# Supplementary material for: Gene mapping and functional annotation of GWAS of oral ulcers using FUMA software
Source: Sci Rep. 2020 Jul 22;10:12205. doi: 10.1038/s41598-020-68976-2 (PMC7376057; doi:10.1038/s41598-020-68976-2)
Supplement: Supplementary file 1 — Supplementary tables. [file 41598_2020_68976_MOESM1_ESM.xlsx]

## Sheet: Title Page
Gene mapping and functional annotation of oral ulcers GWAS by FUMA software
Xiaoye Jin1,2, Yijie Wang2, Xingru Zhang1,2, Wenqing Zhang2, Hongdan Wang3, Chuanliang Chen3
1 College of Forensic Science, Xi’an Jiaotong University Health Science Center, Xi’an, China
2 Key Laboratory of Shaanxi Province for Craniofacial Precision Medicine Research, College of Stomatology, Xi’an Jiaotong University, Xi’an, China
3 Medical Genetic Institute of Henan Province, Henan Provincial People’s Hospital, Zhengzhou University People's Hospital, Zhengzhou, China
Corresponding author: Hongdan Wang; e-mail: wanghongdan5495@163.com; Chuanliang Chen, e-mail: cclhenan@163.com
Reference
[1]	Bulik-Sullivan BK et al. Schizophrenia Working Group of the Psychiatric Genomics Consortium, Patterson N, Daly MJ, Price AL, Neale BM. LD Score regression distinguishes confounding from polygenicity in genome-wide association studies. Nat Genet. 2015 Mar;47(3):291-5.
[2]	Dudding T et al. Genome wide analysis for mouth ulcers identifies associations at immune regulatory loci. Nat Commun. 2019 Mar 5;10(1):1052.
[3]	Aguet, F. et al. The GTEx Consortium atlas of genetic regulatory effects across human tissues. bioRxiv; 2019; 787903
[4]	Zheng J et al. LD Hub: a centralized database and web interface to perform LD score regression that maximizes the potential of summary level GWAS data for SNP heritability and genetic correlation analysis. Bioinformatics. 2017 Jan 15;33(2):272-279.

## Sheet: Supplementary Table 1
Supplementary Table 1. The general information of oral ulcers GWAS.
Feature	Values
Ancestry population	European
Case	39439
Control	345587
Number of SNPs	10599054
SNPh2	0.0754
SNPh2_se	0.0073
SNPh2_z	10.32
LambdaGC	1.1747
Chi2	1.2253
Intercept	1.0246
SNPh2, SNP heritability; SNPh2_se, standard error of SNPh2; SNPh2_z, Z statistics of SNP h2; LambdaGC, estimated LambdaGC; Chi2, estimated chi square; Intercept, estimated single trait intercept. SNPh2, SNPh2_se, SNPh2_z, LambdaGC, Chi2, and Intercept were estimated by the LD score regression [1] based on GWAS summary data of oral ulcers.

## Sheet: Supplementary Table 2
Supplementary Table 2. Pre-defined lead SNPs for oral ulcers GWAS.
Rs numbers	Chromosomes	Positions (hg19)
rs4845140	1	206970470
rs4683148	3	45956060
rs4493469	3	46177992
rs4683205	3	46334670
rs34390431	3	46464940
rs6441263	3	159180062
rs116295688	3	159262962
rs11710258	3	159269142
rs1353248	3	159623559
rs76830965	3	159637678
rs668998	3	159715551
rs4313034	6	29973925
rs2523589	6	31327334
rs76518703	6	31329466
rs2516392	6	31529334
rs9276427	6	32711857
rs2021408	6	33046726
rs7804185	7	50353144
rs112629741	7	92076793
rs62491812	7	150327424
rs1545536	8	144643169
rs11649485	16	86014455
rs12232497	17	38040119
rs913678	20	48955424
These pre-defined lead SNPs were from reference 2 [2].

## Sheet: Supplementary Table 3
Supplementary Table 3. Independent significant SNPs (r2<0.6) identified from oral ulcers GWAS.
Genomic Loci	uniqID	Rs numbers	Chromosomes	Positions (hg19)	P-values	nSNPs	nGWASSNPs
1	1:92753336:C:T	rs141094656	1	92753336	2.153e-09	5	3
2	1:150543686:A:G	rs11204668	1	150543686	1.338e-08	81	59
2	1:150618961:G:T	rs9733	1	150618961	4.665e-08	50	37
3	1:206868754:A:G	rs79731181	1	206868754	5.905e-09	5	3
3	1:206905799:C:G	rs3813961	1	206905799	7.76e-10	3	3
3	1:206926898:A:G	rs74630871	1	206926898	6.352e-14	1	1
3	1:206928742:A:G	rs79707006	1	206928742	2.139e-11	1	1
3	1:206932451:A:G	rs4390174	1	206932451	2.611e-11	1	1
3	1:206932693:C:T	rs76178457	1	206932693	3.323e-28	1	1
3	1:206933387:C:T	rs7519318	1	206933387	2.698e-09	10	8
3	1:206938439:A:G	rs61815632	1	206938439	1.141e-14	12	11
3	1:206941864:A:G	rs3024496	1	206941864	2.068e-25	15	11
3	1:206944952:G:T	rs3021094	1	206944952	5.982e-22	1	1
3	1:206946634:A:G	rs1800871	1	206946634	2.567e-66	6	6
3	1:206955651:C:T	rs6686931	1	206955651	2.515e-45	4	1
3	1:206958315:G:T	rs181541555	1	206958315	4.478e-10	1	1
3	1:206962133:C:T	rs2015273	1	206962133	3.083e-08	8	8
3	1:206962416:C:T	rs885334	1	206962416	1.961e-19	8	8
3	1:206970470:C:T	rs4845140	1	206970470	4.901e-12	3	3
3	1:206978249:A:G	rs61814960	1	206978249	1.113e-08	26	24
3	1:207011458:A:T	rs2243173	1	207011458	3.52e-22	2	2
4	1:247570566:A:G	rs72771985	1	247570566	4.915e-08	7	7
5	2:145024540:C:T	rs74966768	2	145024540	5.714e-11	65	51
6	2:192009652:A:G	rs4853546	2	192009652	6.976e-11	13	11
6	2:192010488:A:C	rs7574070	2	192010488	4.913e-19	34	26
6	2:192010771:C:G	rs12327969	2	192010771	1.568e-10	12	10
6	2:192021692:A:T	rs4853548	2	192021692	2.815e-13	1	1
7	3:45951678:C:T	rs12493471	3	45951678	1.133e-16	5	4
7	3:45956060:C:T	rs4683148	3	45956060	3.679e-08	89	75
7	3:45960420:C:G	rs1994491	3	45960420	6.709e-16	240	208
7	3:46122881:C:T	rs1491958	3	46122881	1.564e-10	10	6
7	3:46174694:A:G	rs6789719	3	46174694	1.154e-23	52	44
7	3:46176632:C:T	rs62243907	3	46176632	7.569e-09	4	4
7	3:46177992:C:T	rs4493469	3	46177992	3.402e-20	357	296
7	3:46194690:C:G	rs35074966	3	46194690	7.349e-11	1	1
7	3:46240557:G:T	rs112816969	3	46240557	1.436e-13	4	2
7	3:46250652:C:T	rs3181077	3	46250652	2.665e-18	6	4
7	3:46258902:C:T	rs2201150	3	46258902	2.923e-44	7	5
7	3:46264618:G:T	rs2007374	3	46264618	1.233e-30	4	2
7	3:46273184:A:G	rs62243914	3	46273184	1.72e-12	1	1
7	3:46274109:A:G	rs1979672	3	46274109	8.041e-09	71	56
7	3:46279150:C:T	rs78919248	3	46279150	1.022e-15	43	39
7	3:46289206:A:T	rs62243917	3	46289206	3.624e-10	24	22
7	3:46290335:G:T	rs35092096	3	46290335	1.226e-31	21	17
7	3:46303184:A:G	rs3091309	3	46303184	5.4e-20	6	4
7	3:46319920:C:T	rs62243926	3	46319920	2.854e-34	60	41
7	3:46331260:C:T	rs62244777	3	46331260	7.921e-10	13	11
7	3:46334670:A:G	rs4683205	3	46334670	8.78e-52	40	35
7	3:46352355:C:T	rs4513489	3	46352355	8.795e-20	16	14
7	3:46395930:A:T	rs3918362	3	46395930	1.88e-26	335	280
7	3:46406367:C:T	rs2213290	3	46406367	1.572e-29	35	27
7	3:46408731:A:G	rs2040388	3	46408731	3.623e-20	38	35
7	3:46447904:A:G	rs11574433	3	46447904	1.342e-18	1	1
7	3:46462170:A:G	rs35439446	3	46462170	2.202e-09	76	69
7	3:46464940:A:G	rs34390431	3	46464940	2.394e-26	1	1
7	3:46469014:A:T	rs4521280	3	46469014	1.324e-09	12	9
7	3:46469271:C:T	rs34485234	3	46469271	1.173e-24	16	13
7	3:46483630:A:T	rs71327065	3	46483630	2.643e-10	93	79
7	3:46485369:A:G	rs7626288	3	46485369	4.445e-19	15	12
7	3:46513977:A:C	rs7639243	3	46513977	3.568e-11	12	9
7	3:46516722:A:G	rs12638228	3	46516722	4.006e-08	40	30
7	3:46549304:A:G	rs2068099	3	46549304	2.018e-09	2	1
7	3:46579125:C:T	rs17220622	3	46579125	2.666e-11	17	16
7	3:46589143:C:T	rs9846499	3	46589143	3.574e-10	20	15
8	3:158837609:A:G	rs149029028	3	158837609	2.704e-10	3	2
8	3:159039417:A:G	rs113600484	3	159039417	5.406e-10	8	7
8	3:159180062:A:G	rs6441263	3	159180062	2.472e-11	21	18
8	3:159259124:A:G	rs17799480	3	159259124	5.363e-35	3	3
8	3:159269142:A:G	rs11710258	3	159269142	3.005e-08	1	1
8	3:159353045:G:T	rs141825790	3	159353045	8.321e-16	5	3
8	3:159459610:C:G	rs12633477	3	159459610	4.572e-15	19	12
8	3:159472719:C:G	rs2169304	3	159472719	1.936e-34	20	14
8	3:159480328:C:T	rs924247	3	159480328	2.474e-15	2	2
8	3:159507859:A:G	rs34579721	3	159507859	3.63e-10	38	30
8	3:159552022:C:T	rs6441276	3	159552022	3.571e-64	29	25
8	3:159562497:A:G	rs7648959	3	159562497	2.973e-13	6	6
8	3:159567428:A:G	rs7640429	3	159567428	2.679e-24	4	4
8	3:159568534:A:G	rs62270401	3	159568534	6.153e-13	29	26
8	3:159578542:A:G	rs16847223	3	159578542	1.941e-20	2	1
8	3:159597626:C:T	rs62270407	3	159597626	4.044e-12	12	11
8	3:159598803:A:G	rs33050	3	159598803	3.294e-47	31	28
8	3:159599190:A:C	rs33051	3	159599190	9.268e-15	2	2
8	3:159604214:C:T	rs33055	3	159604214	1.845e-10	8	7
8	3:159620996:C:G	rs73168593	3	159620996	4.694e-10	1	1
8	3:159623075:A:G	rs9831512	3	159623075	8.398e-09	4	4
8	3:159623559:C:T	rs1353248	3	159623559	3.736e-16	3	2
8	3:159634474:A:G	rs7631387	3	159634474	4.821e-21	2	2
8	3:159635044:C:G	rs7610080	3	159635044	1.721e-43	57	52
8	3:159637678:A:C	rs76830965	3	159637678	1.211e-185	5	4
8	3:159640152:G:T	rs6792701	3	159640152	9.43e-26	1	1
8	3:159645671:A:C	rs6805758	3	159645671	3.113e-17	1	1
8	3:159675391:A:C	rs10513548	3	159675391	1.863e-11	30	27
8	3:159677299:C:G	rs2561286	3	159677299	2.754e-11	3	3
8	3:159685693:A:G	rs9852755	3	159685693	5.147e-12	3	3
8	3:159690853:C:T	rs7653097	3	159690853	3.503e-11	2	2
8	3:159691112:C:T	rs1014486	3	159691112	1.034e-28	14	13
8	3:159692986:A:C	rs540722	3	159692986	1.206e-11	3	3
8	3:159699077:G:T	rs6441282	3	159699077	5.377e-20	34	30
8	3:159699519:G:T	rs747825	3	159699519	7.276e-11	44	37
8	3:159702290:C:T	rs9858816	3	159702290	1.115e-31	16	14
8	3:159707186:A:G	rs7615589	3	159707186	4.597e-57	7	6
8	3:159715551:A:G	rs668998	3	159715551	2.233e-23	8	6
8	3:159726324:A:G	rs145826364	3	159726324	1.061e-97	1	1
8	3:159728878:G:T	rs6441286	3	159728878	8.666e-11	12	11
8	3:159738697:A:G	rs507927	3	159738697	4.769e-10	29	25
8	3:159745863:C:T	rs485499	3	159745863	2.522e-29	66	53
8	3:159753688:A:G	rs62270444	3	159753688	7.738e-43	5	5
8	3:159756451:A:G	rs1075498	3	159756451	2.55e-31	4	4
8	3:159776911:C:G	rs148979981	3	159776911	1.143e-84	4	3
8	3:159827481:A:G	rs56092844	3	159827481	4.437e-37	33	31
8	3:159828109:A:T	rs113915782	3	159828109	4.108e-52	23	21
8	3:159833938:A:G	rs2366651	3	159833938	4.792e-09	9	6
8	3:159863976:A:G	rs4680564	3	159863976	1.713e-11	6	3
8	3:159950798:C:T	rs55667203	3	159950798	9.357e-23	2	2
8	3:160023320:C:G	rs74808447	3	160023320	4.919e-17	113	86
8	3:160055637:A:T	rs145925847	3	160055637	6.336e-10	8	8
8	3:160167875:G:T	rs113997576	3	160167875	4.606e-25	5	3
8	3:160209026:A:T	rs1369666	3	160209026	1.866e-09	114	92
8	3:160335588:C:T	rs1920650	3	160335588	1.011e-10	141	112
8	3:160376373:C:T	rs35664264	3	160376373	4.622e-09	96	77
9	3:160899714:C:T	rs139835972	3	160899714	3.203e-10	2	2
9	3:161279822:C:T	rs150383292	3	161279822	1.314e-11	1	1
9	3:161661121:A:G	rs139505855	3	161661121	3.763e-08	3	2
10	5:59558313:A:G	rs9291686	5	59558313	1.727e-11	19	16
11	6:29838642:C:T	rs2844821	6	29838642	4.455e-09	455	192
11	6:29973925:C:T	rs4313034	6	29973925	1.283e-07	67	53
11	6:30075864:A:G	rs2023472	6	30075864	2.435e-08	1	1
11	6:30076630:G:T	rs2240068	6	30076630	2.567e-08	5	4
11	6:30920957:A:G	rs2240803	6	30920957	6.347e-10	96	89
11	6:30952730:C:T	rs9366763	6	30952730	5.161e-10	61	42
11	6:30978884:A:T	rs9278834	6	30978884	7.791e-12	53	39
11	6:30987987:C:T	rs1632870	6	30987987	4.005e-09	10	10
11	6:30990019:A:G	rs9380210	6	30990019	4.069e-08	11	7
11	6:30990776:A:G	rs9394030	6	30990776	1.003e-08	1	1
11	6:30992741:C:G	rs4713418	6	30992741	7.866e-10	55	40
11	6:30997692:C:G	rs9262549	6	30997692	2.438e-15	18	12
11	6:31061755:C:T	rs28732093	6	31061755	1.311e-08	87	61
11	6:31064305:A:G	rs2429722	6	31064305	2.848e-12	16	15
11	6:31080586:A:G	rs2270190	6	31080586	8.506e-09	45	38
11	6:31105633:C:T	rs2074478	6	31105633	2.824e-09	1	1
11	6:31105891:A:G	rs2233952	6	31105891	2.819e-08	1	1
11	6:31116526:A:G	rs3132535	6	31116526	1.074e-08	47	37
11	6:31128329:A:G	rs9263789	6	31128329	1.455e-10	44	32
11	6:31139452:C:T	rs879882	6	31139452	3.149e-08	1	1
11	6:31147081:C:T	rs3131017	6	31147081	3.243e-16	165	119
11	6:31150435:A:G	rs1128175	6	31150435	8.511e-09	50	42
11	6:31170914:A:G	rs9263875	6	31170914	6.072e-11	26	15
11	6:31171257:A:C	rs6921948	6	31171257	4.433e-10	70	56
11	6:31173422:A:G	rs6934570	6	31173422	7.887e-10	83	67
11	6:31173768:A:G	rs12660585	6	31173768	1.755e-09	42	32
11	6:31211473:A:G	rs114006078	6	31211473	2.94e-10	21	13
11	6:31220017:A:G	rs9264186	6	31220017	3.899e-10	61	47
11	6:31220202:C:T	rs9264190	6	31220202	1.541e-19	29	19
11	6:31221668:C:G	rs3095254	6	31221668	9.254e-10	5	4
11	6:31228040:C:T	rs9264346	6	31228040	5.478e-14	330	91
11	6:31232910:C:G	rs2524105	6	31232910	2.165e-08	11	4
11	6:31234381:C:T	rs9264532	6	31234381	4.659e-09	9	4
11	6:31236039:A:G	rs116432905	6	31236039	3.343e-08	1	1
11	6:31237255:A:G	rs2523609	6	31237255	8.237e-15	93	33
11	6:31239407:G:T	rs17408553	6	31239407	9.358e-11	2	2
11	6:31239776:A:C	rs2074493	6	31239776	4.168e-09	151	54
11	6:31239896:C:T	rs2074491	6	31239896	3.105e-08	83	45
11	6:31240872:G:T	rs9264682	6	31240872	4.886e-13	180	117
11	6:31242151:C:T	rs2844620	6	31242151	2.092e-13	3	2
11	6:31242191:A:G	rs12111032	6	31242191	2.695e-12	2	2
11	6:31243830:A:G	rs2524076	6	31243830	9.238e-19	10	8
11	6:31248432:A:G	rs2844606	6	31248432	4.686e-15	21	10
11	6:31249478:A:G	rs9264765	6	31249478	5.104e-13	4	4
11	6:31250642:C:T	rs2853939	6	31250642	5.83e-11	42	29
11	6:31264461:A:C	rs3094682	6	31264461	2.453e-14	54	39
11	6:31299760:C:T	rs9265622	6	31299760	5.74e-13	12	2
11	6:31302755:C:T	rs28752874	6	31302755	1.049e-08	196	35
11	6:31303131:C:T	rs2394969	6	31303131	5.237e-14	97	26
11	6:31312293:C:T	rs4521636	6	31312293	3.089e-08	213	46
11	6:31313733:C:T	rs9265912	6	31313733	3.415e-16	4	3
11	6:31317232:C:G	rs2523622	6	31317232	1.742e-08	39	19
11	6:31318553:C:T	rs2596506	6	31318553	2.925e-09	9	4
11	6:31319176:G:T	rs9266057	6	31319176	8.319e-20	76	27
11	6:31319586:C:T	rs4644106	6	31319586	4.216e-20	65	22
11	6:31319620:C:T	rs9266071	6	31319620	5.786e-15	25	8
11	6:31319896:C:T	rs2442725	6	31319896	5.635e-16	4	2
11	6:31320562:C:T	rs2523616	6	31320562	9.838e-16	7	4
11	6:31321360:A:G	rs2844585	6	31321360	2.656e-17	99	77
11	6:31322513:A:C	rs2507991	6	31322513	3.98e-15	4	4
11	6:31323116:C:T	rs1131446	6	31323116	2.501e-09	1	1
11	6:31323353:A:G	rs2257269	6	31323353	2.464e-13	2	1
11	6:31324448:A:G	rs17881210	6	31324448	8.067e-11	40	28
11	6:31326289:A:G	rs9378248	6	31326289	1.332e-08	3	2
11	6:31326629:C:T	rs2523594	6	31326629	6.652e-21	41	11
11	6:31327334:G:T	rs2523589	6	31327334	1.512e-21	3	1
11	6:31327895:A:G	rs2523583	6	31327895	8.62e-18	64	29
11	6:31328245:A:G	rs2523580	6	31328245	1.505e-20	6	6
11	6:31329466:A:G	rs76518703	6	31329466	2.733e-11	21	13
11	6:31330828:C:T	rs9266330	6	31330828	4.321e-08	87	56
11	6:31331829:C:T	rs2523554	6	31331829	1.043e-19	8	3
11	6:31334945:C:T	rs2844575	6	31334945	2.459e-13	38	24
11	6:31338768:A:G	rs9266462	6	31338768	2.827e-11	34	25
11	6:31340691:C:G	rs2844557	6	31340691	1.139e-11	95	46
11	6:31346079:C:T	rs2442741	6	31346079	9.215e-12	95	45
11	6:31346599:A:G	rs6909636	6	31346599	1.75e-10	1	1
11	6:31346805:A:G	rs9266627	6	31346805	2.012e-11	2	1
11	6:31346869:A:C	rs9266630	6	31346869	8.257e-13	59	47
11	6:31346898:A:G	rs9266631	6	31346898	1.745e-17	45	35
11	6:31346979:C:T	rs9266635	6	31346979	4.401e-18	5	4
11	6:31347057:C:T	rs9266638	6	31347057	1.295e-10	7	3
11	6:31350090:C:T	rs2596569	6	31350090	4.917e-14	68	44
11	6:31358943:C:T	rs9266791	6	31358943	1.205e-08	2	1
11	6:31365707:A:G	rs2523457	6	31365707	1.423e-09	6	5
11	6:31378117:C:T	rs17200109	6	31378117	7.819e-10	19	16
11	6:31382675:C:T	rs78470849	6	31382675	5.463e-10	147	105
11	6:31391618:A:T	rs2394994	6	31391618	7.714e-14	32	28
11	6:31392607:A:T	rs2596470	6	31392607	1.677e-15	8	8
11	6:31407331:C:G	rs2516470	6	31407331	8.215e-14	6	6
11	6:31414327:G:T	rs2516466	6	31414327	1.04e-08	2	2
11	6:31416025:A:G	rs2266161	6	31416025	8.569e-09	22	13
11	6:31420428:C:T	rs76332236	6	31420428	4.527e-08	67	40
11	6:31420572:G:T	rs2516455	6	31420572	5.148e-19	15	14
11	6:31431082:A:G	rs2518030	6	31431082	1.696e-16	108	77
11	6:31435991:C:T	rs2523676	6	31435991	7.495e-16	2	2
11	6:31436273:C:T	rs2859448	6	31436273	2.786e-14	18	17
11	6:31436476:G:T	rs2518027	6	31436476	2.614e-11	22	21
11	6:31440014:A:C	rs14597	6	31440014	5.448e-14	1	1
11	6:31442731:A:T	rs2844503	6	31442731	1.886e-08	1	1
11	6:31443436:A:G	rs2596443	6	31443436	4.505e-12	8	8
11	6:31461372:A:T	rs2507971	6	31461372	3.89e-08	5	4
11	6:31461966:C:T	rs2395043	6	31461966	1.619e-15	15	12
11	6:31472792:C:T	rs28703977	6	31472792	1.434e-11	15	11
11	6:31474688:G:T	rs3093953	6	31474688	1.033e-13	56	52
11	6:31496381:A:T	rs2516484	6	31496381	2.517e-11	148	108
11	6:31513864:A:T	rs2523502	6	31513864	1.035e-18	90	78
11	6:31521913:A:G	rs2516396	6	31521913	7.239e-17	7	6
11	6:31524851:C:T	rs2857605	6	31524851	7.635e-18	16	14
11	6:31525319:C:T	rs2239707	6	31525319	3.111e-08	1	1
11	6:31529334:C:G	rs2516392	6	31529334	1.208e-19	27	20
11	6:31532814:A:G	rs2857709	6	31532814	5.375e-19	130	103
11	6:31540556:C:T	rs2229094	6	31540556	1.367e-12	3	2
11	6:31544642:A:G	rs3093664	6	31544642	1.178e-10	3	3
11	6:31555130:A:G	rs2256965	6	31555130	5.429e-15	4	3
11	6:31561353:A:T	rs28732146	6	31561353	3.407e-14	21	17
11	6:31564167:A:G	rs2515919	6	31564167	8.317e-17	2	1
11	6:31572644:C:G	rs2857594	6	31572644	1.171e-12	60	51
11	6:31604044:G:T	rs3132453	6	31604044	1.407e-09	9	6
11	6:31628397:A:T	rs148844907	6	31628397	1.171e-12	3	1
11	6:31669295:A:G	rs2295663	6	31669295	5.617e-11	29	25
11	6:31672712:C:T	rs148571474	6	31672712	6.837e-10	4	3
11	6:31881731:A:G	rs685031	6	31881731	7.198e-13	5	5
11	6:31933977:A:C	rs9296004	6	31933977	3.405e-08	6	1
11	6:32029226:A:G	rs204887	6	32029226	2.342e-11	5	4
11	6:32075563:C:T	rs429150	6	32075563	2.156e-09	9	7
11	6:32111239:A:G	rs79282662	6	32111239	2.598e-12	12	12
11	6:32115222:A:G	rs28732178	6	32115222	8.915e-09	47	39
11	6:32126002:A:G	rs3134603	6	32126002	7.504e-20	43	37
11	6:32173599:C:T	rs138753323	6	32173599	2.289e-11	5	3
11	6:32198049:C:T	rs1426713	6	32198049	1.449e-08	4	3
11	6:32208673:A:G	rs447459	6	32208673	1.49e-10	4	3
11	6:32278635:A:G	rs9268199	6	32278635	7.575e-14	103	57
11	6:32336495:A:T	rs3129938	6	32336495	1.048e-17	349	133
11	6:32339840:A:T	rs6913309	6	32339840	3.207e-11	1	1
11	6:32339897:C:T	rs2050188	6	32339897	5.466e-19	20	13
11	6:32339925:A:T	rs6913471	6	32339925	2.089e-13	1	1
11	6:32340106:A:G	rs2281276	6	32340106	2.886e-13	22	16
11	6:32341398:A:G	rs9391858	6	32341398	7.037e-17	335	181
11	6:32343604:C:T	rs13201101	6	32343604	2.615e-09	23	20
11	6:32362416:G:T	rs2076534	6	32362416	3.725e-15	19	12
11	6:32376471:A:C	rs3763313	6	32376471	3.508e-20	11	3
11	6:32380715:C:T	rs968155	6	32380715	7.622e-22	38	33
11	6:32389255:A:C	rs3135365	6	32389255	4.22e-12	87	62
11	6:32397784:A:G	rs3129852	6	32397784	4.779e-08	51	35
11	6:32399286:A:G	rs9501624	6	32399286	1.918e-08	6	6
11	6:32409242:A:C	rs3135392	6	32409242	2.959e-10	5	2
11	6:32414290:A:G	rs9268671	6	32414290	1.192e-09	38	29
11	6:32422191:A:G	rs2097442	6	32422191	1.005e-09	273	154
11	6:32425487:G:T	rs7744304	6	32425487	2.227e-14	47	29
11	6:32435338:C:T	rs4947340	6	32435338	6.691e-09	602	84
11	6:32442242:A:G	rs13192505	6	32442242	3.092e-09	75	34
11	6:32448599:C:T	rs7748270	6	32448599	1.62e-17	154	27
11	6:32451361:A:C	rs12191360	6	32451361	4.256e-20	100	32
11	6:32530198:C:T	rs35464393	6	32530198	1.037e-16	166	8
11	6:32542638:C:T	rs34451186	6	32542638	1.789e-09	871	203
11	6:32581582:C:G	rs9271300	6	32581582	5.451e-10	55	15
11	6:32586831:C:T	rs13191810	6	32586831	4.094e-14	15	2
11	6:32587213:C:T	rs28383314	6	32587213	1.335e-16	27	6
11	6:32587588:A:G	rs9271406	6	32587588	9.429e-19	171	54
11	6:32587716:G:T	rs28589559	6	32587716	6.895e-11	36	19
11	6:32590833:A:G	rs2097431	6	32590833	1.251e-13	1079	230
11	6:32593199:C:T	rs9271701	6	32593199	2.278e-14	137	12
11	6:32594901:C:T	rs3104391	6	32594901	6.651e-21	1083	98
11	6:32602482:C:T	rs3104369	6	32602482	1.403e-16	53	13
11	6:32620572:A:G	rs17612852	6	32620572	2.935e-18	117	19
11	6:32626205:C:T	rs6905837	6	32626205	1.181e-10	43	25
11	6:32626739:A:G	rs12055445	6	32626739	3.276e-16	2	2
11	6:32632832:A:T	rs9274407	6	32632832	4.734e-15	60	20
11	6:32635140:A:G	rs28746862	6	32635140	3.554e-09	1	1
11	6:32636385:A:T	rs9274659	6	32636385	1.511e-13	110	63
11	6:32658624:A:G	rs2157051	6	32658624	1.507e-18	1	1
11	6:32659516:A:T	rs9275222	6	32659516	2.716e-12	111	36
11	6:32666397:C:T	rs2856727	6	32666397	2.37e-17	158	65
11	6:32667364:C:T	rs17427599	6	32667364	5.052e-10	13	12
11	6:32675067:C:T	rs17206350	6	32675067	9.9e-13	30	14
11	6:32679107:G:T	rs17427887	6	32679107	5.741e-10	4	3
11	6:32680122:A:G	rs3135461	6	32680122	2.908e-22	73	22
11	6:32680640:A:T	rs7764856	6	32680640	4.589e-09	117	63
11	6:32681161:G:T	rs2858332	6	32681161	7.377e-11	49	26
11	6:32681676:G:T	rs3104402	6	32681676	6.078e-12	2	1
11	6:32711857:C:T	rs9276427	6	32711857	9.51e-06	163	100
11	6:32752913:A:T	rs2621396	6	32752913	4.074e-10	37	17
11	6:32756320:A:G	rs28892574	6	32756320	3.651e-08	13	11
11	6:32756741:A:G	rs9276702	6	32756741	7.362e-14	9	5
11	6:32787036:A:C	rs1894407	6	32787036	2.015e-10	15	14
11	6:32793981:A:C	rs1044043	6	32793981	3.112e-10	312	135
11	6:32804414:A:G	rs241427	6	32804414	8.053e-09	4	4
11	6:32804798:A:G	rs3819721	6	32804798	3.645e-09	1	1
11	6:32804879:C:T	rs1871665	6	32804879	1.404e-09	5	5
11	6:32806553:A:G	rs74365910	6	32806553	1.233e-08	2	1
11	6:32807453:A:G	rs3763365	6	32807453	2.19e-08	39	33
11	6:32816958:A:G	rs4148882	6	32816958	3.064e-08	17	15
11	6:32832786:C:T	rs1055559	6	32832786	3.64e-08	7	7
11	6:33046726:C:T	rs2021408	6	33046726	2.907e-09	74	51
11	6:33046752:C:G	rs3097670	6	33046752	5.467e-10	39	33
12	6:106321844:A:G	rs9480610	6	106321844	4.415e-08	4	4
13	6:137514790:C:T	rs4896243	6	137514790	2.552e-08	4	3
13	6:137529772:C:T	rs4896244	6	137529772	1.754e-14	5	5
13	6:137541075:C:T	rs1327474	6	137541075	2.972e-08	3	3
14	6:138005515:A:G	rs17264332	6	138005515	3.694e-08	9	8
15	7:50275676:C:T	rs10258368	7	50275676	2.856e-09	1	1
15	7:50309615:G:T	rs10263046	7	50309615	1.212e-18	33	29
15	7:50353144:C:T	rs7804185	7	50353144	1.336e-09	23	22
15	7:50353192:A:G	rs10261758	7	50353192	3.289e-12	3	3
16	7:92076793:C:T	rs112629741	7	92076793	2.678e-07	29	19
17	7:128581835:A:G	rs11761199	7	128581835	7.247e-10	12	11
17	7:128698186:C:G	rs117473643	7	128698186	3.242e-09	44	36
18	7:150327424:A:C	rs62491812	7	150327424	8.138e-07	301	194
19	8:90705949:C:T	rs13276489	8	90705949	5.336e-09	43	32
19	8:90818615:A:T	rs11989430	8	90818615	8.475e-15	32	28
19	8:90867383:C:T	rs12680009	8	90867383	7.268e-10	15	14
19	8:90888786:C:T	rs1882803	8	90888786	9.06e-09	20	14
20	8:126310006:A:G	rs7387525	8	126310006	1.094e-08	15	12
20	8:126383024:A:G	rs117987829	8	126383024	5.27e-09	6	4
20	8:126391143:C:T	rs2385100	8	126391143	1.001e-12	57	48
21	8:144643169:C:T	rs1545536	8	144643169	3.922e-09	5	2
22	9:117579457:A:G	rs10817678	9	117579457	1.89e-09	21	17
23	11:122008872:C:G	rs536991	11	122008872	8.256e-09	37	29
24	12:69612262:C:G	rs79242862	12	69612262	4.746e-08	1	1
24	12:69744014:A:C	rs1800973	12	69744014	3.504e-16	2	2
24	12:69766606:C:T	rs113800324	12	69766606	1.238e-09	2	2
25	16:50532695:C:T	rs72790325	16	50532695	1.186e-09	8	5
25	16:50745926:C:T	rs2066844	16	50745926	1.057e-12	3	3
26	16:85927226:A:G	rs1809094	16	85927226	1.902e-09	17	17
26	16:85932132:C:G	rs191022	16	85932132	5.019e-10	9	9
26	16:85946494:A:G	rs11863590	16	85946494	2.872e-08	3	3
26	16:85948641:A:G	rs903203	16	85948641	1.363e-10	6	5
26	16:85991269:G:T	rs12445476	16	85991269	2.844e-12	9	7
26	16:86003031:C:T	rs4843325	16	86003031	1.358e-11	6	6
26	16:86003804:C:G	rs12924774	16	86003804	9.672e-09	6	5
26	16:86005548:A:G	rs4843878	16	86005548	2.968e-09	5	2
26	16:86014455:A:G	rs11649485	16	86014455	3.848e-18	12	7
26	16:86014719:A:G	rs908991	16	86014719	2.24e-08	1	1
26	16:86018384:C:G	rs35999661	16	86018384	1.426e-09	2	1
27	17:38040119:C:T	rs12232497	17	38040119	4.594e-09	137	91
28	17:43744203:C:T	rs62053943	17	43744203	4.891e-10	3165	2082
28	17:43798360:A:G	rs55938136	17	43798360	7.438e-12	1	1
28	17:43809096:C:G	rs7225384	17	43809096	9.127e-09	8	8
28	17:43913544:G:T	rs242948	17	43913544	3.59e-08	8	8
28	17:43968415:A:G	rs7210728	17	43968415	4.315e-11	9	7
28	17:44018519:C:T	rs7210219	17	44018519	4.349e-13	3835	2300
28	17:44355634:A:C	rs2696531	17	44355634	7.48e-11	1	1
28	17:44753025:C:T	rs199470	17	44753025	4.323e-10	5	1
29	19:4814648:A:C	rs10411970	19	4814648	7.032e-12	9	7
30	19:6546524:C:T	rs28552734	19	6546524	1.582e-08	24	17
31	19:18170384:A:G	rs3746190	19	18170384	1.101e-10	11	8
31	19:18191441:A:C	rs2305742	19	18191441	2.149e-12	33	25
32	19:18589943:C:T	rs11670056	19	18589943	2.451e-09	2	2
33	19:46868385:A:G	rs62136106	19	46868385	5.159e-18	23	22
33	19:46875251:A:C	rs2238692	19	46875251	1.7e-13	1	1
33	19:46896217:A:G	rs3764613	19	46896217	2.044e-21	1	1
33	19:46901595:C:T	rs35187285	19	46901595	5.193e-10	9	6
33	19:46904800:A:G	rs923621	19	46904800	2.668e-10	10	6
34	20:48939095:A:G	rs2869981	20	48939095	1.438e-08	5	4
34	20:48955424:C:T	rs913678	20	48955424	2.689e-14	5	5
34	20:48975329:A:C	rs7263249	20	48975329	3.588e-08	18	18
Note: Genomic loci: the index of genomic risk loci matched with Supplementary Table 5. nSNPs: The number of SNPs which are in LD of the independent significant SNP (r2<0.6), including non-GWAS-tagged SNPs (which are extracted from 1000 Genomes Project Phase 3). nGWASSNPs: The number of GWAS-tagged SNPs which are in LD of the independent significant SNPs (r2<0.6).

## Sheet: Supplementary Table 4
Supplementary Table 4. Lead SNPs identified from independent significant SNPs of oral ulcers GWAS.
Genomic Loci	uniqID	Rs numbers	Function Class	Chromosomes	Positions (hg19)	P-values	nIndSigSNPs	IndSigSNPs
1	1:92753336:C:T	rs141094656	intron variant	1	92753336	2.153e-09	1	rs141094656
2	1:150543686:A:G	rs11204668	regulatory region variant	1	150543686	1.338e-08	2	rs11204668;rs9733
3	1:206905799:C:G	rs3813961	3 prime UTR variant	1	206905799	7.76e-10	3	rs3813961;rs181541555;rs79731181
3	1:206946634:A:G	rs1800871	regulatory region variant	1	206946634	2.567e-66	11	rs1800871;rs6686931;rs2015273;rs885334;rs74630871;rs79707006;rs4390174;rs76178457;rs61815632;rs3024496;rs3021094
3	1:206970470:C:T	rs4845140	regulatory region variant	1	206970470	4.901e-12	3	rs4845140;rs7519318;rs885334
3	1:206978249:A:G	rs61814960	intron variant	1	206978249	1.113e-08	3	rs61814960;rs61815632;rs3024496
3	1:207011458:A:T	rs2243173	intron variant	1	207011458	3.52e-22	5	rs2243173;rs74630871;rs79707006;rs76178457;rs181541555
4	1:247570566:A:G	rs72771985	intergenic variant	1	247570566	4.915e-08	1	rs72771985
5	2:145024540:C:T	rs74966768	intron variant	2	145024540	5.714e-11	1	rs74966768
6	2:192010488:A:C	rs7574070	intron variant	2	192010488	4.913e-19	4	rs7574070;rs12327969;rs4853548;rs4853546
7	3:45951678:C:T	rs12493471	intron variant	3	45951678	1.133e-16	8	rs12493471;rs4683148;rs1994491;rs6789719;rs4493469;rs2201150;rs3091309;rs34390431
7	3:46122881:C:T	rs1491958	intergenic variant	3	46122881	1.564e-10	6	rs1491958;rs62243907;rs112816969;rs62243914;rs62243917;rs62243926
7	3:46331260:C:T	rs62244777	intergenic variant	3	46331260	7.921e-10	8	rs62244777;rs34390431;rs4521280;rs6789719;rs3181077;rs2201150;rs35092096;rs3091309
7	3:46334670:A:G	rs4683205	regulatory region variant	3	46334670	8.78e-52	16	rs4683205;rs4513489;rs2213290;rs2040388;rs11574433;rs34485234;rs112816969;rs3181077;rs2201150;rs2007374;rs62243914;rs1979672;rs62243917;rs35092096;rs3091309;rs62243926
7	3:46395930:A:T	rs3918362	intron variant	3	46395930	1.88e-26	10	rs3918362;rs35439446;rs34390431;rs71327065;rs1994491;rs6789719;rs4493469;rs35074966;rs2201150;rs78919248
7	3:46485369:A:G	rs7626288	intron variant	3	46485369	4.445e-19	10	rs7626288;rs12638228;rs2068099;rs17220622;rs9846499;rs2007374;rs62243926;rs4513489;rs11574433;rs34485234
7	3:46513977:A:C	rs7639243	intron variant	3	46513977	3.568e-11	13	rs7639243;rs12638228;rs2068099;rs17220622;rs9846499;rs6789719;rs3181077;rs2201150;rs3091309;rs11574433;rs34390431;rs4521280;rs71327065
8	3:158837609:A:G	rs149029028	intron variant	3	158837609	2.704e-10	2	rs149029028;rs141825790
8	3:159039417:A:G	rs113600484	intron variant	3	159039417	5.406e-10	2	rs113600484;rs17799480
8	3:159180062:A:G	rs6441263	intron variant	3	159180062	2.472e-11	2	rs6441263;rs17799480
8	3:159269142:A:G	rs11710258	intron variant	3	159269142	3.005e-08	1	rs11710258
8	3:159459610:C:G	rs12633477	intron variant	3	159459610	4.572e-15	2	rs12633477;rs2169304
8	3:159480328:C:T	rs924247	intron variant	3	159480328	2.474e-15	8	rs924247;rs34579721;rs6441276;rs62270401;rs16847223;rs33050;rs33051;rs33055
8	3:159567428:A:G	rs7640429	intron variant	3	159567428	2.679e-24	11	rs7640429;rs62270401;rs16847223;rs33050;rs33051;rs33055;rs73168593;rs485499;rs62270444;rs34579721;rs6441276
8	3:159623559:C:T	rs1353248	intergenic variant	3	159623559	3.736e-16	5	rs1353248;rs9852755;rs62270407;rs33050;rs9831512
8	3:159637678:A:C	rs76830965	intron variant	3	159637678	1.211e-185	17	rs76830965;rs9858816;rs7615589;rs145826364;rs485499;rs62270444;rs1075498;rs148979981;rs56092844;rs113915782;rs113997576;rs17799480;rs141825790;rs2169304;rs6441276;rs33050;rs7610080
8	3:159675391:A:C	rs10513548	intron variant	3	159675391	1.863e-11	7	rs10513548;rs2561286;rs9852755;rs7653097;rs9831512;rs7631387;rs6792701
8	3:159691112:C:T	rs1014486	intron variant	3	159691112	1.034e-28	14	rs1014486;rs6441282;rs747825;rs6441276;rs7648959;rs62270407;rs33050;rs73168593;rs7631387;rs7610080;rs6792701;rs6805758;rs9852755;rs7653097
8	3:159715551:A:G	rs668998	intron variant	3	159715551	2.233e-23	8	rs668998;rs6441286;rs485499;rs62270444;rs7631387;rs540722;rs9858816;rs7615589
8	3:159738697:A:G	rs507927	intron variant	3	159738697	4.769e-10	3	rs507927;rs485499;rs6441286
8	3:159863976:A:G	rs4680564	intron variant	3	159863976	1.713e-11	3	rs4680564;rs113915782;rs2366651
8	3:159950798:C:T	rs55667203	intron variant	3	159950798	9.357e-23	9	rs55667203;rs74808447;rs113997576;rs1369666;rs1920650;rs35664264;rs148979981;rs56092844;rs113915782
8	3:160055637:A:T	rs145925847	intron variant	3	160055637	6.336e-10	1	rs145925847
9	3:161279822:C:T	rs150383292	intergenic variant	3	161279822	1.314e-11	3	rs150383292;rs139505855;rs139835972
10	5:59558313:A:G	rs9291686	5 prime UTR variant	5	59558313	1.727e-11	1	rs9291686
11	6:29838642:C:T	rs2844821	regulatory region variant	6	29838642	4.455e-09	1	rs2844821
11	6:30075864:A:G	rs2023472	missense variant	6	30075864	2.435e-08	4	rs2023472;rs2240068;rs9262549;rs4313034
11	6:30978884:A:T	rs9278834	intron variant	6	30978884	7.791e-12	9	rs9278834;rs9380210;rs9394030;rs4713418;rs28732093;rs1131446;rs76332236;rs2240803;rs9366763
11	6:31139452:C:T	rs879882	intron variant	6	31139452	3.149e-08	30	rs879882;rs3131017;rs9263875;rs6921948;rs9264186;rs9264190;rs3095254;rs9264346;rs9264532;rs2523609;rs2524076;rs3094682;rs9265622;rs28752874;rs2442725;rs2523616;rs2844585;rs9266630;rs9266635;rs2596569;rs2518030;rs2518027;rs2523502;rs2857709;rs2857594;rs1632870;rs2429722;rs2074478;rs3132535;rs9263789
11	6:31173768:A:G	rs12660585	regulatory region variant	6	31173768	1.755e-09	11	rs12660585;rs2524105;rs2844606;rs9266462;rs6909636;rs2523457;rs2523676;rs2270190;rs9263875;rs6921948;rs6934570
11	6:31242191:A:G	rs12111032	intergenic variant	6	31242191	2.695e-12	21	rs12111032;rs2524076;rs9264765;rs28752874;rs4521636;rs2442725;rs9378248;rs76518703;rs76332236;rs2240803;rs9262549;rs28732093;rs114006078;rs9264186;rs9264190;rs3095254;rs2523609;rs2074493;rs2074491;rs9264682;rs2844620
11	6:31303131:C:T	rs2394969	intergenic variant	6	31303131	5.237e-14	57	rs2394969;rs4521636;rs9265912;rs2596506;rs9266057;rs4644106;rs2442725;rs2523616;rs2844585;rs2507991;rs2523594;rs2523583;rs2523554;rs2442741;rs9266630;rs9266631;rs9266635;rs9266638;rs2596569;rs9266791;rs2394994;rs2596470;rs2516470;rs2516455;rs2518030;rs2859448;rs2518027;rs2596443;rs2395043;rs3093953;rs2523502;rs2516396;rs2857605;rs2239707;rs2857709;rs2857594;rs3132453;rs3134603;rs9268199;rs1632870…
11	6:31327334:G:T	rs2523589	intergenic variant	6	31327334	1.512e-21	42	rs2523589;rs2523583;rs9266330;rs2523554;rs2844575;rs6909636;rs9266627;rs9266630;rs9266631;rs9266638;rs2518030;rs2518027;rs2857709;rs2857594;rs685031;rs1632870;rs9262549;rs2429722;rs3132535;rs9263789;rs3131017;rs6921948;rs9264190;rs2523609;rs17408553;rs2074493;rs2524076;rs2844606;rs2853939;rs3094682;rs28752874;rs4521636;rs9265912;rs9266057;rs4644106;rs9266071;rs2442725;rs2523616;rs2844585;rs250799…
11	6:31328245:A:G	rs2523580	intergenic variant	6	31328245	1.505e-20	34	rs2523580;rs76518703;rs2523554;rs2844575;rs9266462;rs2844557;rs2442741;rs6909636;rs9266627;rs9266630;rs9266631;rs9266635;rs2596470;rs2516466;rs2516455;rs2523676;rs2859448;rs2518027;rs14597;rs2395043;rs3093953;rs9262549;rs1128175;rs9263875;rs6934570;rs9264186;rs9264682;rs2844620;rs9266057;rs2507991;rs2257269;rs17881210;rs2523594;rs2523583
11	6:31378117:C:T	rs17200109	intron variant	6	31378117	7.819e-10	9	rs17200109;rs2266161;rs2523676;rs114006078;rs116432905;rs2074491;rs9264682;rs17881210;rs9266330
11	6:31442731:A:T	rs2844503	intron variant	6	31442731	1.886e-08	19	rs2844503;rs2596443;rs2516396;rs2229094;rs685031;rs9263789;rs2524076;rs2844606;rs2853939;rs9265912;rs9266071;rs2523583;rs2523554;rs9266462;rs6909636;rs2596569;rs2518030;rs2523676;rs2859448
11	6:31461372:A:T	rs2507971	regulatory region variant	6	31461372	3.89e-08	27	rs2507971;rs2395043;rs28703977;rs3093953;rs2523502;rs2857605;rs2857709;rs2256965;rs2515919;rs2857594;rs3129938;rs3131017;rs1128175;rs9264186;rs9264190;rs3095254;rs9264346;rs9265622;rs2523616;rs2844585;rs2507991;rs2442741;rs9266631;rs2394994;rs2596470;rs2518027;rs2596443
11	6:31496381:A:T	rs2516484	non coding transcript exon variant	6	31496381	2.517e-11	19	rs2516484;rs2229094;rs3093664;rs28732146;rs2515919;rs2295663;rs28732178;rs1426713;rs13201101;rs9501624;rs2240803;rs9366763;rs4713418;rs28732093;rs1131446;rs76518703;rs9266330;rs78470849;rs76332236
11	6:31529334:C:G	rs2516392	intergenic variant	6	31529334	1.208e-19	27	rs2516392;rs2857709;rs2229094;rs2256965;rs28732146;rs2515919;rs2857594;rs3135365;rs3131017;rs2523622;rs2596506;rs4644106;rs9266071;rs2507991;rs9266631;rs9266635;rs2596569;rs2523457;rs2516470;rs2516455;rs2518030;rs14597;rs28703977;rs3093953;rs2523502;rs2516396;rs2857605
11	6:31628397:A:T	rs148844907	5 prime UTR variant	6	31628397	1.171e-12	4	rs148844907;rs148571474;rs79282662;rs138753323
11	6:32029226:A:G	rs204887	stop gained	6	32029226	2.342e-11	16	rs204887;rs429150;rs3134603;rs9268199;rs3129938;rs2076534;rs3135365;rs3104391;rs1128175;rs2596443;rs28703977;rs3093953;rs2857709;rs2857594;rs3132453;rs685031
11	6:32340106:A:G	rs2281276	intergenic variant	6	32340106	2.886e-13	34	rs2281276;rs9391858;rs2076534;rs968155;rs9268671;rs7744304;rs4947340;rs13192505;rs7748270;rs12191360;rs34451186;rs13191810;rs28383314;rs9271406;rs9271701;rs3104391;rs3104369;rs17612852;rs12055445;rs9274407;rs9274659;rs9275222;rs2856727;rs17206350;rs7764856;rs2858332;rs9276702;rs3134603;rs447459;rs9268199;rs3129938;rs6913309;rs2050188;rs6913471
11	6:32376471:A:C	rs3763313	intergenic variant	6	32376471	3.508e-20	27	rs3763313;rs968155;rs3135392;rs2097442;rs7744304;rs13192505;rs12191360;rs34451186;rs13191810;rs28383314;rs9271406;rs28589559;rs2097431;rs2097431;rs12055445;rs9274659;rs2856727;rs17427599;rs7764856;rs2621396;rs1894407;rs78470849;rs447459;rs6913309;rs2050188;rs6913471;rs9391858
11	6:32530198:C:T	rs35464393	intergenic variant	6	32530198	1.037e-16	17	rs35464393;rs34451186;rs9271300;rs2097431;rs9271701;rs3104391;rs3104369;rs9274407;rs2157051;rs3134603;rs9268199;rs3129938;rs3135365;rs3129852;rs3135392;rs2097442;rs4947340
11	6:32626205:C:T	rs6905837	intergenic variant	6	32626205	1.181e-10	10	rs6905837;rs28746862;rs28892574;rs2295663;rs28732178;rs1426713;rs9391858;rs13201101;rs9501624;rs4947340
11	6:32679107:G:T	rs17427887	intergenic variant	6	32679107	5.741e-10	8	rs17427887;rs74365910;rs9296004;rs79282662;rs138753323;rs9391858;rs13192505;rs34451186
11	6:32680122:A:G	rs3135461	regulatory region variant	6	32680122	2.908e-22	40	rs3135461;rs7764856;rs2858332;rs3104402;rs9276702;rs1044043;rs241427;rs1055559;rs685031;rs3134603;rs447459;rs9268199;rs3129938;rs6913309;rs2050188;rs6913471;rs2076534;rs968155;rs3135365;rs3129852;rs9268671;rs7744304;rs4947340;rs7748270;rs12191360;rs9271300;rs28383314;rs9271406;rs9271701;rs3104391;rs3104369;rs17612852;rs12055445;rs9274407;rs9274659;rs2157051;rs9275222;rs2856727;rs17427599;rs172063…
11	6:32711857:C:T	rs9276427	intron variant	6	32711857	9.51e-06	7	rs9276427;rs9276702;rs1044043;rs7744304;rs12055445;rs2856727;rs17206350
11	6:32804879:C:T	rs1871665	intron variant	6	32804879	1.404e-09	7	rs1871665;rs3763365;rs4148882;rs17612852;rs9276702;rs241427;rs3819721
11	6:33046752:C:G	rs3097670	intron variant	6	33046752	5.467e-10	2	rs3097670;rs2021408
12	6:106321844:A:G	rs9480610	intergenic variant	6	106321844	4.415e-08	1	rs9480610
13	6:137529772:C:T	rs4896244	intron variant	6	137529772	1.754e-14	3	rs4896244;rs1327474;rs4896243
14	6:138005515:A:G	rs17264332	intergenic variant	6	138005515	3.694e-08	1	rs17264332
15	7:50309615:G:T	rs10263046	intergenic variant	7	50309615	1.212e-18	3	rs10263046;rs10261758;rs10258368
15	7:50353144:C:T	rs7804185	intron variant	7	50353144	1.336e-09	2	rs7804185;rs10261758
16	7:92076793:C:T	rs112629741	5 prime UTR variant	7	92076793	2.678e-07	1	rs112629741
17	7:128581835:A:G	rs11761199	intron variant	7	128581835	7.247e-10	2	rs11761199;rs117473643
18	7:150327424:A:C	rs62491812	intron variant	7	150327424	8.138e-07	1	rs62491812
19	8:90818615:A:T	rs11989430	regulatory region variant	8	90818615	8.475e-15	3	rs11989430;rs12680009;rs13276489
19	8:90888786:C:T	rs1882803	intergenic variant	8	90888786	9.06e-09	1	rs1882803
20	8:126391143:C:T	rs2385100	regulatory region variant	8	126391143	1.001e-12	3	rs2385100;rs7387525;rs117987829
21	8:144643169:C:T	rs1545536	splice region variant	8	144643169	3.922e-09	1	rs1545536
22	9:117579457:A:G	rs10817678	intergenic variant	9	117579457	1.89e-09	1	rs10817678
23	11:122008872:C:G	rs536991	regulatory region variant	11	122008872	8.256e-09	1	rs536991
24	12:69744014:A:C	rs1800973	missense variant	12	69744014	3.504e-16	3	rs1800973;rs113800324;rs79242862
25	16:50745926:C:T	rs2066844	missense variant	16	50745926	1.057e-12	2	rs2066844;rs72790325
26	16:85948641:A:G	rs903203	intron variant	16	85948641	1.363e-10	4	rs903203;rs1809094;rs191022;rs11863590
26	16:86003031:C:T	rs4843325	regulatory region variant	16	86003031	1.358e-11	3	rs4843325;rs4843878;rs908991
26	16:86014455:A:G	rs11649485	intergenic variant	16	86014455	3.848e-18	5	rs11649485;rs35999661;rs12445476;rs12924774;rs4843878
27	17:38040119:C:T	rs12232497	intergenic variant	17	38040119	4.594e-09	1	rs12232497
28	17:43798360:A:G	rs55938136	intron variant	17	43798360	7.438e-12	1	rs55938136
28	17:44018519:C:T	rs7210219	intron variant	17	44018519	4.349e-13	8	rs7210219;rs2696531;rs2696531;rs199470;rs62053943;rs7225384;rs242948;rs7210728
29	19:4814648:A:C	rs10411970	intergenic variant	19	4814648	7.032e-12	1	rs10411970
30	19:6546524:C:T	rs28552734	intergenic variant	19	6546524	1.582e-08	1	rs28552734
31	19:18191441:A:C	rs2305742	intron variant	19	18191441	2.149e-12	2	rs2305742;rs3746190
32	19:18589943:C:T	rs11670056	intron variant	19	18589943	2.451e-09	1	rs11670056
33	19:46896217:A:G	rs3764613	3 prime UTR variant	19	46896217	2.044e-21	4	rs3764613;rs35187285;rs62136106;rs2238692
33	19:46904800:A:G	rs923621	regulatory region variant	19	46904800	2.668e-10	3	rs923621;rs62136106;rs35187285
34	20:48955424:C:T	rs913678	regulatory region variant	20	48955424	2.689e-14	3	rs913678;rs7263249;rs2869981
Genomic loci: the index of genomic risk loci matched with Supplementary Table 5. Rs numbers in bold were also reported in the previous study [2]. nIndSigSNPs: the number of independent significant SNPs which are in LD of the lead SNP (r2<0.1). IndSigSNPs: rs numbers of independent significant SNPs which are in LD of the lead SNP (r2<0.1).

## Sheet: Supplementary Table 5
Supplementary Table 5. Genomic risk loci of interest from oral ulcers GWAS.
Genomic Loci	nSNPs	nGWASSNPs	nIndSigSNPs	IndSigSNPs	nLeadSNPs	LeadSNPs
1	5	3	1	rs141094656	1	rs141094656
2	114	83	2	rs11204668;rs9733	1	rs11204668
3	99	86	18	rs3813961;rs181541555;rs79731181;rs1800871;rs6686931;rs2015273;rs885334;rs74630871;rs79707006;rs4390174;rs76178457;rs61815632;rs3024496;rs3021094;rs4845140;rs7519318;rs61814960;rs2243173	5	rs3813961;rs1800871;rs4845140;rs61814960;rs2243173
4	7	7	1	rs72771985	1	rs72771985
5	65	51	1	rs74966768	1	rs74966768
6	37	29	4	rs7574070;rs12327969;rs4853548;rs4853546	1	rs7574070
7	1249	1040	37	rs12493471;rs4683148;rs1994491;rs6789719;rs4493469;rs2201150;rs3091309;rs34390431;rs1491958;rs62243907;rs112816969;rs62243914;rs62243917;rs62243926;rs62244777;rs4521280;rs3181077;rs35092096;rs4683205;rs4513489;rs2213290;rs2040388;rs11574433;rs34485234;rs2007374;rs1979672;rs3918362;rs35439446;rs71327065;rs35074966;rs78919248;rs7626288;rs12638228;rs2068099;rs17220622;rs9846499;rs7639243	7	rs12493471;rs1491958;rs62244777;rs4683205;rs3918362;rs7626288;rs7639243
8	909	757	56	rs149029028;rs141825790;rs113600484;rs17799480;rs6441263;rs11710258;rs12633477;rs2169304;rs924247;rs34579721;rs6441276;rs62270401;rs16847223;rs33050;rs33051;rs33055;rs7640429;rs73168593;rs485499;rs62270444;rs1353248;rs9852755;rs62270407;rs9831512;rs76830965;rs9858816;rs7615589;rs145826364;rs1075498;rs148979981;rs56092844;rs113915782;rs113997576;rs7610080;rs10513548;rs2561286;rs7653097;rs7631387;r…	16	rs149029028;rs113600484;rs6441263;rs11710258;rs12633477;rs924247;rs7640429;rs1353248;rs76830965;rs10513548;rs1014486;rs668998;rs507927;rs4680564;rs55667203;rs145925847
9	6	5	3	rs150383292;rs139505855;rs139835972	1	rs150383292
10	19	16	1	rs9291686	1	rs9291686
11	9397	3835	195	rs2844821;rs2023472;rs2240068;rs9262549;rs4313034;rs9278834;rs9380210;rs9394030;rs4713418;rs28732093;rs1131446;rs76332236;rs2240803;rs9366763;rs879882;rs3131017;rs9263875;rs6921948;rs9264186;rs9264190;rs3095254;rs9264346;rs9264532;rs2523609;rs2524076;rs3094682;rs9265622;rs28752874;rs2442725;rs2523616;rs2844585;rs9266630;rs9266635;rs2596569;rs2518030;rs2518027;rs2523502;rs2857709;rs2857594;rs16328…	25	rs2844821;rs2023472;rs9278834;rs879882;rs12660585;rs12111032;rs2394969;rs2523589;rs2523580;rs17200109;rs2844503;rs2507971;rs2516484;rs2516392;rs148844907;rs204887;rs2281276;rs3763313;rs35464393;rs6905837;rs17427887;rs3135461;rs9276427;rs1871665;rs3097670
12	4	4	1	rs9480610	1	rs9480610
13	8	7	3	rs4896244;rs1327474;rs4896243	1	rs4896244
14	9	8	1	rs17264332	1	rs17264332
15	60	55	4	rs10263046;rs10261758;rs10258368;rs7804185	2	rs10263046;rs7804185
16	29	19	1	rs112629741	1	rs112629741
17	56	47	2	rs11761199;rs117473643	1	rs11761199
18	301	194	1	rs62491812	1	rs62491812
19	102	81	4	rs11989430;rs12680009;rs13276489;rs1882803	2	rs11989430;rs1882803
20	75	61	3	rs2385100;rs7387525;rs117987829	1	rs2385100
21	5	2	1	rs1545536	1	rs1545536
22	21	17	1	rs10817678	1	rs10817678
23	37	29	1	rs536991	1	rs536991
24	5	5	3	rs1800973;rs113800324;rs79242862	1	rs1800973
25	11	8	2	rs2066844;rs72790325	1	rs2066844
26	63	52	11	rs903203;rs1809094;rs191022;rs11863590;rs4843325;rs4843878;rs908991;rs11649485;rs35999661;rs12445476;rs12924774	3	rs903203;rs4843325;rs11649485
27	137	91	1	rs12232497	1	rs12232497
28	3868	2327	8	rs55938136;rs7210219;rs2696531;rs199470;rs62053943;rs7225384;rs242948;rs7210728	2	rs55938136;rs7210219
29	9	7	1	rs10411970	1	rs10411970
30	24	17	1	rs28552734	1	rs28552734
31	44	33	2	rs2305742;rs3746190	1	rs2305742
32	2	2	1	rs11670056	1	rs11670056
33	44	36	5	rs3764613;rs35187285;rs62136106;rs2238692;rs923621	2	rs3764613;rs923621
34	27	26	3	rs913678;rs7263249;rs2869981	1	rs913678
nSNPs: the number of unique SNPs in the genomic locus, including non-GWAS-tagged SNPs (which are extracted from 1000 Genomes Project Phase 3). nGWASSNPs: the number of the GWAS-tagged SNPs within the genomic locus. nIndSigSNPs : the number of the independent significant SNPs in the genomic locus (r2<0.6). IndSigSNPs: rs numbers of independent significant SNPs in the genomic locus.

## Sheet: Supplementary Table 6
Supplementary Table 6. Prioritized genes from oral ulcers GWAS by functional mapping.
Ensg	Symbols	Chromosomes	Start (hg19)	End (hg19)	Strand	Types	EntrezID	HUGO	pLI	ncRVIS	posMapSNPs	posMapMaxCADD	eqtlMapSNPs	eqtlMapminP	eqtlMapminQ	eqtlMapts	eqtlDirection	minGwasP	IndSigSNPs	Genomic Loci
ENSG00000162676	GFI1	1	92940319	92952433	-1	protein_coding	2672	GFI1	0.0296286	0.133899	0	0	5	1.55764e-07	0.000270435	GTEx/v8/Whole_Blood	+	2.153e-09	rs141094656	1
ENSG00000067208	EVI5	1	92974253	93257961	-1	protein_coding	7813	EVI5	2.33072e-06	0.95327	0	0	2	0.000184032	1.47256e-09	GTEx/v8/Whole_Blood	+	2.153e-09	rs141094656	1
ENSG00000143369	ECM1	1	150480538	150486265	1	protein_coding	1893	ECM1	7.32851e-08	0.615279	0	0	50	3.0586e-07	0.000222102	BIOSQTL/BIOS_eQTL_geneLevel	-	1.338e-08	rs11204668;rs9733	2
ENSG00000143382	ADAMTSL4	1	150521884	150533413	1	protein_coding	54507	ADAMTSL4	7.08735e-16	-0.228888	0	0	68	8.14945e-24	0	BIOSQTL/BIOS_eQTL_geneLevel:GTEx/v8/Whole_Blood	-	1.338e-08	rs11204668;rs9733	2
ENSG00000225996	AL356356.1	1	150521897	150524367	1	protein_coding	NA	NA	NA	NA	0	0	2	1.0706e-05	0.00730351	BIOSQTL/BIOS_eQTL_geneLevel	+	2.245e-07	rs11204668;rs9733	2
ENSG00000203804	ADAMTSL4-AS1	1	150533480	150533969	-1	protein_coding	574406	ADAMTSL4-AS1	NA	NA	0	0	1	2.01016e-06	0.00156539	BIOSQTL/BIOS_eQTL_geneLevel	NA	NA	rs9733	2
ENSG00000143384	MCL1	1	150547032	150552066	-1	protein_coding	4170	MCL1	0.950093	-0.4059	2	13.57	1	1.19017e-11	0	BIOSQTL/BIOS_eQTL_geneLevel	NA	4.437e-08	rs11204668;rs9733	2
ENSG00000143420	ENSA	1	150573327	150602088	-1	protein_coding	2029	ENSA	0.16237	-0.472342	1	13.49	71	4.08349e-22	0	BIOSQTL/BIOS_eQTL_geneLevel	-	1.338e-08	rs11204668;rs9733	2
ENSG00000143457	GOLPH3L	1	150618701	150669630	-1	protein_coding	55204	GOLPH3L	0.0221067	-0.592524	1	12.97	98	1.01175e-28	0	DICE/Monocyte_classical:DICE/Monocyte_non_classical:BIOSQTL/BIOS_eQTL_geneLevel:GTEx/v8/Whole_Blood	+	1.338e-08	rs11204668;rs9733	2
ENSG00000143452	HORMAD1	1	150670536	150693364	-1	protein_coding	84072	HORMAD1	0.00312691	-0.404097	0	0	102	1.66242e-55	0	DICE/Monocyte_non_classical:DICE/NK:BIOSQTL/BIOS_eQTL_geneLevel:GTEx/v8/Whole_Blood:GTEx/v8/Minor_Salivary_Gland	+	1.338e-08	rs11204668;rs9733	2
ENSG00000163131	CTSS	1	150702672	150738433	-1	protein_coding	1520	CTSS	0.628283	-0.390794	0	0	97	8.305e-29	0	BIOSQTL/BIOS_eQTL_geneLevel:GTEx/v8/Whole_Blood:GTEx/v8/Minor_Salivary_Gland	+	1.338e-08	rs11204668;rs9733	2
ENSG00000143387	CTSK	1	150768684	150780799	-1	protein_coding	1513	CTSK	0.000135211	-0.588567	0	0	104	6.05686e-304	0	DICE/B_cell_naive:DICE/T_CD4_naive:DICE/T_CD4_naive_activated:DICE/T_CD8_naive:DICE/T_CD8_naive_activated:DICE/Monocyte_classical:DICE/Monocyte_non_classical:DICE/NK:DICE/T_CD4_TFH:DICE/T_CD4_TH1:DICE/T_CD4_TH17:DICE/T_CD4_TH1_17:DICE/T_CD4_TH2:DICE/T_CD4_memory_TREG:DICE/T_CD4_naive_TREG:BIOSQTL/BIOS_eQTL_geneLevel:GTEx/v8/Whole_Blood	+	1.338e-08	rs11204668;rs9733	2
ENSG00000143437	ARNT	1	150782181	150849244	-1	protein_coding	405	ARNT	0.976348	-1.07282	0	0	98	3.72189e-32	0	DICE/T_CD4_naive:DICE/T_CD8_naive:DICE/NK:DICE/T_CD4_TFH:DICE/T_CD4_TH1:DICE/T_CD4_TH17:DICE/T_CD4_TH1_17:DICE/T_CD4_TH2:DICE/T_CD4_memory_TREG:BIOSQTL/BIOS_eQTL_geneLevel:GTEx/v8/Whole_Blood	+	1.338e-08	rs11204668;rs9733	2
ENSG00000143379	SETDB1	1	150898739	150937213	1	protein_coding	9869	SETDB1	0.999997	-0.304221	0	0	34	9.51109e-06	0.00340395	DICE/T_CD4_TH17:BIOSQTL/BIOS_eQTL_geneLevel:GTEx/v8/Whole_Blood	-	9.217e-08	rs11204668;rs9733	2
ENSG00000143418	CERS2	1	150933059	150947479	-1	protein_coding	29956	CERS2	0.910163	NA	0	0	41	6.81556e-25	0	DICE/NK:DICE/T_CD4_TH17:DICE/T_CD4_TH1_17:DICE/T_CD4_TH2:DICE/T_CD4_memory_TREG:DICE/T_CD4_naive_TREG:BIOSQTL/BIOS_eQTL_geneLevel	+	1.934e-07	rs11204668;rs9733	2
ENSG00000143412	ANXA9	1	150954493	150968110	1	protein_coding	8416	ANXA9	3.36086e-14	0.18946	0	0	25	3.46485e-22	0	BIOSQTL/BIOS_eQTL_geneLevel	-	6.898e-07	rs9733	2
ENSG00000213190	MLLT11	1	151030234	151040970	1	protein_coding	10962	MLLT11	0.473312	-1.61676	0	0	1	7.26409e-06	0.0050113	BIOSQTL/BIOS_eQTL_geneLevel	+	8.701e-06	rs9733	2
ENSG00000163156	SCNM1	1	151129140	151142773	1	protein_coding	79005	SCNM1	4.72848e-05	-0.377994	0	0	6	1.5946e-06	0.0013245	BIOSQTL/BIOS_eQTL_geneLevel	-	2.85e-06	rs9733	2
ENSG00000162888	C1orf147	1	206664449	206671061	-1	protein_coding	574431	C1orf147	0.0120639	NA	0	0	2	3.87301e-05	0.049	DICE/T_CD4_TH2	+	6.874e-09	rs7519318	3
ENSG00000136634	IL10	1	206940947	206945839	-1	protein_coding	3586	IL10	0.0291622	-0.00532221	1	13.04	73	1.65994e-66	0	DICE/Monocyte_classical:BIOSQTL/BIOS_eQTL_geneLevel:GTEx/v8/Whole_Blood	-	2.567e-66	rs3024496;rs1800871;rs61815632;rs74630871;rs79707006;rs4390174;rs76178457;rs61814960;rs3021094;rs6686931;rs885334;rs2015273;rs2243173	3
ENSG00000142224	IL19	1	206972215	207016324	1	protein_coding	29949	IL19	0.0203202	0.229322	1	13.73	41	4.6196e-12	0	BIOSQTL/BIOS_eQTL_geneLevel	-	2.068e-25	rs61814960;rs61815632;rs4390174;rs3024496	3
ENSG00000162892	IL24	1	207070788	207077484	1	protein_coding	11009	IL24	0.00271589	-0.152676	0	0	30	4.03464e-11	0	BIOSQTL/BIOS_eQTL_geneLevel	+	1.141e-14	rs61815632;rs61814960	3
ENSG00000196418	ZNF124	1	247285277	247335318	-1	protein_coding	7678	ZNF124	1.29547e-07	-0.157666	0	0	2	9.84709e-06	0.049	DICE/Monocyte_non_classical	+	5.324e-08	rs72771985	4
ENSG00000162711	NLRP3	1	247579458	247612410	1	protein_coding	114548	NLRP3	0.447263	0.103224	0	0	5	1.60545e-09	2.95483e-09	BIOSQTL/BIOS_eQTL_geneLevel:GTEx/v8/Whole_Blood	+	5.324e-08	rs72771985	4
ENSG00000177535	OR2B11	1	247614255	247615308	-1	protein_coding	127623	OR2B11	0.0215165	0.90012	0	0	4	1.07753e-05	0.00735045	BIOSQTL/BIOS_eQTL_geneLevel	+	5.324e-08	rs72771985	4
ENSG00000121964	GTDC1	2	144695635	145090135	-1	protein_coding	79712	GTDC1	2.40903e-10	-0.787953	3	16.41	31	8.29262e-09	1.76533e-05	BIOSQTL/BIOS_eQTL_geneLevel	+	5.714e-11	rs74966768	5
ENSG00000163818	LZTFL1	3	45864808	45957534	-1	protein_coding	54585	LZTFL1	0.194103	-1.16298	0	0	212	6.87011e-07	0.000571761	BIOSQTL/BIOS_eQTL_geneLevel	+	2.934e-18	rs1994491;rs6789719;rs12493471;rs4493469	7
ENSG00000173585	CCR9	3	45927996	45944667	1	protein_coding	10803	CCR9	0.00464031	-0.458428	0	0	136	4.22051e-15	0	BIOSQTL/BIOS_eQTL_geneLevel:GTEx/v8/Whole_Blood	-	8.966e-26	rs1994491;rs4683148;rs12493471;rs6789719;rs78919248;rs3918362;rs4493469	7
ENSG00000163820	FYCO1	3	45959396	46037316	-1	protein_coding	79443	FYCO1	9.66913e-13	1.65562	5	22	207	2.94692e-13	0	DICE/T_CD4_naive_activated:DICE/T_CD8_naive_activated:BIOSQTL/BIOS_eQTL_geneLevel	-	2.483e-30	rs4493469;rs1994491;rs4683148;rs6789719;rs12493471;rs1491958;rs62243907;rs2007374	7
ENSG00000172215	CXCR6	3	45982425	45989845	1	protein_coding	10663	CXCR6	6.1512e-05	-0.166606	0	0	345	2.63483e-19	0	BIOSQTL/BIOS_eQTL_geneLevel	+	4.298e-39	rs1994491;rs12493471;rs6789719;rs1491958;rs4493469;rs62243907;rs3918362;rs2201150;rs2007374;rs78919248	7
ENSG00000173578	XCR1	3	46058516	46069234	-1	protein_coding	2829	XCR1	0.0978542	-0.145183	0	0	142	1.97814e-16	0	BIOSQTL/BIOS_eQTL_geneLevel:GTEx/v8/Whole_Blood	+	2.923e-44	rs12493471;rs6789719;rs1491958;rs62243907;rs112816969;rs3181077;rs2201150;rs2007374;rs62243914;rs4683205;rs2040388;rs3091309;rs62243926;rs62243917;rs4513489	7
ENSG00000183625	CCR3	3	46205096	46308197	1	protein_coding	1232	CCR3	0.0318931	-0.541029	7	16.25	1002	2.95729e-223	0	DICE/T_CD4_naive_activated:DICE/Monocyte_non_classical:DICE/T_CD4_memory_TREG:BIOSQTL/BIOS_eQTL_geneLevel:GTEx/v8/Whole_Blood	+	7.165e-52	rs62244777;rs4493469;rs3918362;rs2201150;rs78919248;rs71327065;rs35092096;rs4683205;rs2040388;rs62243917;rs35439446;rs1491958;rs1994491;rs4683148;rs6789719;rs62243907;rs112816969;rs3181077;rs2007374;rs1979672;rs62243914;rs62243926;rs4513489;rs3091309;rs2213290;rs4521280;rs11574433;rs34390431;rs34485234;rs7626288;rs12493471;rs12638228;rs7639243;rs9846499	7
ENSG00000163823	CCR1	3	46243200	46249887	-1	protein_coding	1230	CCR1	0.891829	1.8919	2	16.25	657	1.17117e-177	0	DICE/T_CD4_memory_TREG:BIOSQTL/BIOS_eQTL_geneLevel:GTEx/v8/Whole_Blood	-	7.165e-52	rs4493469;rs3918362;rs2201150;rs1994491;rs4683148;rs12493471;rs6789719;rs62244777;rs62243907;rs3181077;rs2007374;rs1979672;rs35092096;rs62243926;rs4683205;rs2040388;rs4513489;rs3091309;rs2213290;rs4521280;rs71327065;rs35439446;rs11574433;rs34390431;rs34485234;rs7626288;rs12638228;rs7639243;rs9846499	7
ENSG00000121807	CCR2	3	46395225	46402419	1	protein_coding	729230	CCR2	0.0114633	-0.0355042	1	13.91	626	2.14354e-27	0	DICE/Monocyte_classical:DICE/T_CD4_TFH:DICE/T_CD4_TH17:DICE/T_CD4_TH1_17:DICE/T_CD4_memory_TREG:BIOSQTL/BIOS_eQTL_geneLevel:GTEx/v8/Whole_Blood	+	7.165e-52	rs62243917;rs4683148;rs1979672;rs62243926;rs4513489;rs2040388;rs2213290;rs4493469;rs1994491;rs6789719;rs3918362;rs3181077;rs2201150;rs2007374;rs62244777;rs35092096;rs78919248;rs4683205;rs3091309;rs4521280;rs71327065;rs35439446;rs11574433;rs34390431;rs34485234;rs7639243	7
ENSG00000160791	CCR5	3	46411633	46417697	1	protein_coding	1234	CCR5	3.51209e-08	1.48149	1	13.27	271	1.02248e-50	0	DICE/Monocyte_classical:DICE/Monocyte_non_classical:DICE/T_CD4_TH17:DICE/T_CD4_memory_TREG:BIOSQTL/BIOS_eQTL_geneLevel:GTEx/v8/Whole_Blood	-	7.165e-52	rs62243917;rs4513489;rs35092096;rs1979672;rs2213290;rs4683205;rs4683148;rs4493469;rs1994491;rs6789719;rs112816969;rs2007374;rs62243914;rs62243926;rs2040388;rs11574433;rs34485234;rs7626288;rs2068099;rs17220622	7
ENSG00000121797	CCRL2	3	46448654	46454488	1	protein_coding	9034	CCRL2	0.00216378	NA	1	13.58	468	2.88751e-35	0	BIOSQTL/BIOS_eQTL_geneLevel:GTEx/v8/Whole_Blood	+	7.165e-52	rs3918362;rs71327065;rs35439446;rs2007374;rs4493469;rs2201150;rs3181077;rs112816969;rs62244777;rs1979672;rs62243914;rs35092096;rs78919248;rs62243917;rs62243926;rs4683205;rs2040388;rs4513489;rs3091309;rs2213290;rs4521280;rs11574433;rs34390431;rs34485234;rs7626288;rs7639243;rs2068099;rs9846499;rs17220622	7
ENSG00000012223	LTF	3	46477136	46526724	-1	protein_coding	4057	LTF	1.76023e-13	0.0797339	1	14.74	31	1.45103e-07	0.00138591	GTEx/v8/Minor_Salivary_Gland	+	4.006e-08	rs7639243;rs12638228	7
ENSG00000163827	LRRC2	3	46556913	46621589	-1	protein_coding	79442	LRRC2	4.76832e-05	-1.09413	2	14.08	27	1.00631e-06	0.000885419	BIOSQTL/BIOS_eQTL_geneLevel	+	4.854e-09	rs17220622;rs71327065	7
ENSG00000241186	TDGF1	3	46616045	46668033	1	protein_coding	6997	TDGF1	3.98298e-06	1.21536	0	0	8	6.16954e-06	3.42409e-06	GTEx/v8/Minor_Salivary_Gland	+	2.666e-11	rs17220622	7
ENSG00000178038	ALS2CL	3	46710487	46735194	-1	protein_coding	259173	ALS2CL	2.7298e-18	0.418365	0	0	1	6.61848e-05	0.0373927	BIOSQTL/BIOS_eQTL_geneLevel	NA	NA	rs9846499;rs12638228	7
ENSG00000261603	PRSS46	3	46761073	46777919	-1	protein_coding	100287362	PRSS46	NA	0.408081	0	0	1	3.43209e-06	0.049	DICE/T_CD4_naive_activated	+	5.066e-07	rs71327065	7
ENSG00000250588	IQCJ-SCHIP1	3	158680024	159615155	1	protein_coding	100505385	IQCJ-SCHIP1	0.660502	0.0463226	9	17.33	4	4.4923e-06	0.00319548	BIOSQTL/BIOS_eQTL_geneLevel	+	3.705e-44	rs6441263;rs17799480;rs12633477;rs34579721;rs62270401;rs6441276;rs33050	8
ENSG00000151967	SCHIP1	3	159557650	159615149	1	protein_coding	29970	SCHIP1	0.956603	-0.0188013	1	12.68	4	4.4923e-06	0.00319548	BIOSQTL/BIOS_eQTL_geneLevel	+	3.705e-44	rs6441276;rs33050;rs34579721	8
ENSG00000168811	IL12A	3	159706537	159713806	1	protein_coding	3592	IL12A	0.299097	-0.55419	0	0	7	6.27256e-07	0.049	DICE/B_cell_naive	-	2.108e-23	rs668998	8
ENSG00000242107	LINC01100	3	159733811	159749210	1	protein_coding	730109	LINC01100	NA	NA	2	14.75	0	NA	NA	NA	NA	3.551e-27	rs485499	8
ENSG00000248710	RP11-432B6.3	3	159945241	160167617	-1	protein_coding	100174949	TRIM59-IFT80	NA	NA	2	15.97	91	1.64142e-06	0.00134367	BIOSQTL/BIOS_eQTL_geneLevel	+	1.593e-15	rs74808447;rs1920650;rs1369666	8
ENSG00000068885	IFT80	3	159974774	160117668	-1	protein_coding	57560	IFT80	1.44402e-10	-1.29968	1	12.48	0	NA	NA	NA	NA	1.593e-15	rs74808447;rs1920650	8
ENSG00000113810	SMC4	3	160117062	160152750	1	protein_coding	10051	SMC4	0.105531	-0.171161	1	15.97	271	8.4523e-09	2.02204e-05	BIOSQTL/BIOS_eQTL_geneLevel:GTEx/v8/Whole_Blood	+	4.606e-25	rs1369666;rs55667203;rs74808447;rs1920650;rs113997576;rs35664264	8
ENSG00000213186	TRIM59	3	160150233	160203561	-1	protein_coding	286827	TRIM59	0.032111	1.28031	1	15.97	283	2.29723e-09	7.37057e-07	DICE/NK:BIOSQTL/BIOS_eQTL_geneLevel:GTEx/v8/Whole_Blood	+	9.357e-23	rs1369666;rs55667203;rs74808447;rs1920650;rs35664264	8
ENSG00000186432	KPNA4	3	160212783	160283376	-1	protein_coding	3840	KPNA4	0.998181	-1.03034	2	21.6	237	3.79534e-12	0	BIOSQTL/BIOS_eQTL_geneLevel:GTEx/v8/Whole_Blood	-	9.872e-16	rs1369666;rs74808447;rs1920650;rs35664264	8
ENSG00000179674	ARL14	3	160394948	160396233	1	protein_coding	80117	ARL14	2.57323e-06	0.969052	2	13.39	0	NA	NA	NA	NA	5.279e-09	rs1920650;rs35664264	8
ENSG00000164182	NDUFAF2	5	60240956	60448853	1	protein_coding	91942	NDUFAF2	3.85651e-07	0.323767	0	0	1	1.83677e-05	0.049	DICE/T_CD8_naive	+	4.146e-10	rs9291686	10
ENSG00000204655	MOG	6	29624758	29640149	1	protein_coding	4340	MOG	0.10368	0.122182	0	0	101	6.93078e-19	0	DICE/T_CD4_naive:BIOSQTL/BIOS_eQTL_geneLevel:GTEx/v8/Whole_Blood	+	4.455e-09	rs2844821	11
ENSG00000204644	ZFP57	6	29640169	29648887	-1	protein_coding	346171	ZFP57	0.00181594	0.595857	0	0	423	1.64714e-34	0	DICE/T_CD4_naive:DICE/T_CD4_naive_activated:DICE/Monocyte_classical:DICE/NK:DICE/T_CD4_memory_TREG:BIOSQTL/BIOS_eQTL_geneLevel:GTEx/v8/Whole_Blood:GTEx/v8/Minor_Salivary_Gland	-	4.455e-09	rs2844821;rs4313034	11
ENSG00000204642	HLA-F	6	29690552	29706305	1	protein_coding	3134	HLA-F	4.40041e-05	0.734263	0	0	460	1.36865e-86	0	DICE/Monocyte_classical:BIOSQTL/BIOS_eQTL_geneLevel:GTEx/v8/Whole_Blood	-	4.455e-09	rs4313034;rs2844821	11
ENSG00000204632	HLA-G	6	29794744	29798902	1	protein_coding	3135	HLA-G	9.54871e-08	1.65798	1	13.71	461	1.06064e-119	0	DICE/B_cell_naive:DICE/T_CD4_naive:DICE/T_CD4_naive_activated:DICE/T_CD8_naive:DICE/T_CD8_naive_activated:DICE/Monocyte_classical:DICE/Monocyte_non_classical:DICE/NK:DICE/T_CD4_TFH:DICE/T_CD4_TH1:DICE/T_CD4_TH17:DICE/T_CD4_TH1_17:DICE/T_CD4_TH2:DICE/T_CD4_memory_TREG:DICE/T_CD4_naive_TREG:BIOSQTL/BIOS_eQTL_geneLevel:GTEx/v8/Whole_Blood	+	4.455e-09	rs2844821;rs4313034;rs2240068;rs2023472	11
ENSG00000206503	HLA-A	6	29909037	29913661	1	protein_coding	3105	HLA-A	0.13278	11.8053	13	23.3	495	2.58216e-146	0	scRNA_eQTLs/NK:scRNA_eQTLs/T_CD4:scRNA_eQTLs/PBMC:DICE/T_CD4_naive:DICE/T_CD4_naive_activated:DICE/T_CD8_naive:DICE/T_CD8_naive_activated:DICE/Monocyte_classical:DICE/T_CD4_TFH:DICE/T_CD4_TH1:DICE/T_CD4_TH17:DICE/T_CD4_TH1_17:DICE/T_CD4_TH2:DICE/T_CD4_memory_TREG:DICE/T_CD4_naive_TREG:BIOSQTL/BIOS_eQTL_geneLevel:GTEx/v8/Whole_Blood	+	4.455e-09	rs2844821;rs4313034;rs2240068;rs2023472	11
ENSG00000066379	ZNRD1	6	30026676	30032686	1	protein_coding	30834	ZNRD1	0.144863	1.48424	0	0	317	6.0659e-25	0	DICE/T_CD8_naive:DICE/Monocyte_non_classical:DICE/T_CD4_TH2:BIOSQTL/BIOS_eQTL_geneLevel:GTEx/v8/Whole_Blood	+	4.455e-09	rs2844821;rs4313034	11
ENSG00000204619	PPP1R11	6	30034486	30038110	1	protein_coding	6992	PPP1R11	0.783087	0.467676	0	0	49	2.5587e-10	0	BIOSQTL/BIOS_eQTL_geneLevel	+	0.000229	rs2844821;rs4313034	11
ENSG00000204618	RNF39	6	30038043	30043664	-1	protein_coding	80352	RNF39	0.00666121	1.51142	0	0	49	2.5587e-10	0	BIOSQTL/BIOS_eQTL_geneLevel	+	0.000229	rs2844821;rs4313034	11
ENSG00000204616	TRIM31	6	30070674	30080883	-1	protein_coding	11074	TRIM31	0.0163881	1.59873	1	15.44	329	1.34306e-12	0	BIOSQTL/BIOS_eQTL_geneLevel	+	4.455e-09	rs2023472;rs2844821;rs4313034;rs2240068	11
ENSG00000204613	TRIM10	6	30119722	30128711	-1	protein_coding	10107	TRIM10	9.94954e-06	3.20621	0	0	245	1.34439e-09	6.04376e-06	BIOSQTL/BIOS_eQTL_geneLevel	+	4.565e-09	rs2844821;rs2023472	11
ENSG00000204610	TRIM15	6	30130993	30140473	1	protein_coding	89870	TRIM15	2.18351e-11	0.066991	0	0	22	1.03562e-05	3.30865e-06	BIOSQTL/BIOS_eQTL_geneLevel:GTEx/v8/Whole_Blood	+	4.894e-08	rs4313034;rs2844821;rs2240068	11
ENSG00000234127	TRIM26	6	30152232	30181204	-1	protein_coding	7726	TRIM26	0.829654	1.12259	0	0	222	1.09185e-28	0	BIOSQTL/BIOS_eQTL_geneLevel:GTEx/v8/Whole_Blood	-	2.435e-08	rs2844821;rs4313034;rs2240068;rs2023472	11
ENSG00000248167	TRIM39-RPP21	6	30297359	30314631	1	protein_coding	202658	TRIM39-RPP21	NA	NA	0	0	4	6.91137e-06	0.00484276	BIOSQTL/BIOS_eQTL_geneLevel	+	2.567e-08	rs2240068	11
ENSG00000241370	RPP21	6	30312908	30314661	1	protein_coding	79897	RPP21	0.082454	0.32348	0	0	4	6.91137e-06	0.00484276	BIOSQTL/BIOS_eQTL_geneLevel	+	2.567e-08	rs2240068	11
ENSG00000204592	HLA-E	6	30457244	30461982	1	protein_coding	3133	HLA-E	0.347084	-0.0808762	0	0	7	0.000149097	0.00145582	GTEx/v8/Whole_Blood	+	1.541e-19	rs9264190;rs9264346	11
ENSG00000204576	PRR3	6	30524663	30531500	1	protein_coding	80742	PRR3	0.11432	-0.305114	0	0	69	5.31976e-07	0.0370498	DICE/B_cell_naive:GTEx/v8/Whole_Blood	-	4.469e-17	rs28752874;rs4521636;rs2523609;rs9266057;rs2844575;rs2442741;rs2844557	11
ENSG00000137404	NRM	6	30655824	30659197	-1	protein_coding	11270	NRM	0.142577	0.153616	0	0	4	1.24787e-05	4.55185e-07	DICE/T_CD4_TFH:GTEx/v8/Whole_Blood	-	2.139e-10	rs2395043;rs2507971;rs2516466	11
ENSG00000137337	MDC1	6	30667584	30685666	-1	protein_coding	9656	MDC1	0.000941847	1.23198	0	0	6	1.46692e-05	7.57752e-18	DICE/T_CD4_naive_activated:DICE/T_CD8_naive:DICE/Monocyte_non_classical:DICE/T_CD4_TH2:GTEx/v8/Whole_Blood	-	1.367e-12	rs2518030;rs4313034;rs2523594;rs2229094	11
ENSG00000196230	TUBB	6	30687978	30693203	1	protein_coding	203068	TUBB	0.875277	0.97145	0	0	5	9.50293e-05	0.0011319	GTEx/v8/Whole_Blood	-	8.319e-20	rs9266057;rs2523554;rs9266791	11
ENSG00000137312	FLOT1	6	30695486	30710510	-1	protein_coding	10211	FLOT1	0.0152734	NA	0	0	234	7.76786e-10	2.7215e-11	DICE/T_CD8_naive_activated:BIOSQTL/BIOS_eQTL_geneLevel:GTEx/v8/Whole_Blood	+	1.541e-19	rs9264186;rs9264190;rs9264346;rs2240803;rs1632870;rs9263789;rs2596506;rs2074493;rs2523622;rs2844557;rs2442741;rs2596569;rs2523457	11
ENSG00000137331	IER3	6	30710976	30712331	-1	protein_coding	8870	IER3	0.671462	0.0243271	0	0	331	5.3147e-13	0	DICE/T_CD8_naive_activated:BIOSQTL/BIOS_eQTL_geneLevel:GTEx/v8/Whole_Blood	-	1.541e-19	rs9264190;rs9264346;rs3131017;rs9266057;rs2523609;rs2524076;rs2523583;rs2240803;rs1632870;rs28732093;rs9262549;rs2596506;rs76518703;rs2516484;rs76332236	11
ENSG00000204580	DDR1	6	30844198	30867933	1	protein_coding	780	DDR1	0.0264779	0.516702	5	17.83	567	1.41421e-69	0	DICE/T_CD8_naive_activated:DICE/Monocyte_classical:BIOSQTL/BIOS_eQTL_geneLevel:GTEx/v8/Whole_Blood	+	3.148e-20	rs2240803;rs9264190;rs9264346;rs9278834;rs9366763;rs4713418;rs1632870;rs3131017;rs9394030;rs28732093;rs9262549;rs9263789;rs2857709;rs2844585;rs2518030;rs3094682;rs2429722;rs3132453;rs12660585;rs1128175;rs2074478;rs2233952;rs4313034;rs3132535;rs9266631;rs12111032;rs2523583;rs2523616;rs2394969;rs2523594;rs76518703;rs2516484;rs76332236;rs2844557;rs9266630;rs9266330;rs2442741;rs2596569;rs2394994;rs25…	11
ENSG00000213780	GTF2H4	6	30875961	30881883	1	protein_coding	2968	GTF2H4	0.258035	0.344414	3	17.09	144	3.23771e-12	0	BIOSQTL/BIOS_eQTL_geneLevel:GTEx/v8/Whole_Blood	+	2.438e-15	rs2240803;rs9278834;rs9366763;rs4713418;rs9394030;rs9262549;rs9263789;rs12660585;rs114006078;rs9266627	11
ENSG00000137411	VARS2	6	30876019	30894236	1	protein_coding	57176	VARS2	4.2195e-14	NA	5	32	615	1.05638e-65	0	DICE/T_CD8_naive_activated:DICE/T_CD4_TH2:BIOSQTL/BIOS_eQTL_geneLevel:GTEx/v8/Whole_Blood:GTEx/v8/Minor_Salivary_Gland	+	1.512e-21	rs2240803;rs2523594;rs2523554;rs9278834;rs9366763;rs4713418;rs1632870;rs9380210;rs3131017;rs9394030;rs9262549;rs6934570;rs9263789;rs2857709;rs2844585;rs2518030;rs3094682;rs2429722;rs3132453;rs12660585;rs2270190;rs2074478;rs2233952;rs1128175;rs4313034;rs2240068;rs2023472;rs28732093;rs6921948;rs9263875;rs9266462;rs9264346;rs2853939;rs2523609;rs9266057;rs9266631;rs2524076;rs2523583;rs2844606;rs92656…	11
ENSG00000196260	SFTA2	6	30899130	30899952	-1	protein_coding	389376	SFTA2	0.594981	0.986943	2	32	0	NA	NA	NA	NA	2.197e-08	rs2240803	11
ENSG00000168631	DPCR1	6	30908749	30921998	1	protein_coding	135656	DPCR1	0.140381	0.179011	1	12.91	0	NA	NA	NA	NA	2.197e-08	rs2240803	11
ENSG00000204544	MUC21	6	30951495	30957680	1	protein_coding	394263	MUC21	0.331419	1.79688	1	13.82	262	9.85554e-32	0	BIOSQTL/BIOS_eQTL_geneLevel	+	1.954e-17	rs9278834;rs9366763;rs4713418;rs1632870;rs3131017;rs9394030;rs9262549;rs9263789;rs2857709;rs2844585;rs2518030;rs3094682;rs2429722;rs3132453;rs1128175;rs2074478;rs3132535;rs879882;rs9263875;rs6921948;rs114006078	11
ENSG00000261272	MUC22	6	30978251	31003179	1	protein_coding	100507679	MUC22	NA	0.892689	2	14.18	635	1.01706e-57	0	BIOSQTL/BIOS_eQTL_geneLevel	+	1.541e-19	rs9278834;rs9366763;rs4713418;rs1632870;rs3131017;rs9394030;rs9262549;rs9263789;rs2857709;rs2844585;rs2518030;rs3094682;rs2429722;rs3132453;rs1128175;rs2074478;rs2233952;rs3132535;rs879882;rs9263875;rs114006078;rs6921948;rs9264190;rs9264346;rs9264186;rs3095254;rs2074493;rs2074491;rs9264532;rs28752874;rs2853939;rs2524105;rs2523609;rs9264682;rs9266057;rs9266631;rs2524076;rs2523583;rs2844620;rs17408…	11
ENSG00000204542	C6orf15	6	31079000	31080336	-1	protein_coding	29113	C6orf15	0.0014277	1.07286	1	16.12	156	8.68294e-08	0.000359221	GTEx/v8/Minor_Salivary_Gland	+	1.954e-17	rs1128175;rs3131017;rs1632870;rs2857709;rs2844585;rs2518030;rs3094682;rs2429722;rs9264346;rs9266631;rs2523616;rs76518703;rs2516484;rs28732093;rs76332236;rs2394994	11
ENSG00000204540	PSORS1C1	6	31082527	31107869	1	protein_coding	170679	PSORS1C1	0.000855356	2.37272	5	34	1257	1.19729e-54	0	BIOSQTL/BIOS_eQTL_geneLevel:GTEx/v8/Minor_Salivary_Gland	+	6.652e-21	rs1128175;rs6934570;rs2233952;rs3132535;rs3131017;rs1632870;rs9262549;rs2857709;rs2844585;rs2518030;rs3094682;rs2429722;rs3132453;rs2074478;rs6921948;rs9263875;rs9264186;rs9264190;rs9264346;rs3095254;rs9264532;rs2853939;rs2524105;rs2523609;rs9266057;rs2074493;rs9266631;rs2524076;rs2523583;rs17408553;rs2394969;rs2844620;rs2523622;rs9265912;rs9265622;rs2596506;rs4644106;rs4521636;rs2523616;rs287528…	11
ENSG00000204539	CDSN	6	31082867	31088223	-1	protein_coding	1041	CDSN	0.499452	3.55022	1	16.12	547	1.83248e-09	5.96944e-06	BIOSQTL/BIOS_eQTL_geneLevel	+	1.337e-19	rs1128175;rs1632870;rs3131017;rs9262549;rs2857709;rs2844585;rs2518030;rs3094682;rs2429722;rs2074478;rs9264190;rs9264346;rs9264532;rs2523609;rs9266057;rs9266631;rs2524076;rs2523583;rs2394969;rs9265912;rs9265622;rs4644106;rs2523616;rs28752874;rs4521636;rs2596506;rs9264682;rs2442725;rs2394994;rs2523554;rs9266630	11
ENSG00000204538	PSORS1C2	6	31105313	31107127	-1	protein_coding	170680	PSORS1C2	0.104503	2.43887	4	34	1165	1.19729e-54	0	BIOSQTL/BIOS_eQTL_geneLevel:GTEx/v8/Minor_Salivary_Gland	+	6.652e-21	rs6934570;rs2233952;rs3132535;rs3131017;rs1632870;rs9262549;rs2857709;rs2844585;rs2518030;rs3094682;rs2429722;rs3132453;rs2074478;rs1128175;rs6921948;rs9263875;rs9264186;rs9264190;rs9264346;rs3095254;rs9264532;rs2853939;rs2524105;rs2523609;rs9266057;rs2074493;rs9266631;rs2524076;rs2523583;rs17408553;rs2394969;rs2844620;rs2523622;rs9265912;rs9265622;rs2596506;rs4644106;rs4521636;rs2523616;rs287528…	11
ENSG00000204536	CCHCR1	6	31110216	31126015	-1	protein_coding	54535	CCHCR1	6.50104e-08	NA	5	34	1371	2.36051e-74	0	DICE/T_CD4_naive:DICE/T_CD4_naive_activated:DICE/T_CD8_naive:DICE/T_CD8_naive_activated:DICE/Monocyte_non_classical:DICE/T_CD4_TFH:DICE/T_CD4_TH1_17:DICE/T_CD4_TH2:DICE/T_CD4_memory_TREG:DICE/T_CD4_naive_TREG:BIOSQTL/BIOS_eQTL_geneLevel:GTEx/v8/Whole_Blood	+	4.216e-20	rs6934570;rs2233952;rs3132535;rs3131017;rs1128175;rs17408553;rs9264190;rs9264346;rs2442725;rs28732093;rs1632870;rs9380210;rs9263789;rs2857709;rs2844585;rs2518030;rs3094682;rs2429722;rs3132453;rs12660585;rs2074478;rs879882;rs9263875;rs6921948;rs9264186;rs2074493;rs9264532;rs28752874;rs2853939;rs2524105;rs2523609;rs116432905;rs9266631;rs9266057;rs2844620;rs2074491;rs2394969;rs2596506;rs2524076;rs25…	11
ENSG00000137310	TCF19	6	31126319	31134936	1	protein_coding	6941	TCF19	0.000232744	2.24538	1	14.86	1594	1.10159e-92	0	DICE/B_cell_naive:DICE/T_CD4_naive:DICE/T_CD8_naive:DICE/T_CD8_naive_activated:DICE/NK:DICE/T_CD4_TFH:DICE/T_CD4_TH1:DICE/T_CD4_TH1_17:DICE/T_CD4_naive_TREG:BIOSQTL/BIOS_eQTL_geneLevel:GTEx/v8/Whole_Blood	+	1.512e-21	rs1128175;rs9263789;rs4644106;rs17408553;rs6921948;rs9265622;rs2074491;rs2240803;rs9278834;rs9366763;rs4713418;rs1632870;rs9380210;rs3131017;rs9394030;rs6934570;rs9262549;rs2857709;rs2844585;rs2518030;rs3094682;rs2429722;rs3132453;rs12660585;rs2074478;rs2233952;rs3132535;rs879882;rs9263875;rs114006078;rs9264190;rs9264346;rs9264186;rs3095254;rs2074493;rs9264532;rs28752874;rs2853939;rs2524105;rs252…	11
ENSG00000204531	POU5F1	6	31132119	31148508	-1	protein_coding	5460	POU5F1	0.889691	0.511715	1	14.86	2045	1.10159e-92	0	DICE/T_CD4_TH1:DICE/T_CD4_naive_TREG:BIOSQTL/BIOS_eQTL_geneLevel:GTEx/v8/Whole_Blood:GTEx/v8/Minor_Salivary_Gland	+	1.512e-21	rs1128175;rs9263789;rs2074493;rs2240803;rs9278834;rs9366763;rs4713418;rs1632870;rs3131017;rs9394030;rs6934570;rs9262549;rs2857709;rs2844585;rs2518030;rs3094682;rs2429722;rs3132453;rs12660585;rs2074478;rs2233952;rs3132535;rs879882;rs9263875;rs6921948;rs114006078;rs9264186;rs9264190;rs9264346;rs3095254;rs2074491;rs9264532;rs28752874;rs2853939;rs2524105;rs2523609;rs9264682;rs116432905;rs9266057;rs92…	11
ENSG00000206344	HCG27	6	31165537	31171745	1	protein_coding	253018	HCG27	NA	NA	6	15.16	2073	1.18987e-135	0	DICE/B_cell_naive:DICE/T_CD4_naive:DICE/T_CD4_naive_activated:DICE/T_CD8_naive:DICE/T_CD8_naive_activated:DICE/Monocyte_classical:DICE/Monocyte_non_classical:DICE/NK:DICE/T_CD4_TFH:DICE/T_CD4_TH1:DICE/T_CD4_TH17:DICE/T_CD4_TH1_17:DICE/T_CD4_TH2:DICE/T_CD4_memory_TREG:DICE/T_CD4_naive_TREG:BIOSQTL/BIOS_eQTL_geneLevel:GTEx/v8/Whole_Blood:GTEx/v8/Minor_Salivary_Gland	+	1.512e-21	rs9263875;rs12660585;rs3131017;rs3132535;rs3094682;rs1128175;rs2857709;rs2844585;rs9264190;rs9264346;rs9264186;rs9264532;rs2523609;rs9266057;rs9266631;rs2524076;rs2523583;rs2394969;rs9262549;rs2853939;rs9265912;rs2518030;rs2429722;rs6921948;rs28752874;rs9264765;rs2523616;rs2394994;rs2859448;rs2596443;rs2518027;rs2523502;rs9264682;rs78470849;rs2857594;rs1632870;rs2844620;rs2524105;rs2074491;rs2523…	11
ENSG00000204525	HLA-C	6	31236526	31239907	-1	protein_coding	3107	HLA-C	9.94564e-10	8.44189	40	26.5	2089	1.56815e-265	0	scRNA_eQTLs/T_CD4:scRNA_eQTLs/PBMC:DICE/T_CD4_naive:DICE/T_CD4_naive_activated:DICE/T_CD8_naive:DICE/T_CD8_naive_activated:DICE/Monocyte_classical:DICE/Monocyte_non_classical:DICE/NK:DICE/T_CD4_TFH:DICE/T_CD4_TH1:DICE/T_CD4_TH17:DICE/T_CD4_TH1_17:DICE/T_CD4_TH2:DICE/T_CD4_memory_TREG:DICE/T_CD4_naive_TREG:BIOSQTL/BIOS_eQTL_geneLevel:GTEx/v8/Whole_Blood:GTEx/v8/Minor_Salivary_Gland	-	1.512e-21	rs2074491;rs2524105;rs2523609;rs2074493;rs9266057;rs9264346;rs2844620;rs2857709;rs3131017;rs114006078;rs17408553;rs2523583;rs12111032;rs2524076;rs9266631;rs2844585;rs1128175;rs3095254;rs6934570;rs2844606;rs9264682;rs9264765;rs28752874;rs4521636;rs9263875;rs6921948;rs2853939;rs9264190;rs9264532;rs2394969;rs3094682;rs9262549;rs9266071;rs9265912;rs2523554;rs9264186;rs9266635;rs2516455;rs2394994;rs25…	11
ENSG00000234745	HLA-B	6	31321649	31324965	-1	protein_coding	3106	HLA-B	0.00266463	10.6253	21	20.6	2356	6.87797e-72	0	DICE/T_CD4_naive:DICE/T_CD8_naive:DICE/NK:DICE/T_CD4_TFH:DICE/T_CD4_TH1:DICE/T_CD4_TH17:DICE/T_CD4_TH1_17:DICE/T_CD4_TH2:DICE/T_CD4_memory_TREG:DICE/T_CD4_naive_TREG:BIOSQTL/BIOS_eQTL_geneLevel:GTEx/v8/Whole_Blood	-	1.512e-21	rs6934570;rs9264682;rs2394994;rs2523554;rs2523583;rs17881210;rs2523594;rs2516484;rs28732093;rs76332236;rs2857709;rs9266631;rs2844585;rs2518030;rs3131017;rs2523580;rs76518703;rs9266330;rs9266630;rs9266635;rs2507991;rs2853939;rs9266071;rs2266161;rs2074493;rs9263789;rs2523616;rs3094682;rs2394969;rs2516455;rs2270190;rs12660585;rs1128175;rs2429722;rs2074478;rs2233952;rs3132535;rs9263875;rs6921948;rs11…	11
ENSG00000204520	MICA	6	31371356	31383092	1	protein_coding	100507436	MICA	0.00037802	2.27712	11	22.7	1230	2.57553e-152	0	DICE/B_cell_naive:DICE/T_CD4_naive:DICE/T_CD4_naive_activated:DICE/T_CD8_naive:DICE/T_CD8_naive_activated:DICE/Monocyte_classical:DICE/Monocyte_non_classical:DICE/NK:DICE/T_CD4_TFH:DICE/T_CD4_TH1:DICE/T_CD4_TH17:DICE/T_CD4_TH1_17:DICE/T_CD4_TH2:DICE/T_CD4_memory_TREG:DICE/T_CD4_naive_TREG:BIOSQTL/BIOS_eQTL_geneLevel:GTEx/v8/Whole_Blood:GTEx/v8/Minor_Salivary_Gland	-	1.512e-21	rs17881210;rs17200109;rs2516484;rs28732093;rs76332236;rs78470849;rs9266462;rs9266330;rs2523457;rs2266161;rs2516455;rs2518030;rs2442741;rs2844557;rs6909636;rs2516466;rs9262549;rs9263789;rs1128175;rs6934570;rs2270190;rs3132535;rs9263875;rs12660585;rs114006078;rs6921948;rs9264186;rs9264190;rs9264346;rs3095254;rs2857709;rs2844585;rs3131017;rs2074491;rs9264532;rs2524105;rs2523609;rs9264682;rs2844620;r…	11
ENSG00000204516	MICB	6	31462658	31478901	1	protein_coding	4277	MICB	0.000284377	0.724392	1	12.65	1105	8.44983e-43	0	DICE/B_cell_naive:DICE/T_CD4_naive:DICE/T_CD8_naive:DICE/Monocyte_classical:DICE/Monocyte_non_classical:DICE/T_CD4_TFH:DICE/T_CD4_TH1:DICE/T_CD4_TH17:DICE/T_CD4_TH1_17:DICE/T_CD4_TH2:DICE/T_CD4_memory_TREG:DICE/T_CD4_naive_TREG:BIOSQTL/BIOS_eQTL_geneLevel:GTEx/v8/Whole_Blood	-	6.987e-21	rs2516484;rs78470849;rs3093664;rs13201101;rs2853939;rs2074493;rs28752874;rs2524105;rs2507991;rs2442741;rs28703977;rs3093953;rs2523502;rs2295663;rs9266071;rs9264682;rs2523594;rs28732093;rs76332236;rs76518703;rs2516466;rs2266161;rs9266330;rs9264190;rs9264346;rs2857709;rs2844585;rs3131017;rs6934570;rs9266057;rs2523609;rs2074491;rs9266631;rs2524076;rs2523583;rs2518030;rs3094682;rs2429722;rs2394969;rs…	11
ENSG00000204511	MCCD1	6	31496494	31498009	1	protein_coding	401250	MCCD1	0.00896309	1.44191	6	20.5	110	4.29866e-11	0	DICE/T_CD8_naive:BIOSQTL/BIOS_eQTL_geneLevel	-	2.184e-18	rs2523502;rs2857605;rs2596506;rs6934570;rs9266462;rs2074491;rs28752874;rs4644106;rs2394969;rs2074493;rs9266057;rs17881210;rs2523594;rs9266638;rs2596569;rs9266791;rs17200109;rs2516455;rs28732146;rs2516396;rs2239707;rs2229094	11
ENSG00000254870	ATP6V1G2-DDX39B	6	31497996	31514385	-1	protein_coding	100532737	ATP6V1G2-DDX39B	NA	NA	7	20.5	1209	4.89653e-76	0	BIOSQTL/BIOS_eQTL_geneLevel	+	1.512e-21	rs2523502;rs2857605;rs3093953;rs6934570;rs9266462;rs2074493;rs2074491;rs2853939;rs2523583;rs9262549;rs3094682;rs9265912;rs2844606;rs28752874;rs2524105;rs2394969;rs9265622;rs2596506;rs4644106;rs4521636;rs2857709;rs2844585;rs2518030;rs3131017;rs2523616;rs9266057;rs9266071;rs2523622;rs114006078;rs9264682;rs2442725;rs9264532;rs2394994;rs17881210;rs2507991;rs9266631;rs2523554;rs2523589;rs2523594;rs937…	11
ENSG00000198563	DDX39B	6	31497996	31510225	-1	protein_coding	7919	DDX39B	0.997728	0.551698	7	20.5	993	2.16855e-52	0	BIOSQTL/BIOS_eQTL_geneLevel:GTEx/v8/Whole_Blood	-	6.987e-21	rs2523502;rs2857605;rs3093953;rs6934570;rs9266462;rs2074493;rs2074491;rs2853939;rs3094682;rs28752874;rs2524105;rs2394969;rs9265622;rs2596506;rs4644106;rs2857709;rs2844585;rs2518030;rs3131017;rs2523616;rs4521636;rs9266057;rs114006078;rs9266071;rs2523622;rs9264682;rs2442725;rs9264532;rs2394994;rs17881210;rs2507991;rs9266631;rs2523594;rs17200109;rs2844575;rs2442741;rs9266630;rs2844557;rs2429722;rs92…	11
ENSG00000213760	ATP6V1G2	6	31512239	31516204	-1	protein_coding	534	ATP6V1G2	0.22479	0.5586	3	20.5	1105	4.89653e-76	0	DICE/B_cell_naive:DICE/T_CD4_naive:DICE/T_CD8_naive:DICE/T_CD4_TH1:DICE/T_CD4_TH17:DICE/T_CD4_TH1_17:DICE/T_CD4_TH2:DICE/T_CD4_memory_TREG:DICE/T_CD4_naive_TREG:BIOSQTL/BIOS_eQTL_geneLevel:GTEx/v8/Whole_Blood	+	1.512e-21	rs2523502;rs2857605;rs3093953;rs2857709;rs2394994;rs2523583;rs2844585;rs3131017;rs2523616;rs2518030;rs9266630;rs2596569;rs9266631;rs9266635;rs2507991;rs2507971;rs4644106;rs2394969;rs9262549;rs2074493;rs3094682;rs9265912;rs2853939;rs2844606;rs28752874;rs2074491;rs2524105;rs9265622;rs2596506;rs4521636;rs9266057;rs9266071;rs2523622;rs114006078;rs9264682;rs2442725;rs9264532;rs17881210;rs2523554;rs252…	11
ENSG00000204498	NFKBIL1	6	31514647	31526606	1	protein_coding	4795	NFKBIL1	0.816647	0.117968	3	20.5	59	3.06834e-07	0.000222102	DICE/Monocyte_non_classical:BIOSQTL/BIOS_eQTL_geneLevel:GTEx/v8/Whole_Blood	+	1.34e-19	rs2523502;rs2857605;rs3093953;rs2516392;rs204887;rs2523589;rs2523594;rs2523583;rs9266631;rs9378248;rs9262549;rs2523457;rs2516466;rs14597;rs2229094	11
ENSG00000226979	LTA	6	31539831	31542101	1	protein_coding	4049	LTA	0.743247	0.0526	1	14.89	311	2.32269e-17	0	DICE/T_CD8_naive_activated:BIOSQTL/BIOS_eQTL_geneLevel:GTEx/v8/Whole_Blood	-	1.512e-21	rs2516484;rs2516392;rs2256965;rs28703977;rs2844585;rs3131017;rs2844606;rs9266071;rs2523622;rs2596506;rs2857709;rs2518030;rs2523616;rs3094682;rs2394969;rs4644106;rs2507991;rs9266631;rs2523554;rs2523583;rs2523594;rs9262549;rs2523589;rs2394994;rs9266630;rs2596569;rs9266635;rs2859448;rs2518027;rs2596443;rs2523502;rs2523676;rs2844503;rs2857605;rs3093953;rs2516396;rs28732146;rs2857594;rs2229094;rs25159…	11
ENSG00000232810	TNF	6	31543344	31546113	1	protein_coding	7124	TNF	0.272829	-0.462056	1	14.89	512	3.34505e-39	0	DICE/T_CD8_naive_activated:BIOSQTL/BIOS_eQTL_geneLevel	-	4.216e-20	rs2516484;rs2516392;rs4644106;rs2394969;rs2857709;rs2844585;rs3131017;rs9265622;rs2596506;rs9266071;rs2523622;rs3094682;rs9264682;rs2518030;rs2523616;rs2844606;rs2442725;rs9264532;rs2394994;rs2507991;rs9266631;rs2523554;rs2523583;rs9266630;rs2596569;rs2844557;rs2429722;rs9266635;rs2523457;rs2516455;rs2596470;rs2516470;rs78470849;rs2516466;rs2859448;rs2518027;rs2596443;rs2523502;rs14597;rs2844503;…	11
ENSG00000227507	LTB	6	31548302	31550299	-1	protein_coding	4050	LTB	1.00563e-05	-0.0657546	1	14.89	75	9.37101e-06	0.00639467	DICE/T_CD8_naive_activated:DICE/T_CD4_TH1:DICE/T_CD4_memory_TREG:BIOSQTL/BIOS_eQTL_geneLevel	-	6.652e-21	rs2516484;rs9264186;rs9264190;rs9264346;rs2523594;rs2857709;rs2844585;rs2518030;rs3131017;rs3094682;rs2429722;rs2394969;rs9265622;rs4644106;rs4521636;rs9264682;rs9266630;rs2516392	11
ENSG00000204482	LST1	6	31553901	31556686	1	protein_coding	7940	LST1	0.00253791	0.289221	1	14.89	270	1.90375e-22	0	DICE/B_cell_naive:DICE/T_CD4_TH17:BIOSQTL/BIOS_eQTL_geneLevel:GTEx/v8/Whole_Blood	-	1.043e-19	rs2516484;rs28732146;rs2229094;rs2256965;rs2516392;rs28752874;rs4521636;rs2394994;rs2507991;rs9266631;rs2523554;rs2523583;rs2523594;rs2596569;rs9266330;rs6909636;rs9266627;rs9266638;rs78470849;rs9266791;rs2518030;rs2516455;rs2596470;rs2516470;rs9266635;rs76332236;rs9266462;rs3093664;rs2295663;rs3131017;rs3094682;rs3132535;rs2523609;rs9262549;rs9378248;rs685031;rs79282662	11
ENSG00000204475	NCR3	6	31556672	31560762	-1	protein_coding	259197	NCR3	0.00146131	0.872155	0	0	582	1.90375e-22	0	DICE/T_CD4_memory_TREG:BIOSQTL/BIOS_eQTL_geneLevel:GTEx/v8/Whole_Blood	-	6.652e-21	rs3131017;rs1632870;rs2857709;rs2844585;rs2518030;rs3094682;rs2429722;rs3132453;rs28752874;rs4521636;rs4644106;rs2394969;rs2596506;rs9266071;rs2523583;rs9265912;rs2523616;rs9266057;rs2394994;rs2507991;rs9266631;rs2523554;rs2523594;rs9262549;rs9266630;rs2596569;rs9266330;rs6909636;rs9266638;rs9266627;rs9266635;rs78470849;rs9266791;rs2523457;rs2516455;rs2596470;rs2516470;rs76332236;rs2523502;rs9266…	11
ENSG00000204472	AIF1	6	31582961	31584798	1	protein_coding	199	AIF1	0.0127986	-0.264551	2	22.6	171	2.4613e-13	0	DICE/T_CD8_naive:DICE/T_CD4_TH17:DICE/T_CD4_TH1_17:BIOSQTL/BIOS_eQTL_geneLevel	+	8.317e-17	rs2295663;rs2857709;rs2857594;rs685031;rs28752874;rs4521636;rs9266330;rs2844575;rs2442741;rs2844557;rs6909636;rs9266627;rs2596569;rs2523594;rs2523583;rs76332236;rs2859448;rs2518027;rs2596443;rs3093953;rs2507971;rs28732146;rs2229094;rs2515919	11
ENSG00000204469	PRRC2A	6	31588497	31605548	1	protein_coding	7916	PRRC2A	1	NA	3	22.6	65	3.78048e-15	0	BIOSQTL/BIOS_eQTL_geneLevel:GTEx/v8/Whole_Blood	+	8.317e-17	rs2295663;rs2857709;rs2857594;rs3132453;rs2596569;rs2518030;rs9266630;rs2523594;rs2523583;rs9266635;rs9266791;rs2523676;rs2844503;rs28703977;rs2516392;rs2516396;rs28732146;rs2229094;rs2515919;rs3134603;rs9265912;rs685031;rs429150;rs204887	11
ENSG00000204463	BAG6	6	31606805	31620482	-1	protein_coding	7917	BAG6	0.999988	-0.32119	3	23.8	55	1.26808e-07	8.31762e-05	BIOSQTL/BIOS_eQTL_geneLevel:GTEx/v8/Whole_Blood	+	1.033e-13	rs3132453;rs148844907;rs2295663;rs3093953;rs28703977;rs2523502;rs204887;rs3135365;rs13191810	11
ENSG00000204444	APOM	6	31620193	31625987	1	protein_coding	55937	APOM	0.00854308	-0.533737	3	23.8	17	1.11185e-05	0.049	DICE/T_CD4_naive_activated:DICE/Monocyte_non_classical:DICE/NK:DICE/T_CD4_TH1_17	-	1.316e-16	rs148844907;rs2295663;rs2516484;rs2844606;rs9266071;rs2523622;rs2857709;rs2844585;rs2518030;rs3131017;rs3104391;rs3129938;rs9265622	11
ENSG00000204439	C6orf47	6	31626075	31628549	-1	protein_coding	57827	C6orf47	0.169848	-0.557276	3	23.8	6	4.83683e-05	0.049	DICE/T_CD8_naive_activated	+	1.171e-12	rs148844907;rs2295663;rs2516484;rs9266330;rs204887	11
ENSG00000204438	GPANK1	6	31629006	31634060	-1	protein_coding	7918	GPANK1	0.000931901	0.994021	3	23.8	77	5.02567e-08	1.6032e-06	DICE/T_CD8_naive:DICE/Monocyte_classical:BIOSQTL/BIOS_eQTL_geneLevel:GTEx/v8/Whole_Blood	-	7.622e-22	rs148844907;rs2295663;rs2516484;rs968155;rs9271406;rs2097431;rs78470849;rs9266462;rs2523676;rs2596443;rs2518027;rs2395043;rs2523594;rs2523583;rs3093664	11
ENSG00000204435	CSNK2B	6	31633013	31638120	1	protein_coding	1460	CSNK2B	0.943857	0.192574	3	23.8	147	9.4696e-19	0	DICE/T_CD4_memory_TREG:BIOSQTL/BIOS_eQTL_geneLevel	-	5.375e-19	rs148844907;rs2295663;rs2516484;rs28732146;rs78470849;rs2596443;rs2518027;rs2857709;rs2523502;rs2518030;rs3131017;rs2844503;rs2844585;rs28703977;rs2857605;rs3093953;rs2516392;rs2516396;rs2857594;rs2515919;rs3134603;rs3132453;rs685031	11
ENSG00000263020	CSNK2B-LY6G5B-1181	6	31633879	31641323	1	protein_coding	NA	NA	0.196071	NA	3	23.8	189	3.77907e-30	0	BIOSQTL/BIOS_eQTL_geneLevel	-	1.196e-19	rs148844907;rs2295663;rs2516484;rs2266161;rs78470849;rs17881210;rs17200109;rs2857709;rs2844585;rs2518030;rs3131017;rs2394994;rs2523502;rs2844503;rs2857605;rs3093953;rs28703977;rs2516392;rs2516396;rs2256965;rs2857594;rs3132453;rs2515919;rs3134603;rs685031	11
ENSG00000240053	LY6G5B	6	31637944	31641553	1	protein_coding	58496	LY6G5B	0.000871194	0.370528	3	23.8	967	3.77907e-30	0	DICE/T_CD4_naive:DICE/T_CD4_TH1_17:DICE/T_CD4_naive_TREG:BIOSQTL/BIOS_eQTL_geneLevel:GTEx/v8/Whole_Blood	-	7.622e-22	rs148844907;rs2295663;rs2516484;rs685031;rs3131017;rs2857709;rs2844585;rs9264346;rs9266057;rs2523609;rs9266631;rs2524076;rs2523583;rs2394969;rs9262549;rs2853939;rs9265912;rs2523554;rs3104391;rs3129938;rs9268199;rs3129852;rs2266161;rs78470849;rs17881210;rs17200109;rs2518030;rs2394994;rs2523502;rs2844503;rs2857605;rs3093953;rs28703977;rs2516392;rs2516396;rs2256965;rs2857594;rs3132453;rs2515919;rs31…	11
ENSG00000204428	LY6G5C	6	31644461	31651817	-1	protein_coding	80741	LY6G5C	0.61467	0.183113	0	0	143	7.53475e-14	0	DICE/T_CD4_TH17:DICE/T_CD4_memory_TREG:DICE/T_CD4_naive_TREG:BIOSQTL/BIOS_eQTL_geneLevel:GTEx/v8/Whole_Blood	-	7.622e-22	rs2516484;rs2295663;rs2857709;rs2844585;rs2518030;rs3131017;rs3094682;rs2429722;rs9266631;rs2394994;rs2074491;rs2516455;rs2507971;rs2523502;rs2239707;rs28732146;rs2857594;rs3134603;rs3132453;rs685031;rs12111032;rs2523609;rs9266057;rs2523594;rs138753323;rs9296004;rs79282662;rs968155;rs9271406;rs13191810;rs28383314;rs4947340	11
ENSG00000204427	ABHD16A	6	31654726	31671221	-1	protein_coding	7920	ABHD16A	0.988883	-0.376322	0	0	4	7.48756e-05	0.0181099	DICE/B_cell_naive:DICE/T_CD4_TH1:GTEx/v8/Whole_Blood	+	8.317e-17	rs2442741;rs2050188;rs2515919;rs9296004	11
ENSG00000255552	LY6G6E	6	31679548	31681842	-1	protein_coding	79136	LY6G6E	NA	NA	0	0	2	6.50834e-05	0.049	DICE/NK	-	1.168e-06	rs4947340	11
ENSG00000204420	C6orf25	6	31686371	31694491	1	protein_coding	80739	C6orf25	0.00403769	-0.298211	1	13.12	1	6.89211e-05	0.049	DICE/T_CD4_memory_TREG	+	5.45e-13	rs3134603;rs2857709;rs2857594;rs9266330	11
ENSG00000204421	LY6G6C	6	31686425	31689622	-1	protein_coding	80740	LY6G6C	0.0016527	-0.0629606	1	13.12	2	3.22879e-05	0.049	DICE/T_CD4_TFH:DICE/T_CD4_TH17	NA	5.45e-13	rs3134603;rs2857709;rs2857594;rs9263789;rs4947340	11
ENSG00000213722	DDAH2	6	31694815	31698394	-1	protein_coding	23564	DDAH2	0.842139	-0.370986	2	13.48	513	6.96037e-49	0	DICE/T_CD4_memory_TREG:BIOSQTL/BIOS_eQTL_geneLevel:GTEx/v8/Whole_Blood	-	2.374e-20	rs3134603;rs2857709;rs2857594;rs3132453;rs3104391;rs2523502;rs2518030;rs3131017;rs3093953;rs2395043;rs2857605;rs2844585;rs2507971;rs28703977;rs2516392;rs2516396;rs2256965;rs2239707;rs2515919;rs685031;rs9296004;rs3094682;rs2429722;rs9264346;rs2394969;rs9265622;rs4644106;rs4521636;rs2523616;rs9264682;rs9266631;rs2394994;rs9266630;rs9266635;rs2516455;rs2596470;rs2516470;rs2859448;rs2518027;rs2596443…	11
ENSG00000213719	CLIC1	6	31698358	31707540	-1	protein_coding	1192	CLIC1	0.0124562	0.517818	2	13.48	1	9.70827e-05	0.049	DICE/T_CD4_TH2	NA	5.45e-13	rs3134603;rs2857709;rs2857594;rs3132453;rs3135461;rs17612852	11
ENSG00000204410	MSH5	6	31707725	31732622	1	protein_coding	4439	MSH5	6.1388e-08	-0.0743933	2	13.48	22	1.59301e-06	0.00132464	DICE/Monocyte_non_classical:DICE/T_CD4_TH1_17:BIOSQTL/BIOS_eQTL_geneLevel:GTEx/v8/Whole_Blood	+	7.635e-18	rs3134603;rs2857709;rs2857594;rs3132453;rs9266057;rs2523583;rs2074493;rs2507971;rs2857605;rs685031;rs9296004;rs2281276	11
ENSG00000255152	MSH5-SAPCD1	6	31707797	31732628	1	protein_coding	100532732	MSH5-SAPCD1	NA	NA	2	13.48	17	1.59301e-06	0.00132464	BIOSQTL/BIOS_eQTL_geneLevel	+	7.635e-18	rs3134603;rs2857709;rs2857594;rs3132453;rs2857605;rs685031;rs9296004	11
ENSG00000228727	SAPCD1	6	31730576	31732628	1	protein_coding	401251	SAPCD1	2.31956e-07	-0.138259	0	0	52	1.7771e-05	0.0115141	DICE/B_cell_naive:BIOSQTL/BIOS_eQTL_geneLevel	-	3.405e-08	rs35464393;rs4947340;rs9296004	11
ENSG00000204396	VWA7	6	31733367	31745108	-1	protein_coding	80737	VWA7	4.28881e-07	-0.117039	0	0	135	1.66878e-17	0	BIOSQTL/BIOS_eQTL_geneLevel:GTEx/v8/Whole_Blood	-	1.152e-19	rs2523502;rs2857709;rs2857605;rs3093953;rs2516392;rs2256965;rs2516396;rs2844585;rs2518030;rs3131017;rs2857594;rs3134603;rs3132453;rs9264532;rs2523622;rs2844606;rs2074493;rs9266071;rs2596506;rs2442725	11
ENSG00000204394	VARS	6	31745295	31763730	-1	protein_coding	7407	VARS	0.679794	NA	0	0	16	2.60549e-05	0.0463707	DICE/T_CD4_TH1:GTEx/v8/Whole_Blood	-	1.465e-11	rs2442741;rs2844557;rs2844575;rs9264682	11
ENSG00000204392	LSM2	6	31765173	31774761	-1	protein_coding	57819	LSM2	0.00596282	-0.429998	1	21.8	14	4.41065e-05	0.049	DICE/T_CD4_memory_TREG	-	3.918e-20	rs3134603;rs2857709;rs2857594;rs447459;rs3129938;rs3104391;rs9268199	11
ENSG00000204390	HSPA1L	6	31777396	31783437	-1	protein_coding	3305	HSPA1L	2.19041e-06	-0.11285	1	21.8	1	7.60947e-05	0.049	DICE/T_CD4_TH17	-	2.087e-06	rs3134603;rs2857709;rs2857594;rs4947340	11
ENSG00000204389	HSPA1A	6	31783291	31785723	1	protein_coding	3303	HSPA1A	NA	-0.0681399	1	21.8	0	NA	NA	NA	NA	NA	rs3134603;rs2857709;rs2857594	11
ENSG00000204388	HSPA1B	6	31795512	31798031	1	protein_coding	3304	HSPA1B	NA	0.733333	1	21.9	35	1.6917e-05	0.0262308	GTEx/v8/Whole_Blood	-	7.504e-20	rs3132453;rs2857594;rs3134603;rs2857709;rs685031;rs9268199;rs3104391;rs3129938;rs3129852	11
ENSG00000204387	C6orf48	6	31802385	31807541	1	protein_coding	50854	C6orf48	5.82447e-05	-0.0706833	1	21.9	50	4.90465e-19	0	BIOSQTL/BIOS_eQTL_geneLevel:GTEx/v8/Whole_Blood	-	1.145e-17	rs3132453;rs2857709;rs2844585;rs2518030;rs3131017;rs2857594;rs2516396;rs2515919;rs3134603;rs9296004;rs429150;rs204887;rs2097431	11
ENSG00000204386	NEU1	6	31825436	31830683	-1	protein_coding	4758	NEU1	1.93154e-05	-0.509633	0	0	1	6.22648e-05	0.049	DICE/T_CD4_naive_activated	-	8.9e-15	rs2516396	11
ENSG00000204385	SLC44A4	6	31830969	31846823	-1	protein_coding	80736	SLC44A4	8.2783e-08	0.141295	0	0	12	2.11915e-09	6.07423e-06	BIOSQTL/BIOS_eQTL_geneLevel:GTEx/v8/Whole_Blood	-	7.198e-13	rs685031;rs429150;rs204887;rs3129852	11
ENSG00000204371	EHMT2	6	31847536	31865464	-1	protein_coding	10919	EHMT2	0.0644715	-0.142114	0	0	32	2.58891e-06	0.0019508	DICE/Monocyte_non_classical:BIOSQTL/BIOS_eQTL_geneLevel:GTEx/v8/Whole_Blood	-	3.484e-17	rs2295663;rs2857594;rs3134603;rs2857709;rs3132453	11
ENSG00000166278	C2	6	31865562	31913449	1	protein_coding	717	C2	1.37889e-06	-0.608182	1	16.65	45	7.88998e-06	0.000512862	BIOSQTL/BIOS_eQTL_geneLevel:GTEx/v8/Whole_Blood	-	2.547e-16	rs138753323;rs685031;rs204887;rs429150;rs2853939;rs9266057;rs2523609;rs9264346;rs2523583;rs9262549;rs9268671;rs7744304;rs2858332	11
ENSG00000204366	ZBTB12	6	31867384	31869769	-1	protein_coding	221527	ZBTB12	0.807401	NA	0	0	1230	1.23466e-64	8.85936e-52	DICE/T_CD8_naive_activated:DICE/Monocyte_non_classical:GTEx/v8/Whole_Blood	+	1.512e-21	rs2394994;rs6921948;rs2240803;rs9278834;rs9366763;rs4713418;rs9380210;rs9394030;rs28732093;rs9262549;rs3132535;rs3131017;rs2857709;rs2844585;rs2523609;rs9266631;rs2844620;rs9266057;rs2524076;rs3094682;rs12111032;rs1128175;rs3095254;rs9264765;rs2523583;rs9264682;rs28752874;rs9265912;rs4521636;rs2518030;rs76518703;rs2516484;rs76332236;rs1131446;rs2523594;rs9378248;rs2523589;rs2523580;rs2523616;rs92…	11
ENSG00000243649	CFB	6	31895475	31919861	1	protein_coding	629	CFB	0.000978859	-0.355687	2	17.45	8	1.53826e-06	0.00128457	BIOSQTL/BIOS_eQTL_geneLevel	-	7.198e-13	rs138753323;rs2516484;rs28732178;rs685031;rs429150	11
ENSG00000204356	NELFE	6	31919864	31926887	-1	protein_coding	7936	NELFE	0.756273	-0.0686102	2	17.45	4	4.8991e-05	2.18466e-05	GTEx/v8/Whole_Blood	+	8.317e-17	rs138753323;rs2516484;rs28732178;rs9394030;rs9278834;rs9366763;rs4713418;rs2515919	11
ENSG00000204351	SKIV2L	6	31926857	31937532	1	protein_coding	6499	SKIV2L	1.11012e-15	-0.360101	2	17.45	57	1.64238e-36	0	BIOSQTL/BIOS_eQTL_geneLevel:GTEx/v8/Whole_Blood	+	7.504e-20	rs2516484;rs28732178;rs3134603;rs2857709;rs2857594;rs3132453;rs685031;rs429150;rs204887;rs3129938;rs9268199;rs3104391;rs2523594;rs2523583;rs2281276;rs28383314;rs13191810;rs7748270	11
ENSG00000204348	DXO	6	31937587	31940069	-1	protein_coding	1797	DXO	4.9848e-10	NA	2	17.45	0	NA	NA	NA	NA	2.121e-10	rs2516484;rs28732178	11
ENSG00000204344	STK19	6	31938868	31950598	1	protein_coding	8859	STK19	0.00461708	-0.316128	2	17.45	10	1.12673e-07	1.13133e-10	DICE/T_CD4_naive_TREG:BIOSQTL/BIOS_eQTL_geneLevel:GTEx/v8/Whole_Blood	+	2.598e-12	rs2516484;rs28732178;rs79282662;rs685031;rs12111032;rs9264682;rs9266462;rs13191810	11
ENSG00000244731	C4A	6	31949801	31970458	1	protein_coding	720	C4A	NA	-0.318572	3	15.23	965	8.96423e-38	0	DICE/B_cell_naive:DICE/Monocyte_non_classical:DICE/T_CD4_TH1_17:BIOSQTL/BIOS_eQTL_geneLevel:GTEx/v8/Whole_Blood:GTEx/v8/Minor_Salivary_Gland	-	2.908e-22	rs28732178;rs138753323;rs9296004;rs4521636;rs2295663;rs3104391;rs34451186;rs35464393;rs3129938;rs3129852;rs3134603;rs2857709;rs2857594;rs3132453;rs685031;rs429150;rs79282662;rs204887;rs9268199;rs2074478;rs3094682;rs3132535;rs879882;rs9264346;rs2523583;rs9262549;rs2523594;rs2596569;rs2844557;rs9266330;rs2429722;rs2442741;rs2523457;rs9266631;rs2844585;rs2518030;rs3131017;rs2394994;rs2507991;rs25164…	11
ENSG00000268923	AL645922.1	6	31973945	31974881	-1	protein_coding	NA	NA	NA	NA	2	13.55	22	1.91225e-38	0	BIOSQTL/BIOS_eQTL_geneLevel	+	2.74e-15	rs138753323;rs9296004;rs3132453;rs3134603;rs2857709;rs2857594;rs685031;rs429150;rs204887	11
ENSG00000224389	C4B	6	31982539	32003195	1	protein_coding	721	C4B	NA	-0.318572	3	13.55	679	3.74414e-31	0	DICE/T_CD4_naive_activated:BIOSQTL/BIOS_eQTL_geneLevel:GTEx/v8/Whole_Blood	+	1.512e-21	rs138753323;rs9296004;rs429150;rs2856727;rs17206350;rs9275222;rs2858332;rs3132453;rs3134603;rs2857709;rs2857594;rs685031;rs79282662;rs204887;rs3129938;rs9268199;rs3104391;rs1426713;rs9262549;rs6934570;rs2270190;rs3094682;rs3132535;rs9263875;rs6921948;rs2853939;rs2524105;rs9264532;rs9266057;rs2523609;rs9264346;rs2844620;rs2524076;rs2523583;rs2074493;rs4521636;rs9265622;rs9265912;rs2394969;rs252362…	11
ENSG00000231852	CYP21A2	6	32006042	32009447	1	protein_coding	1589	CYP21A2	0.672307	0.394527	3	17.77	707	2.13137e-25	0	DICE/T_CD4_naive:DICE/T_CD4_naive_activated:DICE/T_CD8_naive:DICE/T_CD4_TFH:DICE/T_CD4_TH1:DICE/T_CD4_TH1_17:DICE/T_CD4_TH2:BIOSQTL/BIOS_eQTL_geneLevel:GTEx/v8/Whole_Blood	+	6.651e-21	rs429150;rs79282662;rs28732178;rs2074493;rs9266057;rs2523583;rs3132453;rs3134603;rs2857709;rs2857594;rs685031;rs9296004;rs204887;rs3129938;rs9268199;rs3104391;rs2844585;rs2518030;rs3131017;rs3094682;rs2429722;rs1128175;rs3095254;rs4644106;rs2394969;rs2523616;rs2844575;rs2442741;rs2844557;rs9266330;rs76518703;rs2516484;rs28732093;rs76332236;rs9266631;rs2394994;rs2523457;rs2596443;rs2518027;rs14597…	11
ENSG00000168477	TNXB	6	32008931	32083111	-1	protein_coding	7148	TNXB	0.774154	-0.827101	4	17.77	200	4.58572e-85	0	BIOSQTL/BIOS_eQTL_geneLevel:GTEx/v8/Whole_Blood	+	5.871e-20	rs429150;rs79282662;rs28732178;rs3132453;rs3134603;rs2857709;rs2857594;rs685031;rs204887;rs3129938;rs9268199;rs3104391;rs7744304;rs4947340;rs2097431;rs9271701	11
ENSG00000213676	ATF6B	6	32065953	32096030	-1	protein_coding	1388	ATF6B	1.67701e-06	0.204046	0	0	24	8.25933e-11	0	DICE/Monocyte_non_classical:BIOSQTL/BIOS_eQTL_geneLevel:GTEx/v8/Whole_Blood	-	7.198e-13	rs2295663;rs685031;rs79282662;rs204887;rs447459;rs1871665	11
ENSG00000204315	FKBPL	6	32096484	32098068	-1	protein_coding	63943	FKBPL	5.35499e-05	0.348686	0	0	142	7.97076e-09	1.16093e-07	BIOSQTL/BIOS_eQTL_geneLevel:GTEx/v8/Whole_Blood	+	4.094e-14	rs1426713;rs6913309;rs2516484;rs28732093;rs76332236;rs3093664;rs2295663;rs28732178;rs429150;rs6905837;rs13201101;rs13191810;rs3135365	11
ENSG00000204314	PRRT1	6	32116136	32122150	-1	protein_coding	80863	PRRT1	0.407946	-0.838939	2	18.47	59	5.55029e-06	0.0260791	DICE/B_cell_naive:DICE/T_CD4_memory_TREG:BIOSQTL/BIOS_eQTL_geneLevel	-	6.052e-19	rs3134603;rs3129938;rs2857594;rs3763313;rs4947340;rs35464393;rs3104391;rs685031	11
ENSG00000221988	PPT2	6	32121218	32134011	1	protein_coding	9374	PPT2	0.772683	-0.617997	3	20.4	39	1.1593e-07	8.3375e-05	DICE/T_CD4_TH1:BIOSQTL/BIOS_eQTL_geneLevel:GTEx/v8/Whole_Blood	-	7.504e-20	rs3134603;rs3129938;rs2857594;rs2516484;rs28732178;rs2097442;rs685031;rs429150;rs9268199;rs3104391;rs204887	11
ENSG00000258388	PPT2-EGFL8	6	32121622	32139755	1	protein_coding	100532746	PPT2-EGFL8	NA	NA	3	20.4	98	3.91844e-09	5.99305e-06	BIOSQTL/BIOS_eQTL_geneLevel	-	2.374e-20	rs3134603;rs3129938;rs2857594;rs2516484;rs28732178;rs685031;rs429150;rs204887;rs9268199;rs3104391;rs447459;rs34451186;rs9391858;rs3129852	11
ENSG00000241404	EGFL8	6	32132360	32136058	1	protein_coding	80864	EGFL8	3.51577e-06	0.257304	2	20.4	97	3.91844e-09	5.99305e-06	DICE/Monocyte_classical:BIOSQTL/BIOS_eQTL_geneLevel	-	2.374e-20	rs3134603;rs2857594;rs2516484;rs28732178;rs241427;rs685031;rs429150;rs204887;rs3129938;rs9268199;rs3104391;rs447459;rs34451186;rs9391858;rs3129852	11
ENSG00000204310	AGPAT1	6	32135989	32145873	-1	protein_coding	10554	AGPAT1	0.984454	-0.0942702	2	20.4	20	2.9224e-06	0.00219289	BIOSQTL/BIOS_eQTL_geneLevel	-	8.764e-18	rs2516484;rs28732178;rs3134603;rs3129938;rs2857594;rs447459;rs34451186;rs9391858	11
ENSG00000204308	RNF5	6	32146131	32151930	1	protein_coding	6048	RNF5	0.00299042	0.00681417	1	17.08	99	1.65951e-08	2.32545e-05	BIOSQTL/BIOS_eQTL_geneLevel:GTEx/v8/Whole_Blood	-	2.374e-20	rs3134603;rs3129938;rs2857594;rs9268199;rs3104391;rs3135365;rs3129852	11
ENSG00000204305	AGER	6	32148745	32152101	-1	protein_coding	177	AGER	1.46448e-10	-0.301869	1	17.08	92	1.13193e-09	5.43323e-11	DICE/T_CD4_TH1:BIOSQTL/BIOS_eQTL_geneLevel:GTEx/v8/Whole_Blood	+	2.374e-20	rs3134603;rs3129938;rs2857594;rs2266161;rs204887;rs9268199;rs3104391;rs2050188;rs6913309;rs12191360;rs2076534;rs3129852;rs2097442;rs9264186;rs1128175;rs2074493;rs4644106;rs2394969;rs28732178;rs7748270	11
ENSG00000204304	PBX2	6	32152512	32157963	-1	protein_coding	5089	PBX2	0.889707	-0.473698	2	17.08	112	4.41608e-11	0	BIOSQTL/BIOS_eQTL_geneLevel:GTEx/v8/Whole_Blood	+	7.622e-22	rs3134603;rs3129938;rs2857594;rs28732178;rs685031;rs429150;rs204887;rs2281276;rs968155;rs9271406;rs2097442;rs7764856;rs9271300;rs28589559	11
ENSG00000213654	GPSM3	6	32158543	32163300	-1	protein_coding	63940	GPSM3	0.609592	-0.739905	2	17.08	33	1.266e-10	0	BIOSQTL/BIOS_eQTL_geneLevel	-	3.918e-20	rs3134603;rs3129938;rs2857594;rs28732178;rs429150;rs204887;rs447459;rs3104391;rs9268199	11
ENSG00000204301	NOTCH4	6	32162620	32191844	-1	protein_coding	4855	NOTCH4	1.19532e-10	0.0113186	3	15.9	1561	1.41714e-46	0	BIOSQTL/BIOS_eQTL_geneLevel:GTEx/v8/Whole_Blood:GTEx/v8/Minor_Salivary_Gland	+	1.512e-21	rs28732178;rs429150;rs204887;rs3134603;rs2857594;rs3129938;rs9268199;rs3104391;rs447459;rs6913309;rs34451186;rs3129852;rs2097431;rs13192505;rs9391858;rs3135365;rs9268671;rs7744304;rs9274407;rs3104369;rs9271701;rs2097442;rs2857709;rs2844585;rs3131017;rs6921948;rs9264186;rs9264190;rs9264346;rs3095254;rs2074493;rs9264532;rs28752874;rs2853939;rs2524105;rs2523609;rs9266057;rs9266631;rs2844620;rs252407…	11
ENSG00000204296	C6orf10	6	32256303	32339684	-1	protein_coding	10665	C6orf10	1.22807e-13	1.35799	0	0	61	5.95387e-06	0.049	DICE/B_cell_naive:DICE/T_CD8_naive_activated	+	6.379e-12	rs3135365;rs3129938;rs685031	11
ENSG00000204290	BTNL2	6	32361740	32374905	-1	protein_coding	56244	BTNL2	2.02726e-07	NA	1	15.33	968	2.78456e-15	0	DICE/B_cell_naive:BIOSQTL/BIOS_eQTL_geneLevel	-	3.508e-20	rs2281276;rs28589559;rs3135392;rs9391858;rs2097442;rs447459;rs9268199;rs2050188;rs6913309;rs6913471;rs34451186;rs12191360;rs2076534;rs3763313;rs2097431;rs13192505;rs7748270;rs9271406;rs3104391;rs3129938;rs17612852;rs35464393;rs13191810;rs9271300	11
ENSG00000204287	HLA-DRA	6	32407619	32412823	1	protein_coding	3122	HLA-DRA	0.700165	2.60729	0	0	394	4.28708e-10	0	DICE/T_CD4_naive_activated:DICE/Monocyte_non_classical:DICE/T_CD4_TFH:BIOSQTL/BIOS_eQTL_geneLevel	+	5.851e-21	rs2097431;rs3129852;rs7744304;rs9268671;rs9274407;rs2021408;rs3097670;rs447459;rs6913309;rs3763313;rs3135392;rs3104391;rs34451186;rs35464393;rs17612852;rs13192505;rs4947340;rs3129938;rs9271300;rs13191810;rs28589559;rs3104369;rs3135461;rs12055445	11
ENSG00000198502	HLA-DRB5	6	32485120	32498064	-1	protein_coding	3127	HLA-DRB5	0.00322727	NA	6	14.77	4100	3.27167000000001e-310	0	scRNA_eQTLs/B_cell:scRNA_eQTLs/DC:scRNA_eQTLs/Monocyte:scRNA_eQTLs/Classical_Monocyte:scRNA_eQTLs/Non_classical_Monocyte:scRNA_eQTLs/PBMC:DICE/B_cell_naive:DICE/T_CD4_naive:DICE/T_CD4_naive_activated:DICE/T_CD8_naive:DICE/T_CD8_naive_activated:DICE/Monocyte_classical:DICE/Monocyte_non_classical:DICE/NK:DICE/T_CD4_TFH:DICE/T_CD4_TH1:DICE/T_CD4_TH17:DICE/T_CD4_TH1_17:DICE/T_CD4_TH2:DICE/T_CD4_memor…	-	2.908e-22	rs3135365;rs3104391;rs3129938;rs2097431;rs34451186;rs13192505;rs3129852;rs3134603;rs2857709;rs2857594;rs9268199;rs35464393;rs4947340;rs17612852;rs9271701;rs3104369;rs9274407;rs9271300;rs3135461;rs9391858;rs9271406;rs7748270;rs2523502;rs2857605;rs3135392;rs7744304;rs2097442;rs9268671;rs2050188;rs2281276;rs12191360;rs2076534;rs28589559;rs968155;rs3763313;rs13191810;rs7764856;rs28383314;rs3104402;rs…	11
ENSG00000196126	HLA-DRB1	6	32546546	32557625	-1	protein_coding	3123	HLA-DRB1	5.62353e-05	10.1544	1	13.75	4158	1.20498e-177	0	DICE/B_cell_naive:DICE/T_CD4_naive:DICE/T_CD4_naive_activated:DICE/T_CD8_naive:DICE/T_CD8_naive_activated:DICE/Monocyte_classical:DICE/Monocyte_non_classical:DICE/NK:DICE/T_CD4_TFH:DICE/T_CD4_TH1:DICE/T_CD4_TH17:DICE/T_CD4_TH1_17:DICE/T_CD4_TH2:DICE/T_CD4_memory_TREG:DICE/T_CD4_naive_TREG:BIOSQTL/BIOS_eQTL_geneLevel:GTEx/v8/Whole_Blood:GTEx/v8/Minor_Salivary_Gland	-	2.908e-22	rs2097431;rs34451186;rs3134603;rs2857594;rs3129938;rs3104391;rs9268199;rs2050188;rs3763313;rs3135365;rs3129852;rs7744304;rs9268671;rs9391858;rs2097442;rs4947340;rs9271406;rs7748270;rs13192505;rs12191360;rs35464393;rs17612852;rs28383314;rs9271701;rs3104369;rs9274407;rs9271300;rs3135461;rs2857709;rs28589559;rs7764856;rs6913309;rs6913471;rs2281276;rs2076534;rs13201101;rs968155;rs9501624;rs3135392;rs…	11
ENSG00000196735	HLA-DQA1	6	32595956	32614839	1	protein_coding	3117	HLA-DQA1	0.166625	NA	66	20.1	4087	3.27167000000001e-310	0	scRNA_eQTLs/Classical_Monocyte:DICE/B_cell_naive:DICE/T_CD4_naive:DICE/T_CD4_naive_activated:DICE/T_CD8_naive:DICE/T_CD8_naive_activated:DICE/Monocyte_classical:DICE/Monocyte_non_classical:DICE/NK:DICE/T_CD4_TFH:DICE/T_CD4_TH1:DICE/T_CD4_TH17:DICE/T_CD4_TH2:DICE/T_CD4_memory_TREG:DICE/T_CD4_naive_TREG:BIOSQTL/BIOS_eQTL_geneLevel:GTEx/v8/Whole_Blood:GTEx/v8/Minor_Salivary_Gland	-	2.908e-22	rs4947340;rs2097431;rs3104391;rs3129938;rs9268199;rs34451186;rs3104369;rs9274407;rs9271701;rs35464393;rs17612852;rs7748270;rs28383314;rs2050188;rs3763313;rs7744304;rs9268671;rs9391858;rs2097442;rs3135365;rs9271406;rs13192505;rs12191360;rs3129852;rs28589559;rs9271300;rs3135461;rs2856727;rs13191810;rs2858332;rs2021408;rs2857594;rs968155;rs9501624;rs3135392;rs7764856;rs3104402;rs12055445;rs9275222;r…	11
ENSG00000179344	HLA-DQB1	6	32627244	32636160	-1	protein_coding	3119	HLA-DQB1	0.353015	22.5355	46	22.6	4531	3.27167000000001e-310	0	scRNA_eQTLs/Monocyte:scRNA_eQTLs/Classical_Monocyte:DICE/B_cell_naive:DICE/T_CD4_naive:DICE/T_CD4_naive_activated:DICE/T_CD8_naive:DICE/T_CD8_naive_activated:DICE/Monocyte_classical:DICE/Monocyte_non_classical:DICE/NK:DICE/T_CD4_TFH:DICE/T_CD4_TH1:DICE/T_CD4_TH17:DICE/T_CD4_TH1_17:DICE/T_CD4_TH2:DICE/T_CD4_memory_TREG:DICE/T_CD4_naive_TREG:BIOSQTL/BIOS_eQTL_geneLevel:GTEx/v8/Whole_Blood:GTEx/v8/M…	-	2.908e-22	rs34451186;rs3104391;rs3129938;rs17612852;rs2097431;rs3135461;rs9271701;rs4947340;rs9268199;rs7744304;rs9268671;rs3129852;rs9391858;rs2097442;rs3135365;rs35464393;rs9271300;rs13191810;rs7748270;rs28383314;rs3104369;rs9274407;rs3763313;rs28589559;rs2856727;rs17206350;rs9275222;rs2858332;rs13192505;rs12055445;rs2857594;rs968155;rs9271406;rs12191360;rs2050188;rs2076534;rs9501624;rs3135392;rs7764856;…	11
ENSG00000237541	HLA-DQA2	6	32709119	32714992	1	protein_coding	3118	HLA-DQA2	0.00504406	3.37251	0	0	4022	3.27167000000001e-310	0	scRNA_eQTLs/DC:scRNA_eQTLs/Monocyte:scRNA_eQTLs/Classical_Monocyte:scRNA_eQTLs/Non_classical_Monocyte:scRNA_eQTLs/PBMC:DICE/B_cell_naive:DICE/T_CD4_naive:DICE/T_CD4_naive_activated:DICE/T_CD8_naive:DICE/T_CD8_naive_activated:DICE/Monocyte_classical:DICE/Monocyte_non_classical:DICE/NK:DICE/T_CD4_TFH:DICE/T_CD4_TH1:DICE/T_CD4_TH17:DICE/T_CD4_TH1_17:DICE/T_CD4_TH2:DICE/T_CD4_memory_TREG:DICE/T_CD4_n…	+	2.908e-22	rs4947340;rs2050188;rs3763313;rs7744304;rs3104391;rs3129938;rs9268199;rs3129852;rs9391858;rs2097442;rs3135365;rs12191360;rs9271406;rs7748270;rs2097431;rs34451186;rs13192505;rs35464393;rs28589559;rs17612852;rs9271300;rs28383314;rs9271701;rs3135461;rs3104369;rs2856727;rs2858332;rs2281276;rs7764856;rs9274407;rs9274659;rs13191810;rs3104402;rs12055445;rs9275222;rs17206350;rs2157051;rs17427599;rs927642…	11
ENSG00000232629	HLA-DQB2	6	32723875	32731311	-1	protein_coding	3120	HLA-DQB2	0.00935593	2.05644	0	0	4298	3.27167000000001e-310	0	DICE/B_cell_naive:DICE/T_CD4_naive:DICE/T_CD4_naive_activated:DICE/T_CD8_naive:DICE/T_CD8_naive_activated:DICE/Monocyte_classical:DICE/Monocyte_non_classical:DICE/NK:DICE/T_CD4_TFH:DICE/T_CD4_TH1:DICE/T_CD4_TH17:DICE/T_CD4_TH1_17:DICE/T_CD4_TH2:DICE/T_CD4_memory_TREG:DICE/T_CD4_naive_TREG:BIOSQTL/BIOS_eQTL_geneLevel:GTEx/v8/Whole_Blood:GTEx/v8/Minor_Salivary_Gland	+	2.908e-22	rs3763313;rs7744304;rs9391858;rs2097442;rs4947340;rs2097431;rs34451186;rs13192505;rs3104391;rs3129938;rs28589559;rs35464393;rs3129852;rs17612852;rs9268199;rs9271300;rs9271701;rs3135461;rs3104369;rs2856727;rs2858332;rs7764856;rs9271406;rs7748270;rs12191360;rs2050188;rs9274407;rs13191810;rs447459;rs28383314;rs3135365;rs3104402;rs12055445;rs9275222;rs9274659;rs17206350;rs2157051;rs17427599;rs1044043…	11
ENSG00000241106	HLA-DOB	6	32780540	32784825	-1	protein_coding	3112	HLA-DOB	9.08752e-05	1.30943	1	15.23	1366	3.17582e-90	0	DICE/B_cell_naive:DICE/T_CD4_naive:DICE/T_CD4_naive_activated:DICE/T_CD8_naive:DICE/T_CD8_naive_activated:DICE/Monocyte_classical:DICE/Monocyte_non_classical:DICE/NK:DICE/T_CD4_TFH:DICE/T_CD4_TH1:DICE/T_CD4_TH17:DICE/T_CD4_TH1_17:DICE/T_CD4_TH2:DICE/T_CD4_memory_TREG:DICE/T_CD4_naive_TREG:BIOSQTL/BIOS_eQTL_geneLevel:GTEx/v8/Whole_Blood	-	2.901e-18	rs28892574;rs9276427;rs1894407;rs9271300;rs9271701;rs2856727;rs12055445;rs17206350;rs2858332;rs1044043;rs2621396;rs2097431;rs34451186;rs13192505;rs3763313;rs9391858;rs35464393;rs3104391;rs3129938;rs12191360;rs28589559;rs13191810;rs7764856;rs28383314;rs9271406;rs17612852;rs9268199;rs7748270;rs3104369;rs9274407;rs4947340;rs3135461;rs9275222;rs7744304;rs9274659;rs17427599;rs241427;rs3763365;rs4148882	11
ENSG00000250264	TAP2	6	32781544	32806599	-1	protein_coding	6891	TAP2	NA	1.68723	2	15.23	1501	1.61814e-200	0	BIOSQTL/BIOS_eQTL_geneLevel	+	5.629e-20	rs28892574;rs3763365;rs2097431;rs34451186;rs3104391;rs35464393;rs3129938;rs13192505;rs12191360;rs9271406;rs7748270;rs28589559;rs4947340;rs13191810;rs9268199;rs3129852;rs9271300;rs7764856;rs28383314;rs3135365;rs17612852;rs3104369;rs9274407;rs9271701;rs12055445;rs3135461;rs9275222;rs9274659;rs2856727;rs7744304;rs17206350;rs2157051;rs2858332;rs17427599;rs1044043;rs9276427;rs2621396;rs1894407;rs24142…	11
ENSG00000204264	PSMB8	6	32808494	32812480	-1	protein_coding	5696	PSMB8	0.0120032	-0.438663	1	14.57	166	1.12289e-23	0	BIOSQTL/BIOS_eQTL_geneLevel:GTEx/v8/Whole_Blood	-	1.507e-18	rs3763365;rs4947340;rs3104391;rs3129938;rs2097431;rs28383314;rs2157051;rs9274659;rs7764856;rs28589559;rs17427599;rs9276427;rs2621396;rs1044043;rs3819721;rs1871665;rs4148882	11
ENSG00000240065	PSMB9	6	32811913	32827362	1	protein_coding	5698	PSMB9	0.225647	0.235564	1	14.57	1200	3.54318e-102	0	DICE/T_CD4_naive_TREG:BIOSQTL/BIOS_eQTL_geneLevel:GTEx/v8/Whole_Blood	-	7.504e-20	rs3763365;rs4148882;rs3104391;rs3129938;rs2097431;rs34451186;rs4947340;rs13191810;rs9271300;rs7764856;rs13192505;rs28383314;rs9271406;rs3135365;rs3104369;rs9274407;rs9271701;rs28589559;rs7748270;rs35464393;rs9275222;rs9274659;rs17612852;rs2856727;rs3135461;rs7744304;rs12055445;rs17206350;rs2858332;rs17427599;rs3104402;rs1044043;rs9276427;rs9276702;rs2621396;rs1894407;rs3819721;rs1871665;rs1055559…	11
ENSG00000168394	TAP1	6	32812986	32821755	-1	protein_coding	6890	TAP1	0.28665	0.342219	1	14.57	38	5.35068e-10	5.14094e-09	BIOSQTL/BIOS_eQTL_geneLevel:GTEx/v8/Whole_Blood	+	3.272e-16	rs3763365;rs17612852;rs3135461;rs2856727;rs9275222;rs9274659;rs7764856;rs17206350;rs2858332;rs4148882;rs1055559	11
ENSG00000242574	HLA-DMB	6	32902406	32908847	-1	protein_coding	3109	HLA-DMB	0.00490511	0.554261	0	0	48	4.21097e-10	0	DICE/NK:DICE/T_CD4_TFH:DICE/T_CD4_naive_TREG:BIOSQTL/BIOS_eQTL_geneLevel	+	1.125e-13	rs3763365;rs2021408;rs12191360;rs3135392;rs2097431;rs34451186;rs3135461;rs17612852;rs9276702;rs3104391;rs4148882;rs1055559;rs3097670	11
ENSG00000248993	XXbac-BPG181M17.5	6	32905141	32920899	-1	protein_coding	NA	NA	NA	NA	0	0	339	2.82961e-25	0	BIOSQTL/BIOS_eQTL_geneLevel	-	2.908e-22	rs3135461;rs17612852;rs3104402;rs1044043;rs9276702;rs3104391;rs241427;rs1871665;rs3763365;rs4148882;rs1055559;rs2021408;rs3097670	11
ENSG00000204257	HLA-DMA	6	32916390	32936871	-1	protein_coding	3108	HLA-DMA	0.687978	0.302076	1	21.1	350	2.82961e-25	0	DICE/T_CD4_naive_TREG:BIOSQTL/BIOS_eQTL_geneLevel	-	2.908e-22	rs28892574;rs2097442;rs3135392;rs12191360;rs9276427;rs2021408;rs3135461;rs17612852;rs3104402;rs1044043;rs9276702;rs3104391;rs241427;rs1871665;rs3763365;rs4148882;rs1055559	11
ENSG00000204256	BRD2	6	32936437	32949282	1	protein_coding	6046	BRD2	0.999531	1.25274	1	21.1	89	1.33063e-16	0	DICE/Monocyte_non_classical:BIOSQTL/BIOS_eQTL_geneLevel	+	3.112e-10	rs28892574;rs4947340;rs2621396;rs1894407;rs1044043;rs3763365;rs1055559;rs4148882	11
ENSG00000204252	HLA-DOA	6	32971955	32977389	-1	protein_coding	3111	HLA-DOA	1.88487e-05	3.6107	0	0	109	7.14383e-14	0	BIOSQTL/BIOS_eQTL_geneLevel:GTEx/v8/Whole_Blood	+	5.467e-10	rs3763365;rs4148882;rs1055559;rs3097670;rs2021408	11
ENSG00000231389	HLA-DPA1	6	33032346	33048552	-1	protein_coding	3113	HLA-DPA1	0.000185717	6.04782	2	38	99	2.87839e-32	0	DICE/T_CD4_naive_activated:DICE/T_CD4_TFH:BIOSQTL/BIOS_eQTL_geneLevel	-	5.467e-10	rs2021408;rs3097670;rs1055559	11
ENSG00000223865	HLA-DPB1	6	33043703	33054978	1	protein_coding	3115	HLA-DPB1	7.18466e-09	7.10368	2	38	95	2.87839e-32	0	DICE/B_cell_naive:DICE/Monocyte_classical:BIOSQTL/BIOS_eQTL_geneLevel	-	5.467e-10	rs2021408;rs3097670;rs1055559	11
ENSG00000204248	COL11A2	6	33130458	33160276	-1	protein_coding	1302	COL11A2	0.999999	-0.865131	0	0	89	1.41107e-16	0	BIOSQTL/BIOS_eQTL_geneLevel	+	5.467e-10	rs4148882;rs3097670;rs2021408	11
ENSG00000204228	HSD17B8	6	33172419	33174608	1	protein_coding	7923	HSD17B8	0.744498	0.0599447	0	0	92	5.37969e-16	0	DICE/Monocyte_classical:BIOSQTL/BIOS_eQTL_geneLevel	+	2.907e-09	rs35464393;rs4947340;rs1055559;rs2021408;rs3097670	11
ENSG00000204227	RING1	6	33176272	33180499	1	protein_coding	6015	RING1	0.915792	NA	0	0	2	8.9651e-05	0.049	DICE/T_CD8_naive:DICE/Monocyte_classical	-	2.324e-15	rs968155;rs2097431	11
ENSG00000227057	WDR46	6	33246885	33257304	-1	protein_coding	9277	WDR46	8.42035e-06	0.412534	0	0	3	8.32396e-05	0.049	DICE/T_CD4_naive_activated	NA	NA	rs35464393	11
ENSG00000231925	TAPBP	6	33267471	33282164	-1	protein_coding	6892	TAPBP	0.000393582	0.574655	0	0	39	3.27458e-06	0.00243212	DICE/T_CD4_naive_activated:DICE/T_CD4_memory_TREG:BIOSQTL/BIOS_eQTL_geneLevel	-	5.467e-10	rs35464393;rs3763365;rs4148882;rs3097670	11
ENSG00000236104	ZBTB22	6	33282183	33285719	-1	protein_coding	9278	ZBTB22	0.235099	0.0159136	0	0	62	1.68477e-08	2.3241e-05	BIOSQTL/BIOS_eQTL_geneLevel	-	5.467e-10	rs3097670;rs2021408	11
ENSG00000204209	DAXX	6	33286335	33297046	-1	protein_coding	1616	DAXX	0.842737	0.0174434	0	0	46	6.30782e-06	0.00442841	BIOSQTL/BIOS_eQTL_geneLevel	+	5.467e-10	rs2021408;rs3097670	11
ENSG00000237649	KIFC1	6	33359313	33377701	1	protein_coding	3833	KIFC1	0.015578	-0.29917	0	0	1	9.90185e-05	0.049	DICE/T_CD4_TH2	NA	NA	rs35464393	11
ENSG00000030110	BAK1	6	33540329	33548019	-1	protein_coding	578	BAK1	0.00348655	-0.655757	0	0	3	8.45384e-07	7.40449e-103	GTEx/v8/Whole_Blood	-	0.005906	rs1055559	11
ENSG00000027697	IFNGR1	6	137518621	137540586	-1	protein_coding	3459	IFNGR1	0.327969	0.530351	0	0	3	2.09677e-08	6.47196e-05	GTEx/v8/Whole_Blood	+	1.754e-14	rs4896244	13
ENSG00000185811	IKZF1	7	50343720	50472799	1	protein_coding	10320	IKZF1	0.985751	0.182303	4	15.2	43	5.58025e-51	0	DICE/NK:DICE/T_CD4_memory_TREG:BIOSQTL/BIOS_eQTL_geneLevel:GTEx/v8/Whole_Blood	+	1.212e-18	rs7804185;rs10261758;rs10263046	15
ENSG00000132436	FIGNL1	7	50511831	50518088	-1	protein_coding	63979	FIGNL1	0.000108679	0.812456	0	0	1	3.16303e-05	0.0192999	BIOSQTL/BIOS_eQTL_geneLevel	NA	NA	rs7804185	15
ENSG00000157259	GATAD1	7	92076767	92088150	1	protein_coding	57798	GATAD1	0.507483	-0.400631	0	0	4	6.84793e-16	0	BIOSQTL/BIOS_eQTL_geneLevel:GTEx/v8/Minor_Salivary_Gland	+	2.214e-07	rs112629741	16
ENSG00000127980	PEX1	7	92116334	92157845	-1	protein_coding	5189	PEX1	3.96976e-05	-0.464769	1	13.17	0	NA	NA	NA	NA	3.089e-07	rs112629741	16
ENSG00000127993	RBM48	7	92158087	92167319	1	protein_coding	84060	RBM48	5.12366e-05	-0.459588	0	0	1	6.55395e-05	0.000115004	GTEx/v8/Whole_Blood	-	2.29e-05	rs112629741	16
ENSG00000128604	IRF5	7	128577666	128590089	1	protein_coding	3663	IRF5	0.288476	NA	0	0	53	1.30928e-205	0	BIOSQTL/BIOS_eQTL_geneLevel:GTEx/v8/Whole_Blood	+	7.247e-10	rs11761199;rs117473643	17
ENSG00000064419	TNPO3	7	128594948	128695198	-1	protein_coding	23534	TNPO3	0.0013892	-0.264685	1	14.35	51	2.03689e-39	0	BIOSQTL/BIOS_eQTL_geneLevel:GTEx/v8/Whole_Blood	-	7.247e-10	rs117473643;rs11761199	17
ENSG00000196456	ZNF775	7	150065879	150109558	1	protein_coding	285971	ZNF775	0.0122293	NA	0	0	2	6.04109e-05	0.0346046	BIOSQTL/BIOS_eQTL_geneLevel	NA	NA	rs62491812	18
ENSG00000171115	GIMAP8	7	150147718	150176480	1	protein_coding	155038	GIMAP8	6.85023e-06	-1.0084	0	0	257	2.10425e-13	0	BIOSQTL/BIOS_eQTL_geneLevel	+	5.707e-07	rs62491812	18
ENSG00000179144	GIMAP7	7	150211918	150218161	1	protein_coding	168537	GIMAP7	0.00184489	0.497327	3	15.85	285	5.74905e-37	0	BIOSQTL/BIOS_eQTL_geneLevel:GTEx/v8/Whole_Blood	+	5.707e-07	rs62491812	18
ENSG00000133574	GIMAP4	7	150264365	150271041	1	protein_coding	55303	GIMAP4	7.68888e-05	0.537372	0	0	286	2.04815e-20	0	BIOSQTL/BIOS_eQTL_geneLevel:GTEx/v8/Whole_Blood	-	5.707e-07	rs62491812	18
ENSG00000133561	GIMAP6	7	150322463	150329473	-1	protein_coding	474344	GIMAP6	0.0973436	-0.343367	2	15.83	270	1.72353e-12	0	DICE/T_CD8_naive_activated:BIOSQTL/BIOS_eQTL_geneLevel	-	5.707e-07	rs62491812	18
ENSG00000106560	GIMAP2	7	150382785	150390729	1	protein_coding	26157	GIMAP2	0.00122833	0.931339	0	0	253	2.52991e-08	3.45344e-05	BIOSQTL/BIOS_eQTL_geneLevel	-	5.707e-07	rs62491812	18
ENSG00000213203	GIMAP1	7	150413645	150421372	1	protein_coding	170575	GIMAP1	0.839321	0.633163	0	0	285	5.50557e-23	0	BIOSQTL/BIOS_eQTL_geneLevel:GTEx/v8/Whole_Blood	-	5.707e-07	rs62491812	18
ENSG00000196329	GIMAP5	7	150419341	150447121	1	protein_coding	55340	GIMAP5	0.189192	1.78359	0	0	292	5.50557e-23	0	DICE/T_CD4_naive_activated:DICE/T_CD8_naive_activated:BIOSQTL/BIOS_eQTL_geneLevel	-	5.707e-07	rs62491812	18
ENSG00000106565	TMEM176B	7	150488373	150498448	-1	protein_coding	28959	TMEM176B	2.99737e-09	0.708328	0	0	2	3.27314e-07	0.000237825	BIOSQTL/BIOS_eQTL_geneLevel	NA	NA	rs62491812	18
ENSG00000002933	TMEM176A	7	150497491	150502208	1	protein_coding	55365	TMEM176A	0.39981	NA	0	0	2	3.27314e-07	0.000237825	BIOSQTL/BIOS_eQTL_geneLevel	NA	NA	rs62491812	18
ENSG00000002726	AOC1	7	150521715	150558592	1	protein_coding	26	AOC1	1.24024e-08	1.02336	0	0	1	2.24518e-05	0.0141954	BIOSQTL/BIOS_eQTL_geneLevel	NA	NA	rs62491812	18
ENSG00000104312	RIPK2	8	90769975	90803291	1	protein_coding	8767	RIPK2	0.554263	-0.266723	0	0	27	6.28654e-07	0.000519949	DICE/T_CD8_naive:BIOSQTL/BIOS_eQTL_geneLevel	+	1.463e-12	rs13276489;rs11989430;rs12680009	19
ENSG00000164823	OSGIN2	8	90914087	90940116	1	protein_coding	734	OSGIN2	0.988642	-0.518855	0	0	16	8.32478e-37	0	DICE/B_cell_naive:BIOSQTL/BIOS_eQTL_geneLevel:GTEx/v8/Whole_Blood	+	9.06e-09	rs12680009;rs1882803	19
ENSG00000104320	NBN	8	90945564	91015456	-1	protein_coding	4683	NBN	1.74404e-10	1.03295	0	0	6	1.28385e-08	2.34014e-05	BIOSQTL/BIOS_eQTL_geneLevel	-	4.996e-07	rs1882803	19
ENSG00000104327	CALB1	8	91070836	91107703	-1	protein_coding	793	CALB1	0.898925	-1.16992	0	0	3	5.25021e-05	0.0304126	BIOSQTL/BIOS_eQTL_geneLevel	+	2.235e-08	rs12680009;rs1882803	19
ENSG00000156831	NSMCE2	8	126103921	126379362	1	protein_coding	286053	NSMCE2	0.0724507	-0.471934	5	17.37	0	NA	NA	NA	NA	4.762e-12	rs7387525;rs2385100;rs117987829	20
ENSG00000014164	ZC3H3	8	144519825	144623623	-1	protein_coding	23144	ZC3H3	0.964539	0.541837	0	0	2	3.23868e-05	0.0196841	BIOSQTL/BIOS_eQTL_geneLevel	+	3.846e-09	rs1545536	21
ENSG00000104518	GSDMD	8	144635377	144645232	1	protein_coding	79792	GSDMD	4.80695e-07	NA	1	13.63	0	NA	NA	NA	NA	3.922e-09	rs1545536	21
ENSG00000204839	MROH6	8	144648357	144655141	-1	protein_coding	642475	MROH6	1.27469e-10	0.994308	1	13.63	3	5.95792e-65	0	BIOSQTL/BIOS_eQTL_geneLevel:GTEx/v8/Whole_Blood	-	3.846e-09	rs1545536	21
ENSG00000147813	NAPRT1	8	144656955	144660819	-1	protein_coding	93100	NAPRT1	9.84204e-13	-0.0203653	0	0	3	8.3095e-155	0	DICE/NK:DICE/T_CD4_TFH:DICE/T_CD4_TH1:DICE/T_CD4_memory_TREG:DICE/T_CD4_naive_TREG:BIOSQTL/BIOS_eQTL_geneLevel:GTEx/v8/Whole_Blood:GTEx/v8/Minor_Salivary_Gland	-	3.846e-09	rs1545536	21
ENSG00000183309	ZNF623	8	144718183	144735900	1	protein_coding	9831	ZNF623	0.094197	0.8373	0	0	2	7.03482e-07	0.000587302	BIOSQTL/BIOS_eQTL_geneLevel	+	3.846e-09	rs1545536	21
ENSG00000181634	TNFSF15	9	117546915	117568406	-1	protein_coding	9966	TNFSF15	0.364139	-1.40369	2	16.59	20	1.06518e-25	0	DICE/Monocyte_classical:DICE/Monocyte_non_classical:BIOSQTL/BIOS_eQTL_geneLevel:GTEx/v8/Whole_Blood	+	1.89e-09	rs10817678	22
ENSG00000106952	TNFSF8	9	117656003	117692697	-1	protein_coding	944	TNFSF8	0.852777	1.464	0	0	19	1.68189e-15	0	BIOSQTL/BIOS_eQTL_geneLevel	+	1.89e-09	rs10817678	22
ENSG00000041982	TNC	9	117782806	117880536	-1	protein_coding	3371	TNC	1.45247e-05	-0.41599	0	0	2	3.19644e-05	0.0194579	BIOSQTL/BIOS_eQTL_geneLevel	-	1.492e-06	rs10817678	22
ENSG00000259571	BLID	11	121986062	121986923	-1	protein_coding	414899	BLID	0.590166	-0.256479	1	14.12	0	NA	NA	NA	NA	8.902e-06	rs536991	23
ENSG00000090382	LYZ	12	69742121	69748014	1	protein_coding	4069	LYZ	0.00137552	0.18194	1	23.8	4	5.72111e-39	0	BIOSQTL/BIOS_eQTL_geneLevel:GTEx/v8/Whole_Blood	+	3.504e-16	rs1800973;rs79242862;rs113800324	24
ENSG00000127337	YEATS4	12	69753483	69784576	1	protein_coding	8089	YEATS4	0.0987388	1.23223	1	23.8	2	1.18523e-11	0	BIOSQTL/BIOS_eQTL_geneLevel	+	3.504e-16	rs1800973	24
ENSG00000140807	NKD1	16	50582241	50670647	1	protein_coding	85407	NKD1	0.99793	-1.22578	0	0	4	2.53979e-05	0.000244616	GTEx/v8/Whole_Blood	+	1.186e-09	rs72790325	25
ENSG00000167207	NOD2	16	50727514	50766988	1	protein_coding	64127	NOD2	5.52077e-19	0.20794	1	24.6	2	1.92687e-05	0.012513	BIOSQTL/BIOS_eQTL_geneLevel	+	1.057e-12	rs2066844;rs72790325	25
ENSG00000154102	C16orf74	16	85723690	85784735	-1	protein_coding	404550	C16orf74	0.0240486	NA	0	0	29	4.67348e-09	5.97265e-06	BIOSQTL/BIOS_eQTL_geneLevel	+	1.123e-16	rs1809094;rs191022;rs903203;rs12445476;rs11649485;rs12924774	26
ENSG00000131143	COX4I1	16	85832239	85840650	1	protein_coding	1327	COX4I1	0.722238	NA	0	0	1	2.83164e-05	0.0174212	BIOSQTL/BIOS_eQTL_geneLevel	NA	NA	rs12924774	26
ENSG00000131771	PPP1R1B	17	37782993	37792879	1	protein_coding	84152	PPP1R1B	0.0821063	-0.330362	0	0	50	1.34672e-10	0	BIOSQTL/BIOS_eQTL_geneLevel	-	5.08e-09	rs12232497	27
ENSG00000131748	STARD3	17	37793318	37819737	1	protein_coding	10948	STARD3	0.149478	-0.117291	0	0	66	3.62621e-09	6.00456e-06	BIOSQTL/BIOS_eQTL_geneLevel	-	4.594e-09	rs12232497	27
ENSG00000141744	PNMT	17	37824234	37826728	1	protein_coding	5409	PNMT	0.00075382	NA	0	0	57	1.75099e-07	0.000104367	BIOSQTL/BIOS_eQTL_geneLevel	-	1.228e-08	rs12232497	27
ENSG00000161395	PGAP3	17	37827375	37853050	-1	protein_coding	93210	PGAP3	0.0909847	-0.304973	0	0	108	8.68085e-36	0	BIOSQTL/BIOS_eQTL_geneLevel	-	4.594e-09	rs12232497	27
ENSG00000141738	GRB7	17	37894180	37903544	1	protein_coding	2886	GRB7	0.000820006	0.0322768	1	17.89	0	NA	NA	NA	NA	NA	rs12232497	27
ENSG00000161405	IKZF3	17	37921198	38020441	-1	protein_coding	22806	IKZF3	0.994922	-0.206896	11	19.78	120	5.63547e-21	0	DICE/T_CD4_naive_TREG:BIOSQTL/BIOS_eQTL_geneLevel:GTEx/v8/Whole_Blood	+	4.594e-09	rs12232497	27
ENSG00000186075	ZPBP2	17	38024417	38034149	1	protein_coding	124626	ZPBP2	0.000986594	-0.156737	7	18.2	116	2.47648e-09	5.96552e-06	DICE/B_cell_naive:BIOSQTL/BIOS_eQTL_geneLevel	+	4.594e-09	rs12232497	27
ENSG00000073605	GSDMB	17	38060848	38076107	-1	protein_coding	55876	GSDMB	1.73304e-07	0.288248	3	20.7	131	3.27167000000001e-310	0	DICE/B_cell_naive:DICE/T_CD4_naive:DICE/T_CD4_naive_activated:DICE/T_CD8_naive:DICE/T_CD8_naive_activated:DICE/NK:DICE/T_CD4_TFH:DICE/T_CD4_TH1:DICE/T_CD4_TH17:DICE/T_CD4_TH1_17:DICE/T_CD4_TH2:DICE/T_CD4_memory_TREG:DICE/T_CD4_naive_TREG:BIOSQTL/BIOS_eQTL_geneLevel:GTEx/v8/Whole_Blood	-	4.594e-09	rs12232497	27
ENSG00000172057	ORMDL3	17	38077294	38083854	-1	protein_coding	94103	ORMDL3	0.721819	-0.557735	2	20.7	131	3.27167000000001e-310	0	scRNA_eQTLs/PBMC:DICE/B_cell_naive:DICE/T_CD4_naive:DICE/T_CD4_naive_activated:DICE/T_CD8_naive:DICE/T_CD8_naive_activated:DICE/NK:DICE/T_CD4_TFH:DICE/T_CD4_TH1:DICE/T_CD4_TH17:DICE/T_CD4_TH1_17:DICE/T_CD4_TH2:DICE/T_CD4_memory_TREG:DICE/T_CD4_naive_TREG:BIOSQTL/BIOS_eQTL_geneLevel:GTEx/v8/Whole_Blood	-	4.594e-09	rs12232497	27
ENSG00000167914	GSDMA	17	38119226	38134019	1	protein_coding	284110	GSDMA	7.6136e-13	0.516311	0	0	130	6.75242e-41	0	DICE/T_CD4_naive:DICE/T_CD8_naive:DICE/T_CD4_TFH:DICE/T_CD4_TH17:DICE/T_CD4_TH2:DICE/T_CD4_memory_TREG:DICE/T_CD4_naive_TREG:BIOSQTL/BIOS_eQTL_geneLevel:GTEx/v8/Whole_Blood	-	4.594e-09	rs12232497	27
ENSG00000108344	PSMD3	17	38137050	38154213	1	protein_coding	5709	PSMD3	0.999288	-0.18395	0	0	2	3.26428e-05	0.0198075	BIOSQTL/BIOS_eQTL_geneLevel	-	1.293e-07	rs12232497	27
ENSG00000008838	MED24	17	38175350	38217468	-1	protein_coding	9862	MED24	8.98959e-09	1.2872	0	0	3	9.69156e-07	1.05019e-16	BIOSQTL/BIOS_eQTL_geneLevel:GTEx/v8/Whole_Blood	+	1.293e-07	rs12232497	27
ENSG00000188895	MSL1	17	38278551	38293042	1	protein_coding	339287	MSL1	0.984497	NA	0	0	57	1.14689e-06	0.000986379	BIOSQTL/BIOS_eQTL_geneLevel	+	4.594e-09	rs12232497	27
ENSG00000108349	CASC3	17	38296571	38328436	1	protein_coding	22794	CASC3	0.913675	-0.751378	0	0	11	5.46954e-05	0.0316143	BIOSQTL/BIOS_eQTL_geneLevel	-	9.258e-09	rs12232497	27
ENSG00000167916	KRT24	17	38854243	38860002	-1	protein_coding	192666	KRT24	5.09328e-13	-0.0845503	0	0	6	2.23698e-05	0.049	DICE/T_CD4_naive_activated	-	7.507e-07	rs12232497	27
ENSG00000182963	GJC1	17	42875816	42908184	-1	protein_coding	10052	GJC1	0.944105	-2.78299	0	0	6	5.87367e-06	0.049	DICE/T_CD4_TFH	+	5.667e-08	rs7225384;rs7210219;rs62053943	28
ENSG00000181513	ACBD4	17	43209967	43221548	1	protein_coding	79777	ACBD4	1.82643e-05	-0.326407	0	0	1	1.18496e-07	8.3338e-05	BIOSQTL/BIOS_eQTL_geneLevel	-	7.503e-09	rs7210219	28
ENSG00000186834	HEXIM1	17	43224684	43229468	1	protein_coding	10614	HEXIM1	0.9444	-1.49531	0	0	3	6.02958e-05	0.049	DICE/T_CD4_memory_TREG	+	5.666e-09	rs7210219	28
ENSG00000184361	SPATA32	17	43331760	43339479	-1	protein_coding	124783	SPATA32	2.95265e-05	-0.414756	0	0	161	4.3219e-11	0	DICE/T_CD4_TH2:BIOSQTL/BIOS_eQTL_geneLevel	-	2.099e-12	rs7210219;rs62053943	28
ENSG00000159314	ARHGAP27	17	43471275	43511787	-1	protein_coding	201176	ARHGAP27	0.00125584	-0.761628	4	18.95	0	NA	NA	NA	NA	2.399e-09	rs7210219	28
ENSG00000225190	PLEKHM1	17	43513266	43568115	-1	protein_coding	9842	PLEKHM1	0.840543	-0.663068	5	18.95	2866	2.24962e-35	0	BIOSQTL/BIOS_eQTL_geneLevel:GTEx/v8/Whole_Blood	-	4.349e-13	rs7210219;rs62053943;rs55938136	28
ENSG00000120088	CRHR1	17	43699267	43913194	1	protein_coding	1394	CRHR1	0.792134	2.03809	26	19.39	1241	6.96163e-170	0	BIOSQTL/BIOS_eQTL_geneLevel	+	1.553e-12	rs7210219;rs62053943;rs55938136;rs7225384;rs242948;rs7210728	28
ENSG00000185294	SPPL2C	17	43922256	43924438	1	protein_coding	162540	SPPL2C	2.29525e-05	0.187395	4	23.5	0	NA	NA	NA	NA	6.561e-12	rs7210219;rs62053943	28
ENSG00000186868	MAPT	17	43971748	44105700	1	protein_coding	4137	MAPT	4.68265e-05	2.01024	21	26.8	0	NA	NA	NA	NA	1.069e-11	rs7210219;rs62053943	28
ENSG00000256762	STH	17	44076616	44077060	1	protein_coding	246744	STH	0.00444467	0.274193	3	19.15	0	NA	NA	NA	NA	1.069e-11	rs7210219;rs62053943	28
ENSG00000120071	KANSL1	17	44107282	44302733	-1	protein_coding	284058	KANSL1	0.999734	0.0589452	45	26.4	3627	3.27167000000001e-310	0	DICE/T_CD8_naive:DICE/T_CD4_TFH:DICE/T_CD4_TH1_17:DICE/T_CD4_memory_TREG:DICE/T_CD4_naive_TREG:BIOSQTL/BIOS_eQTL_geneLevel:GTEx/v8/Whole_Blood:GTEx/v8/Minor_Salivary_Gland	+	4.349e-13	rs7210219;rs62053943;rs7210728;rs55938136;rs7225384;rs242948	28
ENSG00000228696	ARL17B	17	44352150	44439130	-1	protein_coding	100506084	ARL17B	NA	-0.428243	34	15.22	3567	3.27167000000001e-310	0	DICE/B_cell_naive:DICE/T_CD8_naive:DICE/T_CD8_naive_activated:DICE/Monocyte_classical:DICE/T_CD4_TH1_17:BIOSQTL/BIOS_eQTL_geneLevel:GTEx/v8/Whole_Blood	-	1.055e-12	rs7210219;rs62053943;rs55938136;rs242948;rs7210728	28
ENSG00000176681	LRRC37A	17	44370099	44415160	1	protein_coding	9884	LRRC37A	0.890487	NA	7	15.22	3281	3.27167000000001e-310	0	DICE/B_cell_naive:DICE/T_CD4_naive:DICE/T_CD4_naive_activated:DICE/T_CD8_naive:DICE/T_CD8_naive_activated:DICE/Monocyte_classical:DICE/Monocyte_non_classical:DICE/NK:DICE/T_CD4_TFH:DICE/T_CD4_TH1:DICE/T_CD4_TH17:DICE/T_CD4_TH1_17:DICE/T_CD4_TH2:DICE/T_CD4_memory_TREG:DICE/T_CD4_naive_TREG:BIOSQTL/BIOS_eQTL_geneLevel:GTEx/v8/Whole_Blood	+	4.349e-13	rs7210219;rs62053943;rs55938136;rs7225384;rs7210728	28
ENSG00000238083	LRRC37A2	17	44588877	44633016	1	protein_coding	474170	LRRC37A2	NA	NA	1	19.03	3456	3.27167000000001e-310	0	DICE/B_cell_naive:DICE/T_CD4_naive:DICE/T_CD8_naive:DICE/T_CD8_naive_activated:DICE/Monocyte_classical:DICE/Monocyte_non_classical:DICE/NK:DICE/T_CD4_TFH:DICE/T_CD4_TH1:DICE/T_CD4_TH17:DICE/T_CD4_TH1_17:DICE/T_CD4_TH2:DICE/T_CD4_memory_TREG:DICE/T_CD4_naive_TREG:BIOSQTL/BIOS_eQTL_geneLevel:GTEx/v8/Whole_Blood:GTEx/v8/Minor_Salivary_Gland	+	4.349e-13	rs7210219;rs62053943;rs7210728;rs199470;rs55938136;rs7225384;rs242948	28
ENSG00000185829	ARL17A	17	44594068	44657088	-1	protein_coding	51326	ARL17A	NA	-2.38258	1	19.03	3431	7.53705e-150	0	DICE/T_CD4_naive:DICE/T_CD4_naive_activated:DICE/T_CD8_naive:DICE/T_CD8_naive_activated:DICE/Monocyte_classical:DICE/NK:DICE/T_CD4_TFH:DICE/T_CD4_TH1:DICE/T_CD4_TH17:DICE/T_CD4_TH1_17:DICE/T_CD4_TH2:DICE/T_CD4_memory_TREG:DICE/T_CD4_naive_TREG:BIOSQTL/BIOS_eQTL_geneLevel:GTEx/v8/Whole_Blood:GTEx/v8/Minor_Salivary_Gland	+	4.349e-13	rs7210219;rs62053943;rs7225384;rs242948;rs7210728;rs199470;rs55938136	28
ENSG00000073969	NSF	17	44668035	44834830	1	protein_coding	4905	NSF	0.713682	-0.566247	8	17.18	72	2.60561e-74	0	DICE/T_CD4_TH1:DICE/T_CD4_TH1_17:BIOSQTL/BIOS_eQTL_geneLevel	+	3.918e-12	rs7210219;rs62053943;rs199470	28
ENSG00000108379	WNT3	17	44839872	44910520	-1	protein_coding	7473	WNT3	0.946108	-0.191111	1	16.08	79	9.39637e-27	0	DICE/B_cell_naive:BIOSQTL/BIOS_eQTL_geneLevel:GTEx/v8/Whole_Blood:GTEx/v8/Minor_Salivary_Gland	+	4.349e-13	rs7210219;rs7210728;rs62053943;rs199470	28
ENSG00000108433	GOSR2	17	45000483	45105003	1	protein_coding	9570	GOSR2	0.000289194	0.147391	0	0	25	1.5582e-23	0	BIOSQTL/BIOS_eQTL_geneLevel	+	4.573e-11	rs7210219	28
ENSG00000262633	RP11-156P1.2	17	45000499	45124520	1	protein_coding	NA	NA	NA	NA	0	0	25	1.5582e-23	0	BIOSQTL/BIOS_eQTL_geneLevel	+	4.573e-11	rs7210219	28
ENSG00000141965	FEM1A	19	4791728	4795571	1	protein_coding	55527	FEM1A	NA	-1.05066	0	0	8	4.50557e-19	0	BIOSQTL/BIOS_eQTL_geneLevel:GTEx/v8/Whole_Blood	-	7.032e-12	rs10411970	29
ENSG00000127666	TICAM1	19	4815944	4831716	-1	protein_coding	148022	TICAM1	0.852477	0.199244	0	0	3	2.30108e-38	0	BIOSQTL/BIOS_eQTL_geneLevel:GTEx/v8/Whole_Blood	+	0.0009242	rs10411970	29
ENSG00000181240	SLC25A41	19	6426048	6433790	-1	protein_coding	284427	SLC25A41	5.97615e-05	0.824246	0	0	6	2.96159e-05	0.0181486	BIOSQTL/BIOS_eQTL_geneLevel	+	1.582e-08	rs28552734	30
ENSG00000125648	SLC25A23	19	6436090	6465214	-1	protein_coding	79085	SLC25A23	0.0760417	1.84319	0	0	3	6.24386e-05	0.0356093	BIOSQTL/BIOS_eQTL_geneLevel	-	0.0006075	rs28552734	30
ENSG00000096996	IL12RB1	19	18169805	18209754	-1	protein_coding	3594	IL12RB1	1.17877e-07	-0.371441	0	0	42	2.99516e-180	0	DICE/T_CD4_TFH:DICE/T_CD4_TH1_17:DICE/T_CD4_TH2:BIOSQTL/BIOS_eQTL_geneLevel:GTEx/v8/Whole_Blood	+	2.149e-12	rs3746190;rs2305742	31
ENSG00000099308	MAST3	19	18208603	18262502	1	protein_coding	23031	MAST3	0.998925	-0.507841	0	0	39	1.81658e-29	0	BIOSQTL/BIOS_eQTL_geneLevel:GTEx/v8/Whole_Blood	+	2.149e-12	rs3746190;rs2305742	31
ENSG00000268173	PIK3R2	19	18263968	18288927	1	protein_coding	5296	PIK3R2	NA	-1.47581	0	0	36	1.15126e-11	0	BIOSQTL/BIOS_eQTL_geneLevel	-	2.149e-12	rs3746190;rs2305742	31
ENSG00000216490	IFI30	19	18283972	18288927	1	protein_coding	10437	IFI30	2.6017e-05	0.184108	0	0	36	1.15126e-11	0	BIOSQTL/BIOS_eQTL_geneLevel	-	2.149e-12	rs3746190;rs2305742	31
ENSG00000254858	MPV17L2	19	18303992	18307758	1	protein_coding	84769	MPV17L2	1.67296e-07	0.4649	0	0	28	1.78755e-11	0	BIOSQTL/BIOS_eQTL_geneLevel	-	2.149e-12	rs2305742	31
ENSG00000105649	RAB3A	19	18307594	18314884	-1	protein_coding	5864	RAB3A	0.870968	NA	0	0	28	1.78755e-11	0	BIOSQTL/BIOS_eQTL_geneLevel	-	2.149e-12	rs2305742	31
ENSG00000130518	KIAA1683	19	18367908	18385319	-1	protein_coding	80726	KIAA1683	8.28482e-06	-0.117608	0	0	37	2.5671e-38	0	BIOSQTL/BIOS_eQTL_geneLevel:GTEx/v8/Whole_Blood	-	2.149e-12	rs3746190;rs2305742	31
ENSG00000175489	LRRC25	19	18501954	18508427	-1	protein_coding	126364	LRRC25	0.943472	1.25382	0	0	2	7.30889e-05	0.0406367	BIOSQTL/BIOS_eQTL_geneLevel	-	2.451e-09	rs11670056	32
ENSG00000105656	ELL	19	18553473	18632937	-1	protein_coding	8178	ELL	0.940941	-0.6356	1	12.64	0	NA	NA	NA	NA	1.254e-08	rs11670056	32
ENSG00000221983	UBA52	19	18682540	18688360	1	protein_coding	7311	UBA52	0.4468	1.70918	0	0	2	1.00836e-06	0.000885373	BIOSQTL/BIOS_eQTL_geneLevel	-	2.451e-09	rs11670056	32
ENSG00000006015	C19orf60	19	18699495	18703146	1	protein_coding	55049	C19orf60	0.249879	0.549026	0	0	2	1.43654e-05	0.00954406	BIOSQTL/BIOS_eQTL_geneLevel	-	2.451e-09	rs11670056	32
ENSG00000124440	HIF3A	19	46800303	46846690	1	protein_coding	64344	HIF3A	0.218113	-0.0582056	1	18.74	0	NA	NA	NA	NA	5.586e-18	rs62136106	33
ENSG00000011485	PPP5C	19	46850251	46896238	1	protein_coding	5536	PPP5C	0.999093	-0.511732	1	18.74	41	3.27167000000001e-310	0	DICE/Monocyte_classical:DICE/Monocyte_non_classical:DICE/NK:BIOSQTL/BIOS_eQTL_geneLevel:GTEx/v8/Whole_Blood	-	2.044e-21	rs62136106;rs2238692;rs3764613;rs923621;rs35187285	33
ENSG00000182013	PNMAL1	19	46969748	46974820	-1	protein_coding	55228	PNMAL1	NA	1.66263	0	0	29	2.20562e-15	0	BIOSQTL/BIOS_eQTL_geneLevel	+	5.159e-18	rs62136106;rs35187285	33
ENSG00000204851	PNMAL2	19	46990163	46999755	-1	protein_coding	57469	PNMAL2	NA	-0.189885	0	0	30	6.24303e-11	0	DICE/T_CD4_TFH:BIOSQTL/BIOS_eQTL_geneLevel	+	5.159e-18	rs62136106;rs35187285	33
ENSG00000204850	AC011484.1	19	46997765	46999755	1	protein_coding	NA	NA	NA	NA	0	0	29	6.24303e-11	0	BIOSQTL/BIOS_eQTL_geneLevel	+	5.159e-18	rs62136106;rs35187285	33
ENSG00000160013	PTGIR	19	47123725	47128375	-1	protein_coding	5739	PTGIR	0.0013602	-0.0407848	0	0	2	3.046e-05	0.0185972	BIOSQTL/BIOS_eQTL_geneLevel	-	2.044e-21	rs3764613;rs35187285	33
ENSG00000172216	CEBPB	20	48807376	48809212	1	protein_coding	1051	CEBPB	0.184474	NA	0	0	25	6.46725e-10	0	BIOSQTL/BIOS_eQTL_geneLevel	-	2.689e-14	rs2869981;rs913678;rs7263249	34
Genes in bold were novel identified genes compared with the previous study [2]. posMapSNPs: the number of SNPs mapped to gene based on positional mapping. posMapMaxCADD: the maximum CADD score of mapped SNPs by positional mapping. eqtlMapSNPs: the number of SNPs mapped to the gene based on eQTL mapping. eqtlMapminP: the minimum eQTL P-value of mapped SNPs. eqtlMapminQ: the minimum eQTL Q-value (g…

## Sheet: Supplementary Table 7
Supplementary Table 7. Expression values of prioritized genes in 30 tissues.
Ensg	Symbol	Adipose_Tissue	Adrenal_Gland	Bladder	Blood	Blood_Vessel	Brain	Breast	Cervix_Uteri	Colon	Esophagus	Fallopian_Tube	Heart	Kidney	Liver	Lung	Muscle	Nerve	Ovary	Pancreas	Pituitary	Prostate	Salivary_Gland	Skin	Small_Intestine	Spleen	Stomach	Testis	Thyroid	Uterus	Vagina
ENSG00000162676	GFI1	1.00921	0.460876	1.26348	2.7375	0.663217	0.133291	0.850941	1.09293	1.32088	0.691225	1.3904	0.267765	0.626243	0.568153	2.50289	0.121581	0.823843	0.54689	2.7407	0.883557	1.25739	1.09422	0.426589	2.97999	3.48175	1.24675	1.56724	1.37755	1.00418	1.11361
ENSG00000067208	EVI5	3.00237	3.36034	3.04173	1.06592	3.55662	2.37355	2.83338	3.28972	2.86862	2.73271	3.20447	2.11834	1.97196	2.53947	3.44494	1.57257	4.1045	2.90032	1.84126	3.0687	2.93567	2.73633	3.0267	2.60918	2.55067	2.71311	3.6292	3.29846	3.47395	3.04483
ENSG00000143369	ECM1	5.07778	3.97711	4.51413	0.874758	4.82188	2.82934	4.76945	5.27702	4.23745	5.10907	4.75742	4.54158	3.53706	4.08767	5.16436	2.35162	5.03516	3.73763	1.54595	4.30588	4.53153	4.15845	5.47165	3.78516	4.01941	3.40841	3.13641	4.29168	4.94139	5.5606
ENSG00000143382	ADAMTSL4	5.44378	3.244	5.60433	3.37353	5.19511	1.14993	5.3316	5.47267	4.77761	5.53414	5.52759	4.19754	2.49785	4.11022	5.61114	4.36626	5.65228	5.00789	1.82719	2.97038	4.07991	4.38112	4.42988	4.51615	4.13917	4.30601	3.06785	4.04811	5.45355	5.33634
ENSG00000203804	ADAMTSL4-AS1	1.08753	0.475539	0.821661	2.2482	1.14641	0.199339	0.914854	0.768614	0.828463	0.903014	1.45615	0.403416	0.496964	0.546384	1.69388	0.289555	1.10687	0.924836	0.471663	0.64085	0.747454	0.812444	0.772155	0.912367	1.44851	0.830586	1.39683	0.927367	0.84451	0.983592
ENSG00000143384	MCL1	5.67243	5.67243	5.67243	5.66181	5.67243	5.37314	5.67243	5.67243	5.67128	5.67243	5.67243	5.59049	5.63038	5.66583	5.67243	5.66391	5.67243	5.67243	5.63054	5.67038	5.67243	5.67243	5.67243	5.67243	5.67243	5.67134	5.67243	5.67237	5.67243	5.67243
ENSG00000143420	ENSA	5.64682	5.48621	5.67243	5.08128	5.67128	5.44633	5.6627	5.67243	5.60248	5.66007	5.67243	4.9181	5.17305	4.74229	5.67177	5.65671	5.67243	5.67243	4.45501	5.66645	5.64923	5.59351	5.58651	5.553	5.57783	5.42487	5.22725	5.67088	5.67243	5.67243
ENSG00000143457	GOLPH3L	4.032	4.06221	4.50268	2.75639	4.358	2.98656	4.22568	4.68089	4.34453	4.49647	4.69248	2.62283	3.33565	2.69011	4.07338	3.16074	4.55195	4.64158	3.78696	4.26864	4.3074	4.51213	4.45761	4.15798	4.12228	4.12696	4.70423	4.38043	4.61645	4.52075
ENSG00000143452	HORMAD1	0.315502	0.088246	0.126601	0.354743	0.120058	0.0695035	0.27454	0.0927335	0.193804	0.66651	0.156847	0.0419101	0.0526344	0.0814772	0.445807	0.0930536	1.46135	0.0699765	0.0480391	0.0874154	0.165562	0.426793	1.21903	0.372006	0.972648	0.0867852	5.63558	0.198748	0.100184	0.334308
ENSG00000163131	CTSS	5.00552	3.78489	4.20381	5.66147	3.88822	1.99301	4.3709	3.19688	4.31709	3.54131	4.07583	2.2658	2.59757	3.45212	5.59347	1.45003	3.88322	2.57936	2.35336	2.50771	3.47752	4.44541	2.53818	5.32326	5.66662	4.04541	1.60291	3.89836	2.88824	3.54547
ENSG00000143387	CTSK	5.63531	4.01523	5.59598	2.72535	5.61999	2.64272	5.64044	5.67243	5.49721	5.39767	5.67243	3.7197	3.43802	2.65573	5.39443	3.26374	5.65745	5.67016	2.81475	4.5849	5.37339	5.41648	5.66638	5.51367	4.9638	4.8	4.71037	5.52321	5.67183	5.6604
ENSG00000143437	ARNT	5.34655	4.79501	5.35663	4.14202	5.51619	3.51092	5.3408	5.59172	4.92149	4.91022	5.61126	3.84789	3.8557	4.09426	5.47053	4.44969	5.63632	5.6627	3.68571	4.62127	4.99122	4.58226	5.30768	4.76618	4.8106	4.51754	5.10769	5.15339	5.64927	5.39346
ENSG00000143379	SETDB1	4.25427	3.81996	4.50229	3.67715	4.30747	3.04315	4.43013	4.87732	4.22794	4.07474	4.76389	2.60846	3.27466	2.85379	4.45398	3.48346	4.83142	4.98953	3.18271	3.97344	4.36944	4.05409	4.4304	4.36438	4.74037	3.84014	5.27988	4.82628	4.98409	4.51421
ENSG00000143418	CERS2	5.64251	5.64616	5.6134	5.04353	5.6678	4.64998	5.64146	5.5989	5.53167	5.25587	5.67243	4.32758	5.42982	5.63467	5.66954	3.6951	5.67218	5.66956	5.04249	5.57909	5.48532	5.25375	5.11645	5.60145	5.34884	5.61126	5.25544	5.66654	5.67243	5.47233
ENSG00000143412	ANXA9	2.25679	1.94664	2.85318	1.90488	1.84275	1.94519	2.64116	3.02164	2.30223	2.94692	3.42803	1.52173	3.69013	3.93748	2.25075	1.08003	4.03781	3.06661	4.07637	2.46033	2.47996	2.52818	3.97229	2.12038	2.28593	2.34474	3.20158	4.50625	3.61391	3.54822
ENSG00000213190	MLLT11	2.42456	3.18568	3.20752	2.98805	3.45124	4.91342	2.57292	3.33726	3.37123	3.04878	3.79479	3.24496	2.03226	1.30346	3.23371	2.92583	3.90503	3.73457	1.76859	4.32391	3.3096	2.89713	2.59925	3.18745	3.32518	2.88267	2.94057	3.3526	4.21712	3.18938
ENSG00000163156	SCNM1	3.98956	3.56127	4.30619	4.40203	4.45965	3.51784	4.02551	4.48023	3.88492	4.08326	4.36971	2.63544	3.37389	2.55099	4.09207	3.90131	4.48817	4.20121	2.39264	3.93964	4.30086	3.63571	4.13116	4.04587	4.71202	3.51761	4.10888	4.20845	4.50076	4.15352
ENSG00000162888	C1orf147	0.378944	0.413154	0.670132	0.847648	0.341158	0.201307	0.430432	0.616127	0.379196	0.489264	0.345709	0.128722	0.302183	0.14021	0.943488	0.0378129	0.42513	0.338954	0.208979	0.445117	0.677299	0.878758	0.927899	0.892822	1.5097	0.3813	0.132495	0.937236	0.349683	1.07936
ENSG00000136634	IL10	1.63361	1.02088	0.749051	1.72182	0.888397	0.191679	0.876958	0.259753	0.914556	0.626447	1.41229	0.498922	0.289176	0.275097	1.50658	0.0926607	0.753405	0.671868	0.140287	0.67986	0.42347	0.454778	0.196133	1.06922	2.26307	0.701091	1.78046	0.510477	0.440244	0.638862
ENSG00000142224	IL19	0.0578216	0.0106743	0.0782086	0.194367	0.0117517	0.00566502	0.0181528	0.271577	0.0194146	0.214073	0.0630743	0.0068341	0.30977	0.00400799	0.0573537	0.00599123	0.00967269	0.0305567	0.00618055	0.247082	0.0465096	1.76212	0.0549703	0.0511579	0.115648	0.233039	0.470431	0.179951	0.0354507	0.318344
ENSG00000162892	IL24	1.53921	0.232524	1.14184	3.6142	0.502148	0.0852118	1.11421	0.812581	0.936776	0.843878	1.56492	0.498676	0.891183	0.652925	2.17059	1.43848	0.510834	0.661909	0.269305	0.929965	1.34326	1.29301	1.03949	3.46304	5.2223	0.836371	0.35567	1.35044	1.24504	0.942009
ENSG00000196418	ZNF124	1.32825	0.837402	1.56659	0.875579	1.05095	0.784077	1.37315	1.65616	1.49964	1.11546	1.47647	0.568728	1.31076	0.631643	1.6771	0.532407	1.51008	1.76768	0.952861	0.914543	1.49597	1.2284	1.19368	1.756	1.95902	1.2567	2.82652	1.62243	1.92122	1.37935
ENSG00000162711	NLRP3	2.12658	0.942704	1.06787	3.72674	1.61062	1.23243	1.43407	0.939532	1.15964	0.809979	1.80267	0.632998	0.613287	0.410835	3.03127	0.46923	1.98647	0.831438	0.373037	1.0079	1.01006	1.05653	0.548266	1.62951	2.90461	0.932441	0.789605	1.01618	1.08398	0.923135
ENSG00000177535	OR2B11	0.139173	0.03084	0.0550108	0.203612	0.0365874	0.0223485	0.0395997	0.074493	0.0392016	0.0257268	0.147137	0.0220319	0.00961743	0.0178693	0.113723	0.0065585	0.0420402	0.0217349	0.009896	0.0238824	0.0221589	0.0259733	0.0113329	0.0671534	0.178587	0.0393275	0.0911116	0.0196259	0.0395568	0.0143648
ENSG00000121964	GTDC1	2.74783	2.4766	2.19909	2.14118	2.85489	2.93727	2.48888	2.63161	1.74705	1.59909	2.28607	1.73501	1.57725	0.81227	2.6656	1.58753	3.72787	2.79405	0.890601	1.73872	2.05853	1.47854	2.00462	1.82842	2.77488	1.41531	2.45672	2.41683	2.09364	2.20292
ENSG00000163818	LZTFL1	3.02228	2.87331	3.23048	1.11801	3.17732	3.00407	3.30913	3.8605	3.0733	2.97923	3.94244	1.74055	2.75578	2.01077	3.33299	1.4662	3.51246	3.86143	2.27754	4.46985	3.18225	3.13016	3.14949	3.13597	2.86572	2.68262	5.15539	4.19024	4.06037	3.25197
ENSG00000173585	CCR9	0.0948012	0.033225	0.0768638	0.446477	0.0633001	0.0687412	0.138998	0.160667	0.221176	0.0632491	0.14481	0.0257616	0.22793	0.0845003	0.234687	0.0800302	0.731666	0.0768459	0.0579533	0.174064	0.116574	0.105472	0.0725404	2.78681	1.41024	0.126401	0.198644	0.101582	0.155678	0.0871144
ENSG00000163820	FYCO1	4.45436	3.82095	5.14722	2.03293	5.54523	2.14834	4.31613	5.08095	4.91156	4.77725	4.80707	4.34834	3.10436	2.62421	4.6055	5.51928	4.80749	5.20015	2.86317	3.51848	4.61671	4.1879	4.45774	4.14471	3.73433	4.23584	2.74084	4.73848	5.32926	4.6743
ENSG00000172215	CXCR6	0.922528	0.468299	1.20092	1.32432	1.01789	0.0972093	0.745206	1.20284	0.964228	0.818369	1.48303	0.521656	0.478565	0.508832	2.07145	1.42001	1.09284	0.908914	0.382514	0.563319	1.09789	0.881071	0.615975	2.45828	3.54337	1.51674	0.304865	1.39551	1.06339	1.45714
ENSG00000173578	XCR1	0.16693	0.0581652	0.356246	0.342129	0.0969288	0.00953065	0.15803	0.239227	0.216635	0.258264	0.24369	0.0289333	0.081836	0.0519263	0.522444	0.0611847	0.103594	0.0904997	0.037415	0.0332954	0.0900946	0.383321	1.48632	0.822824	1.38758	0.198445	0.307186	0.248473	0.0979614	0.404776
ENSG00000183625	CCR3	0.118377	0.0181469	0.177625	1.63769	0.050238	0.0236248	0.049517	0.0374706	0.108056	0.0727975	0.0882174	0.0233885	0.0586871	0.0409162	0.391311	0.370999	0.0625899	0.0280549	0.0180487	0.0442389	0.0740522	0.0841859	0.518011	0.373193	0.631288	0.0845513	0.108907	0.116024	0.0377066	0.0533485
ENSG00000163823	CCR1	3.29601	2.56812	2.23253	4.68057	2.14481	1.19701	2.15122	1.47264	2.03304	1.72744	2.36516	1.11961	1.40083	1.12171	4.00776	0.637529	2.43663	1.36135	0.899087	1.32055	1.51727	1.80007	0.809055	2.65765	4.98009	1.56595	0.606313	1.45434	1.41315	1.15924
ENSG00000121807	CCR2	1.13546	0.593688	1.2902	3.07238	1.09312	0.0934994	0.706439	1.11264	1.27285	0.808912	1.4684	0.38588	0.743711	0.543918	2.4232	0.144029	1.12484	0.460151	0.45959	0.377618	1.15962	1.7715	0.502662	2.39433	4.24653	1.17447	0.40977	1.21438	0.917731	1.05162
ENSG00000160791	CCR5	1.17475	0.904494	1.20662	1.67271	0.882176	0.403505	0.752972	1.07788	1.07823	0.871024	1.41851	0.349007	0.65933	0.569649	2.47911	0.113898	1.14749	0.632146	0.4755	0.870422	1.29216	1.24002	0.29251	2.35858	3.36099	1.2912	0.267141	1.24311	0.905067	1.03396
ENSG00000121797	CCRL2	3.17616	0.816395	1.44626	2.1948	1.18716	0.549681	2.85674	1.24759	1.59742	0.767539	1.25568	0.848424	0.953356	0.435074	3.69135	0.56396	1.62675	0.65328	0.637702	0.949399	0.93202	0.8649	0.525265	2.55245	3.26354	1.12662	0.25161	1.42495	1.34619	1.13391
ENSG00000012223	LTF	2.31365	1.00597	1.0453	4.17772	0.931681	0.872517	4.35091	1.90548	0.943716	1.58092	2.03316	1.3424	3.88751	1.0488	4.1579	0.833929	0.856555	0.736866	3.18135	2.79318	3.67142	5.41748	1.47109	2.21792	5.19561	3.85325	0.777402	3.81141	1.34577	1.03772
ENSG00000163827	LRRC2	1.99069	0.849833	2.43939	0.215389	0.661097	1.30853	1.72903	3.04306	1.90673	0.864545	2.59581	3.64565	2.22633	1.93118	1.0917	5.59996	0.598919	3.51866	0.850375	1.78848	1.18061	1.78906	1.95417	1.34079	2.22795	1.75592	0.838175	4.58265	3.55266	2.3099
ENSG00000241186	TDGF1	0.451791	1.39928	0.450027	0.019544	0.120559	0.634662	0.515256	0.52366	0.567206	0.288417	0.383241	0.231866	2.32242	0.57259	0.226221	0.249703	0.976296	3.40785	0.0450518	0.32756	0.393183	0.210937	0.0961734	0.671113	3.78951	1.09992	0.774372	1.03839	0.847668	0.284447
ENSG00000178038	ALS2CL	4.10229	3.19098	4.49579	0.923448	4.37936	2.60489	4.44213	4.79374	3.8664	4.45383	4.71908	3.96395	5.54517	4.10994	5.49717	2.92525	4.17405	3.38804	3.65871	4.82885	4.54696	5.07346	4.28498	4.38238	5.25995	3.60524	2.66504	5.65472	4.35077	5.43319
ENSG00000261603	PRSS46	0.219432	0.232926	0.669775	0.0330999	0.594104	0.296734	0.756667	1.41368	0.499433	0.46896	1.06387	0.374549	0.823204	0.350049	0.466592	0.646392	0.419689	0.8637	0.751174	2.60057	1.15692	0.655826	0.176344	0.301466	0.204469	0.390987	4.18072	2.75742	1.22746	0.915418
ENSG00000151967	SCHIP1	0.645866	0.140184	0.554299	0.156825	0.634893	2.49559	0.643413	0.592295	1.26429	0.976199	0.816704	2.12423	0.407837	0.0598931	0.954288	3.29292	2.00954	0.310076	0.0748778	1.45306	0.746566	0.456383	0.192007	0.647304	0.691899	0.765975	0.476835	0.504991	1.10333	0.548591
ENSG00000168811	IL12A	0.658783	0.192591	0.694423	0.756808	0.346083	1.14376	0.92724	0.674752	1.35959	1.71646	1.7865	0.573777	0.492085	0.139589	2.24634	0.232663	0.684024	0.975856	0.658237	1.13401	0.813447	0.774308	0.806364	1.53012	2.1756	0.898438	1.06987	0.879079	0.987267	1.22015
ENSG00000242107	LINC01100	0.00122814	0.000601712	0	0.00445404	0.00138324	0.0100856	0.00383915	0.0227784	0.000826436	0.173888	0	0.000584402	0	0.000597971	0.00894794	0.00111757	0.00198519	0.000650463	0.000927811	0.00467633	0.00348122	0.088073	0.00757967	0.00489561	0.00219963	0.0129167	1.43994	0.0110309	0.00582413	0.119846
ENSG00000068885	IFT80	3.35232	3.53636	3.77505	1.49706	3.88643	3.86586	3.56551	4.38784	3.42802	3.43537	4.4749	2.37431	3.37515	2.30906	3.93681	1.68775	4.0395	4.72479	2.7313	5.29213	3.97246	3.3974	3.80856	3.64815	3.87293	3.29631	4.97834	4.92894	4.50583	3.98687
ENSG00000113810	SMC4	3.15361	2.95703	3.40004	2.42919	3.88006	1.36223	3.12148	3.22832	3.52636	3.79126	3.32843	2.24041	2.09457	2.18081	4.23085	2.18886	3.03119	3.33032	2.13456	3.19642	2.89056	3.10881	3.95674	3.74214	4.05176	3.26916	5.38471	3.76859	3.50715	3.88679
ENSG00000213186	TRIM59	0.622879	0.579976	1.27992	1.30733	1.28249	1.44537	0.762914	1.16972	1.40874	1.48165	1.36895	0.239848	0.698734	0.316002	1.41333	0.163957	0.47997	1.16823	0.549116	1.05796	1.35585	1.24133	2.08593	1.77079	2.31681	1.03606	3.25338	1.2489	1.55797	1.64502
ENSG00000186432	KPNA4	4.56742	3.59219	4.81608	3.79281	4.94342	3.75821	4.41703	4.68981	4.60092	4.69973	4.51574	3.9425	3.36209	3.11387	4.53776	5.49948	4.74102	4.34096	2.81422	3.78263	4.39143	4.08308	4.52405	4.03644	4.10397	3.949	4.4593	4.39393	4.8244	4.64376
ENSG00000179674	ARL14	0.0270867	0.110016	2.2496	0.0704604	0.0243333	0.0142571	0.0513533	0.221767	2.05385	0.409285	0.294808	0.0119237	0.277707	0.550979	0.0788793	0.0156741	0.0235018	0.0259542	2.49635	0.0557186	0.265909	0.18993	0.142147	3.20745	0.29789	3.65328	0.050171	0.148974	0.0482114	0.499421
ENSG00000164182	NDUFAF2	5.00904	4.6621	5.14942	2.24513	5.42459	4.34051	4.99569	5.18228	4.94479	5.07226	5.01175	4.16224	3.94902	3.39534	4.59236	4.87961	5.15958	5.22668	3.56562	5.27418	4.86449	4.28043	4.53708	4.24773	3.95929	4.43661	5.11414	4.63012	5.11603	4.97989
ENSG00000204655	MOG	0.112625	0.0577063	0.136473	0.106129	0.255704	5.16663	0.132623	0.0699764	0.191385	0.126477	0.176575	1.1038	0.0499743	0.0524216	0.144057	0.075205	0.140276	0.165969	0.0400387	0.283631	0.120061	0.0862314	0.105367	0.119054	0.0820912	0.0773948	0.232195	0.139588	0.120096	0.0891939
ENSG00000204644	ZFP57	0.569562	0.359175	0.279464	0.714899	1.13114	1.81552	1.02216	0.364162	0.301254	0.805039	0.933118	1.36462	0.371292	0.140573	0.83075	0.0566074	0.301675	0.210865	0.118507	0.411827	0.914087	0.929576	0.759788	0.699805	1.12625	0.225862	1.56144	0.424779	0.589684	0.556882
ENSG00000204642	HLA-F	5.402	4.76451	5.02808	5.61836	5.19417	3.22968	5.42767	5.55194	4.89534	4.5121	5.42164	4.02213	4.58466	3.68551	5.66322	2.99084	5.25559	4.51206	2.66275	5.00603	5.16931	4.56527	4.21122	5.53049	5.67243	4.55808	3.45408	5.39653	5.53753	5.24728
ENSG00000204632	HLA-G	2.09758	1.68677	1.72121	3.69335	1.80306	0.594159	2.14168	1.78414	1.81642	1.43177	1.80571	1.05166	1.69443	0.973735	3.73973	0.671553	1.8191	1.65047	1.15137	4.52899	1.83392	1.98264	1.78786	2.54424	3.39811	1.63545	3.36637	2.21331	2.21214	2.04308
ENSG00000206503	HLA-A	5.67243	5.67243	5.67243	5.67243	5.67243	5.67203	5.67243	5.67243	5.67243	5.67243	5.67243	5.67228	5.67243	5.67134	5.67243	5.67223	5.67243	5.67243	5.66421	5.67243	5.67243	5.67243	5.67243	5.67243	5.67243	5.67243	5.67243	5.67243	5.67243	5.67243
ENSG00000066379	ZNRD1	5.31086	5.28157	5.37184	5.03687	5.37767	4.0142	5.37984	5.63363	5.19532	5.24508	5.64939	4.16389	4.84936	4.27656	5.4261	4.4215	5.36041	5.64292	4.48319	5.29185	5.46447	4.84147	5.42355	5.37514	5.63888	5.20706	5.66461	5.44482	5.63535	5.51269
ENSG00000204619	PPP1R11	5.4963	5.24223	5.62533	5.46537	5.65117	5.08304	5.53366	5.66441	5.61424	5.56528	5.64623	4.51649	5.08904	4.37959	5.60357	4.70212	5.60052	5.63826	4.33932	5.2327	5.5984	5.41123	5.52877	5.59864	5.46511	5.49439	5.62616	5.63082	5.66782	5.62176
ENSG00000204618	RNF39	1.04491	1.18531	2.39152	0.723842	0.951806	1.19935	3.10199	2.62948	0.962263	2.28941	1.96588	0.30557	0.625098	0.280431	2.23581	0.453132	1.38952	1.92033	1.13968	1.88013	3.65666	4.58963	4.39235	1.04232	0.594204	2.45765	2.34245	1.0544	1.26409	4.33565
ENSG00000204616	TRIM31	0.0909157	0.253468	2.83787	0.100441	0.0480583	0.0446497	0.207475	0.349314	2.00977	0.156668	0.436364	0.0242305	0.14121	0.663879	0.424301	0.0187773	0.0639535	0.117647	0.242877	0.103662	1.12573	0.25914	0.534434	3.28086	0.149942	1.93945	3.20719	0.346877	0.144308	0.828629
ENSG00000204613	TRIM10	0.0500012	0.0151203	0.0234891	1.53291	0.0312617	0.0197493	0.0361038	0.0723552	0.957983	0.150702	0.0492095	0.0256241	1.38597	1.54836	0.498779	0.0109079	0.0232851	0.0222436	0.033283	0.103525	0.0421649	0.0116116	0.584542	1.3847	0.799916	0.0534023	0.139368	0.0581809	0.0241783	0.033142
ENSG00000204610	TRIM15	0.0352375	0.0236421	0.0241686	0.160878	0.0324721	0.0143337	0.0479344	0.110256	1.98961	0.0890765	0.0869538	0.0131218	2.43749	2.97079	0.157325	0.0124951	0.0366795	0.0281995	0.117852	0.0328484	0.0444228	0.0218647	0.714261	3.29396	0.15747	0.169249	0.359738	0.0383073	0.0475859	0.0548608
ENSG00000234127	TRIM26	4.83838	4.68033	5.19222	4.56611	5.12871	4.17592	5.04953	5.22143	4.95102	5.18656	5.37746	3.31514	4.46608	4.56939	5.21437	3.50333	5.26236	4.85901	3.69945	5.06932	5.33937	5.1306	5.20615	5.24411	5.33213	4.73696	4.99113	5.48934	5.20372	5.20704
ENSG00000241370	RPP21	4.7823	4.76916	5.50491	3.7118	5.33436	4.74976	4.93347	5.51371	5.3928	5.45356	5.49197	3.67525	4.24089	3.78466	4.80553	4.26957	5.32278	5.46249	4.32284	5.20098	5.35397	4.77434	5.10609	5.09308	5.02793	5.0178	5.49787	5.20621	5.6539	5.4481
ENSG00000204592	HLA-E	5.67243	5.67243	5.67243	5.67243	5.67243	5.66185	5.67243	5.67243	5.67243	5.67243	5.67243	5.67243	5.67243	5.67032	5.67243	5.67237	5.67243	5.67243	5.65248	5.67243	5.67243	5.67243	5.67243	5.67243	5.67243	5.67243	5.64674	5.67243	5.67243	5.67243
ENSG00000204576	PRR3	3.95452	3.86656	4.31044	3.00629	3.80759	3.86312	4.11474	4.95058	3.72132	3.60709	4.73846	2.36446	3.13673	2.83301	3.96063	1.87183	4.74835	5.27306	2.63637	4.74694	4.49892	3.59786	4.17223	3.88823	4.46602	3.33532	4.19178	4.61618	4.92271	4.35247
ENSG00000137404	NRM	4.12411	3.49553	4.28044	4.6559	4.5678	1.91573	4.03727	5.15023	3.89157	3.97274	4.60991	2.45722	3.03508	2.0748	4.59584	1.71631	4.66021	4.7593	2.67657	2.69621	4.07365	3.25643	4.29659	3.98516	4.39577	2.97129	5.16018	4.09471	5.32853	4.66104
ENSG00000137337	MDC1	4.19935	3.54569	4.51645	2.69811	4.50998	3.04888	4.44489	4.94277	4.19859	4.0706	4.95204	3.01275	3.42898	3.12163	4.44958	3.25153	5.10586	5.2977	3.15615	4.85613	4.54188	3.9404	4.12047	4.30849	4.60668	3.65581	5.63775	5.32351	5.2431	4.3688
ENSG00000196230	TUBB	5.67243	5.67123	5.67243	5.56652	5.67243	5.6161	5.67243	5.67243	5.67226	5.67243	5.67243	5.59258	5.58125	5.64996	5.67243	5.63176	5.67243	5.67243	5.5247	5.67243	5.67243	5.67075	5.67243	5.66887	5.67243	5.6703	5.67243	5.67243	5.67243	5.67243
ENSG00000137312	FLOT1	5.67243	5.67243	5.67243	5.66835	5.67243	5.66284	5.67243	5.67243	5.67243	5.67241	5.67243	5.62639	5.67243	5.5751	5.67243	5.67201	5.67243	5.67243	5.49329	5.67243	5.67243	5.67243	5.63702	5.67243	5.67243	5.67058	5.67243	5.67243	5.67243	5.67243
ENSG00000137331	IER3	5.06301	5.29256	5.36716	5.30105	5.45129	3.18897	4.93548	5.21398	5.48885	5.23853	5.2629	4.9354	5.60896	4.54855	5.59161	2.68656	5.00944	4.95809	5.15426	4.89046	5.47022	5.35825	5.56073	5.0729	5.5888	5.60029	3.00768	5.13149	5.3044	5.58021
ENSG00000204580	DDR1	3.99241	4.94673	4.69849	1.26153	4.04195	5.12306	4.87318	5.07566	4.60804	4.58793	4.92287	3.29425	5.21585	1.53479	4.99256	3.87568	5.28543	5.30908	4.96303	5.62543	5.46611	5.65717	4.87144	4.97992	3.3772	5.08814	4.15102	5.64966	4.82972	5.41312
ENSG00000213780	GTF2H4	4.91749	4.51377	4.9843	3.19816	5.17436	4.04887	4.98648	5.40779	4.72592	4.8171	5.19127	3.22886	4.39603	4.41884	4.94791	3.81298	5.43768	5.26761	3.49218	5.42587	5.00096	4.33075	4.74799	4.64774	4.92318	4.53024	5.31841	5.48579	5.49969	5.14427
ENSG00000137411	VARS2	4.47953	4.61769	4.69734	3.20405	4.42207	4.61862	4.50877	5.0922	4.38307	4.72383	4.83954	3.35209	4.28602	4.3234	4.78777	4.01093	5.16775	5.29068	3.69442	5.4412	4.80791	4.27861	4.48836	4.66242	4.93138	4.28951	5.34847	5.36332	5.12975	5.09791
ENSG00000196260	SFTA2	0.338341	0.261599	0.341496	0.149772	0.172943	0.313525	0.336164	1.20218	0.195487	1.95105	0.822662	0.142613	1.53831	0.24353	5.63338	0.435086	0.556981	0.286595	1.37672	0.468311	0.392579	0.939796	0.162548	0.299838	0.295252	1.94123	1.80907	1.64064	0.482118	2.9575
ENSG00000168631	DPCR1	0.0943609	0.0633144	0.0754627	0.0491733	0.0540729	0.0436319	0.0803315	0.303716	0.0872596	1.19663	0.174573	0.0291071	0.0866165	0.0647673	2.35432	0.041867	0.420302	0.121742	0.159555	0.1128	0.12341	0.292976	0.0432182	0.101398	0.0967727	3.97883	0.575803	0.225216	0.108176	1.37844
ENSG00000204544	MUC21	0.199511	0.263085	0.411643	0.154427	0.211303	0.109173	0.241907	1.28074	0.203711	2.6796	0.443267	0.105786	0.140523	0.212481	1.45239	0.213931	0.184063	0.410561	0.215048	0.299574	0.459202	2.28084	0.218425	0.272973	0.287252	0.947826	0.330412	0.252578	0.340072	4.3449
ENSG00000261272	MUC22	0.0096775	0.0100769	0.00948455	0.0183139	0.00866682	0.00789395	0.0101918	0.186813	0.00721931	0.74307	0.0127998	0.0421601	0.0116798	0.00806077	0.0433075	0.0508829	0.0101606	0.0128056	0.0383006	0.0147408	0.0126552	0.051554	0.0123997	0.00925288	0.00964234	0.0315779	0.22901	0.0123193	0.012183	1.22134
ENSG00000204542	C6orf15	0.0739548	0.024492	0.0477343	0.0468969	0.0404869	0.02347	0.47005	0.574996	0.0273791	0.0660546	0.0628675	0.0128388	0.0188911	0.0150803	0.0466751	0.0203004	0.0608505	0.0501321	0.0117319	1.34812	0.0327424	0.55625	2.37938	0.0321576	0.0364479	0.0303115	0.119294	0.0438156	0.0500372	0.37223
ENSG00000204540	PSORS1C1	1.05123	0.744194	1.46381	0.0736528	1.80571	0.436265	1.35616	1.62996	1.49715	1.24412	1.34567	0.8439	0.860404	0.115309	1.77464	0.146416	1.26381	1.66984	0.294969	0.382341	1.37543	1.08341	2.51112	1.46756	0.421327	1.20942	5.28753	1.93687	2.48605	2.02038
ENSG00000204539	CDSN	0.198434	0.0952036	0.211309	0.0835997	0.305636	0.0593856	0.268769	0.468596	0.214966	0.191158	0.238845	0.110066	0.11113	0.0654237	0.234206	0.0893253	0.292042	0.302509	0.0671228	0.0789941	0.186921	0.246565	4.14979	0.190255	0.0660499	0.167259	0.112966	0.396506	0.567986	1.01419
ENSG00000204538	PSORS1C2	0.624007	0.340333	0.751499	0.122011	0.744807	0.17731	0.720787	1.04358	0.859772	1.14454	0.672562	0.253138	0.609168	0.12834	1.13671	0.167091	0.733025	0.835238	0.242814	0.254747	0.918604	0.766383	4.18631	0.971744	0.3447	0.847937	2.91936	1.05238	1.08595	1.67475
ENSG00000204536	CCHCR1	3.58874	3.01081	4.18488	2.72374	3.67236	3.19852	3.93633	4.86234	4.00812	3.74033	4.70598	2.63528	3.62659	2.70999	3.74698	3.31156	4.56328	4.77503	2.89724	3.73869	4.76088	3.67673	4.23285	4.13949	4.11	3.68968	5.66941	4.6518	4.60849	4.41076
ENSG00000137310	TCF19	2.994	1.74721	3.49634	2.74616	3.21746	1.80953	3.18097	3.91037	3.16427	3.34145	3.33364	1.75993	2.37845	1.1066	3.25092	1.62563	3.43793	3.52129	1.66663	1.8385	3.48598	3.03575	4.0607	3.63417	4.04673	2.93157	2.52951	2.71309	3.85347	4.08922
ENSG00000204531	POU5F1	1.05593	0.148097	2.79155	0.84259	1.09978	0.428326	1.25719	1.73773	1.65129	0.985747	2.94823	0.952925	3.30925	1.85222	2.19965	0.585983	1.03837	0.601769	2.38424	0.425877	2.85711	0.840057	1.31975	2.73961	1.58289	2.71053	1.1605	1.17982	1.27862	1.52306
ENSG00000206344	HCG27	1.73217	1.13657	1.87259	4.11412	2.03363	1.76904	1.76852	2.33482	1.93563	1.69151	2.63319	1.09962	1.46712	1.16394	3.22184	0.945876	2.46836	2.27191	1.12087	2.68231	2.45156	1.77449	1.08552	2.71266	4.45132	1.4654	1.72135	2.62755	2.38266	1.96206
ENSG00000204525	HLA-C	5.67243	5.67243	5.67243	5.67243	5.67243	5.66268	5.67243	5.67243	5.67243	5.67243	5.67243	5.67243	5.67243	5.67208	5.67243	5.67217	5.67243	5.67243	5.67243	5.67243	5.67243	5.67243	5.67243	5.67243	5.67243	5.67243	5.67234	5.67243	5.67243	5.67243
ENSG00000234745	HLA-B	5.67243	5.67243	5.67243	5.67243	5.67243	5.67195	5.67243	5.67243	5.67243	5.67243	5.67243	5.67243	5.67243	5.67243	5.67243	5.67243	5.67243	5.67243	5.67243	5.67243	5.67243	5.67243	5.67243	5.67243	5.67243	5.67243	5.67243	5.67243	5.67243	5.67243
ENSG00000204520	MICA	5.06927	4.91323	5.267	3.38821	5.51383	2.67658	5.1521	5.53091	5.06047	4.85919	5.30697	3.79936	4.53826	3.69126	5.52284	2.68871	5.5436	5.54142	3.44064	3.8108	5.3092	4.50989	4.68385	4.72961	5.00226	4.39501	4.77743	5.36615	5.53325	5.3135
ENSG00000204516	MICB	2.41898	1.44232	1.82494	3.89111	2.26077	1.03387	2.38317	2.02818	1.67953	1.63953	2.0497	1.30282	1.56363	0.923304	3.7755	0.574462	1.9304	1.28895	0.678831	1.13801	1.72403	1.68796	2.1529	2.97309	4.24215	1.47893	2.09534	2.20235	2.35275	2.07576
ENSG00000204511	MCCD1	0.0374935	0.0317398	0.0100353	0.0808867	0.032883	0.0390412	0.675486	0.0299695	0.0266603	0.0305542	0.082884	0.0146318	4.92007	0.024237	0.0549831	0.0150017	0.0355658	0.0398677	0.0305097	0.215153	0.0232203	0.0123791	0.0433397	0.0452711	0.0582041	0.0350775	0.0566658	0.0379525	0.0404172	0.03541
ENSG00000198563	DDX39B	5.67243	5.67243	5.67243	5.63368	5.67243	5.54558	5.67243	5.67243	5.67243	5.67231	5.67243	5.57497	5.67062	5.6544	5.67243	5.66996	5.67243	5.67243	5.66981	5.67243	5.67243	5.67243	5.67243	5.67243	5.67243	5.67243	5.67243	5.67243	5.67243	5.67243
ENSG00000213760	ATP6V1G2	1.28468	1.60951	1.65075	1.36517	1.91019	5.61156	1.40236	2.184	2.54483	1.78427	2.15408	1.40642	1.69387	0.576197	1.84067	1.13338	2.54217	2.71916	0.571727	3.9249	2.15171	1.15247	1.47043	2.30587	2.46933	1.51424	2.43421	2.76357	2.52613	2.12094
ENSG00000204498	NFKBIL1	4.84676	4.48917	5.23336	4.13532	5.23901	4.26084	5.05855	5.32266	4.93964	4.88364	5.3552	3.54753	4.24841	3.87042	4.90649	4.21568	5.31742	5.57354	4.56929	5.33138	5.3105	4.7265	4.96835	4.59062	4.91716	5.02455	5.16798	5.42711	5.4394	5.03819
ENSG00000226979	LTA	0.49779	0.171165	0.551454	2.94865	0.319981	0.582456	0.449752	0.534754	0.442487	0.329837	0.508276	0.183536	0.378645	0.25795	1.01542	0.386254	0.551725	0.682828	0.0944168	0.420933	0.744354	0.301718	0.372744	1.62673	3.25358	0.3175	3.49959	0.524712	0.525462	0.475274
ENSG00000232810	TNF	0.820794	0.815977	0.409123	3.15752	0.530364	0.239253	0.842531	0.251603	0.85389	0.667134	0.761927	0.692414	1.1051	0.502603	2.21702	0.154134	0.242655	0.211315	0.281489	0.416668	0.416186	0.565745	1.05275	1.86691	3.30905	0.676119	0.261824	0.536587	0.382662	0.393813
ENSG00000227507	LTB	2.19187	1.08145	2.07384	5.58976	1.29138	1.15596	1.59101	1.43533	2.04369	1.4688	1.94361	0.773674	2.92788	1.87459	3.85408	0.483316	1.27153	0.879385	1.14722	1.19871	2.04529	1.61954	1.37699	4.3494	5.67243	1.6875	0.96619	1.97987	1.23007	1.71149
ENSG00000204482	LST1	3.22067	2.85734	2.63462	5.26561	2.85372	2.28601	2.66293	2.46429	2.50578	2.00008	2.84429	1.57436	2.07994	2.27746	5.17621	0.699348	3.33651	1.73001	1.16819	2.45308	2.97258	2.37241	1.88627	3.44466	5.66161	1.94182	1.8762	2.29564	2.24248	2.33473
ENSG00000204475	NCR3	0.71952	0.152042	0.547546	4.15688	0.314606	0.197851	0.510895	0.386445	0.406589	0.276466	0.484347	0.191031	0.443539	0.661578	1.84264	0.112664	0.348288	0.2373	0.0716756	0.258845	0.472066	0.275706	0.285836	2.2263	4.44189	0.30598	1.40876	0.572959	0.403529	0.421883
ENSG00000204472	AIF1	5.38178	4.91474	4.77221	5.52636	4.87217	3.6202	4.99284	4.21421	4.60424	3.76966	4.59239	3.11868	5.20194	3.23439	5.64547	1.94423	5.34174	3.39833	2.50844	4.14944	4.55689	4.15415	2.64862	5.10629	5.67243	3.87935	2.44233	4.14442	3.96119	3.93445
ENSG00000204469	PRRC2A	5.66956	5.64252	5.67243	5.34796	5.67098	5.46844	5.66964	5.67243	5.64707	5.66701	5.67243	5.20481	5.35854	4.54898	5.67136	5.50039	5.67243	5.67243	5.004	5.67243	5.67224	5.62293	5.67096	5.63873	5.67169	5.57496	5.67204	5.67085	5.67243	5.67085
ENSG00000204463	BAG6	5.67192	5.66497	5.67243	5.66649	5.67243	5.34287	5.67241	5.67243	5.67104	5.67009	5.67243	5.4658	5.47136	5.39878	5.67243	5.67243	5.67243	5.67243	5.22919	5.67243	5.67243	5.67115	5.67221	5.67243	5.67243	5.6533	5.67243	5.67165	5.67243	5.67243
ENSG00000204444	APOM	2.11576	2.13641	2.1075	1.82088	1.60069	1.68532	2.42371	2.43249	1.99579	2.03897	2.51136	1.05309	4.69612	5.64675	1.89762	1.63676	2.52206	2.9244	1.51343	2.54502	2.34117	1.8921	2.45911	2.91879	2.27738	2.07253	4.2359	2.87335	2.47762	2.12183
ENSG00000204439	C6orf47	4.37877	4.21948	5.03024	4.40438	4.783	3.29412	4.41114	4.78436	4.8809	4.98133	4.87682	3.51173	3.76118	3.02652	4.68067	3.94528	4.46645	4.65116	3.31156	4.51369	4.61816	4.44991	4.84683	4.90002	5.01061	4.4213	3.60005	4.72828	4.93177	4.76166
ENSG00000204438	GPANK1	3.71177	3.25931	3.98352	3.78502	4.01164	3.02589	3.90126	4.21044	3.68549	3.61818	4.20495	2.99243	3.15705	2.75963	3.92275	3.53745	4.33162	4.26164	2.69281	3.82259	3.94997	3.58366	4.0181	3.80549	3.97501	3.5386	5.48849	3.98734	4.29501	3.86917
ENSG00000204435	CSNK2B	5.67243	5.67243	5.67243	5.66021	5.67243	5.64865	5.67243	5.67243	5.67243	5.67243	5.67243	5.59949	5.67243	5.65322	5.67243	5.67243	5.67243	5.67243	5.6575	5.67243	5.67243	5.67243	5.67243	5.67243	5.67243	5.67243	5.67243	5.67243	5.67243	5.67243
ENSG00000240053	LY6G5B	5.13664	4.19751	5.0839	4.1944	5.22673	3.83887	5.28645	5.49586	5.09048	4.89628	5.49533	3.30082	4.04322	3.44473	5.38667	3.49758	5.59166	5.58287	3.39588	5.1537	5.27323	4.76501	5.20563	5.27033	5.5174	4.601	5.04644	5.40351	5.49974	5.12691
ENSG00000204428	LY6G5C	1.81841	1.51076	1.99084	2.05151	1.69021	2.46247	1.92018	2.03262	1.6316	1.53965	2.14645	1.18122	1.37537	0.999873	2.4667	1.40294	1.71687	1.85728	1.56736	3.10976	2.50274	1.61102	1.25752	1.91264	2.76558	1.78195	4.36746	2.08074	2.02017	1.61393
ENSG00000204427	ABHD16A	4.93922	5.05563	5.5273	5.07615	5.135	4.71732	4.99867	5.57487	5.35604	5.2365	5.60876	3.94202	4.53005	4.61909	5.44656	4.58328	5.48914	5.46952	3.96879	5.66455	5.55541	5.02794	4.89598	5.26349	5.55589	5.02094	5.66758	5.63616	5.63987	5.34566
ENSG00000255552	LY6G6E	0.0542664	0.0196226	0.0312425	0.954292	0.0345449	0.050366	0.0773493	0.0802079	0.0361717	0.139102	0.190771	0.0286956	0.0311351	0.0361475	0.968082	0.0143298	0.0695715	0.0435052	0.0120815	0.118192	0.0574107	0.0799909	0.51525	0.0461364	0.646741	0.0255446	0.326908	0.823055	0.0508758	0.288839
ENSG00000204421	LY6G6C	0.934513	0.205745	0.649758	0.923266	0.936238	0.439592	1.04846	1.69095	0.588078	2.05555	1.26333	0.370766	0.284179	0.242851	1.09912	0.261067	0.881484	0.910838	0.173393	0.660688	0.915589	1.57843	4.14148	0.438474	0.874626	0.539897	2.21766	1.12172	1.08239	3.59895
ENSG00000204420	C6orf25	0.873279	0.100964	0.96635	3.11814	0.622919	0.261244	0.898751	1.28956	0.609333	1.19795	1.2074	0.544472	0.255249	0.267459	2.67914	0.217824	0.862312	0.645402	0.108442	0.597444	0.808056	0.864636	2.74955	0.778897	2.93139	0.555683	2.45515	1.18794	1.04686	1.72079
ENSG00000213722	DDAH2	5.66828	4.35478	5.66201	5.02317	5.6723	4.80867	5.66965	5.67243	5.63341	5.50858	5.67243	4.93162	5.36063	4.17931	5.67018	3.11176	5.67243	5.67128	3.36169	5.12828	5.67164	5.63945	5.40194	5.36307	5.64888	4.90484	4.96218	5.67018	5.67243	5.66436
ENSG00000213719	CLIC1	5.67243	5.66921	5.67243	5.67225	5.67243	4.10092	5.67243	5.67243	5.67243	5.67243	5.67243	5.50777	5.67243	5.10397	5.67243	4.33891	5.67243	5.67243	5.46426	5.66697	5.67243	5.67192	5.67243	5.67243	5.67243	5.67243	5.59903	5.67243	5.67243	5.67243
ENSG00000204410	MSH5	2.95596	2.22481	3.00436	2.3148	2.07873	1.48876	3.16877	3.37387	3.00897	2.77228	3.53033	1.25212	3.31149	2.08921	3.25713	1.05695	3.77743	3.73339	1.86202	3.54495	3.93101	2.98329	3.36847	3.39881	3.90689	2.62862	5.17468	3.28664	3.55618	3.20688
ENSG00000228727	SAPCD1	2.80609	1.78819	2.92221	2.15707	1.84504	2.14305	3.05182	3.36506	3.07186	2.76466	3.70022	1.34278	3.51538	2.11063	3.15726	1.25677	3.89082	3.62922	1.58116	4.23032	4.14403	2.72799	4.14276	3.47176	4.0407	2.5543	4.37395	3.17322	3.62141	3.07392
ENSG00000204396	VWA7	0.589908	0.495558	1.1985	0.785922	0.448117	2.16243	1.22897	1.29205	1.26366	0.835501	3.42407	1.92519	2.8747	1.04785	1.88582	2.43924	0.736292	1.1579	1.55028	5.19408	1.50257	1.79579	1.07341	1.8579	1.1035	2.12964	1.57226	2.41195	3.80594	1.40608
ENSG00000204394	VARS	5.10832	4.96983	5.34384	3.80677	5.17809	3.94537	5.1925	5.28586	4.89206	5.15705	5.40294	3.69849	4.22446	4.23761	5.12413	5.15899	5.528	5.27896	4.49245	5.56947	5.01447	4.86911	5.54888	5.01972	5.48468	4.81898	5.66601	5.233	5.55555	5.22156
ENSG00000204392	LSM2	5.47092	5.2716	5.6265	4.75289	5.62071	4.70617	5.53735	5.65323	5.49314	5.44616	5.66251	4.19128	4.83842	4.03389	5.50119	4.69491	5.65966	5.66247	4.33607	5.49985	5.45496	4.96624	5.54431	5.30294	5.62376	5.12636	5.63888	5.57557	5.67243	5.55647
ENSG00000204390	HSPA1L	1.51039	1.64674	2.09201	2.3266	1.97804	2.05241	1.46138	2.18347	1.82867	1.54419	2.66657	0.990623	1.19182	0.857751	1.75442	1.89138	1.96033	2.49471	0.757676	2.15149	1.73142	1.40866	1.44932	1.82318	2.36788	1.43651	5.58412	2.17641	2.48512	1.76454
ENSG00000204389	HSPA1A	5.41674	5.19165	5.53821	5.27605	5.65464	5.30201	5.30559	5.6536	5.48711	5.63776	5.57993	5.42861	5.50836	5.27183	5.45602	4.91465	5.56657	5.47637	3.86089	5.55218	5.64082	5.20926	5.12733	4.75948	5.40691	5.14664	5.36315	5.43873	5.64444	5.62715
ENSG00000204388	HSPA1B	5.09861	5.31322	5.56987	4.51696	5.36459	5.25238	4.95511	5.53217	5.49323	5.55119	5.6554	5.05789	5.46126	4.95812	5.31584	4.35378	5.20721	5.54667	4.03566	5.599	5.50149	5.1437	5.15605	4.65295	4.39779	5.13334	5.37938	5.37859	5.58281	5.5713
ENSG00000204387	C6orf48	5.67197	5.67088	5.67243	5.17188	5.67191	5.62394	5.67243	5.67243	5.65638	5.66648	5.67243	4.80685	5.61514	4.74626	5.67243	4.95264	5.67243	5.67243	5.49591	5.67243	5.67243	5.66003	5.66956	5.6347	5.67217	5.64738	5.67243	5.67243	5.67243	5.67243
ENSG00000204386	NEU1	5.42332	5.61025	5.51759	5.08923	5.3597	4.42111	5.43801	5.52407	5.33964	4.95998	5.46162	4.16042	5.29682	4.48736	5.60974	4.19862	5.41327	5.52147	4.77248	5.66177	5.58045	5.54803	5.36111	5.4156	5.58068	5.39471	4.42958	5.66263	5.53865	5.18255
ENSG00000204385	SLC44A4	0.770067	3.44471	2.82988	0.133611	0.273694	0.141065	2.60197	2.9199	2.96653	0.606316	3.70986	0.0730239	4.6385	0.302499	4.07809	0.0810726	1.5233	1.98678	2.53956	4.68249	5.34496	5.05609	0.955036	4.6439	1.77172	4.45321	1.44624	2.19993	2.30644	1.81375
ENSG00000204371	EHMT2	4.63159	4.5592	5.31715	3.64027	5.05563	5.2402	4.86266	5.60165	4.95054	4.82593	5.54478	2.97681	3.92796	2.96055	4.68804	2.89942	5.55629	5.56914	3.46871	5.39246	5.36774	4.72305	4.93304	4.98556	5.30695	4.47414	5.66221	5.26947	5.65452	5.24712
ENSG00000166278	C2	4.68566	3.35718	3.41894	1.4302	2.74814	1.42385	3.69081	2.4883	3.4055	2.71417	3.45076	1.83933	3.20922	5.65945	5.10451	0.969019	2.81255	2.74156	0.827071	2.2206	2.84059	3.30365	2.32466	4.84077	5.43475	2.49172	2.04231	2.33036	3.0287	2.79349
ENSG00000204366	ZBTB12	1.92631	2.2762	3.13168	1.10939	2.0209	2.34872	2.16946	3.72247	2.29269	2.16967	3.30351	1.15818	1.41468	0.945552	2.06689	1.26616	2.61639	3.75844	1.25827	2.38825	2.85621	2.24032	2.17837	2.31387	2.38915	1.85898	2.69906	2.70989	3.76599	2.8334
ENSG00000243649	CFB	5.03365	3.88134	4.56006	0.667733	5.16491	2.30774	4.96447	4.00973	4.29838	4.27178	5.14553	3.01075	4.67418	5.67243	5.39687	1.52386	4.87269	3.78978	4.08161	4.38047	4.92176	4.87667	3.30065	5.32778	4.15505	4.7624	2.25543	4.51965	4.13166	3.78246
ENSG00000204356	NELFE	5.64826	5.63099	5.67243	5.16637	5.6699	5.1011	5.66131	5.66789	5.55903	5.62838	5.67243	4.74905	5.19536	4.02326	5.66838	4.81195	5.67243	5.67243	4.80619	5.67044	5.64921	5.50992	5.66865	5.51323	5.64418	5.46049	5.67243	5.66973	5.67205	5.66389
ENSG00000204351	SKIV2L	5.13242	5.37655	5.4635	4.91825	5.37384	4.10949	5.26888	5.56331	5.25125	5.14959	5.57104	3.9102	4.48427	5.04379	5.47417	4.05325	5.54326	5.54289	4.08632	5.64655	5.56114	5.05886	5.13927	5.46668	5.64592	5.03091	5.14153	5.64308	5.59758	5.32025
ENSG00000204348	DXO	4.94	5.4745	5.32106	3.64988	5.30588	4.40027	5.15446	5.51263	4.96455	4.89763	5.60955	3.87575	4.79217	5.06588	5.23774	3.30887	5.61825	5.65742	4.11967	5.66564	5.5861	4.72941	4.65882	5.01509	5.50844	4.84871	5.66809	5.64564	5.60593	5.13761
ENSG00000204344	STK19	4.38056	4.88159	4.59271	3.16123	4.64885	3.53328	4.48191	4.75748	4.2922	4.45565	4.82694	2.90086	4.03363	3.72203	4.53377	2.53029	4.84529	5.10504	3.32278	4.8516	4.66068	4.03056	4.74525	4.07844	4.62672	3.99816	5.16218	4.8565	4.81398	4.59475
ENSG00000244731	C4A	2.27132	4.61157	2.91433	0.358217	2.5947	1.52758	2.67627	2.18753	2.86015	2.26238	3.67191	1.92262	3.02706	5.01704	2.84083	0.400491	3.92133	4.33006	1.95546	3.20313	2.27544	2.34705	0.784684	2.71793	2.84459	2.02518	1.82719	4.282	2.8658	1.38595
ENSG00000224389	C4B	2.09176	5.11877	2.70928	0.188427	2.42135	1.27909	2.55447	1.98406	2.6848	2.0776	3.41392	1.73365	2.93529	5.17459	2.65473	0.290366	3.9344	4.30433	1.93315	3.06298	2.05644	2.62241	0.490344	2.64453	2.86244	1.87077	1.38986	4.38457	2.75472	1.18127
ENSG00000231852	CYP21A2	1.0446	5.67243	1.66315	0.300224	0.846275	0.914507	1.30621	1.52068	1.43444	1.2118	2.18458	0.664045	2.01395	4.17655	0.915568	0.186617	1.99042	2.62769	0.444111	1.82208	1.57508	1.96074	0.481945	1.08489	2.38422	0.697432	1.08694	1.99244	1.69203	0.828993
ENSG00000168477	TNXB	5.16197	4.39463	4.59893	0.519769	4.61375	2.02962	4.85792	5.07325	4.22849	4.45975	5.26779	4.23648	2.26169	1.54634	5.26085	2.41846	5.4166	5.46409	1.14734	2.27462	3.44098	3.38561	3.65641	4.26481	3.51479	3.46355	3.17759	4.52362	5.48572	4.59634
ENSG00000213676	ATF6B	5.63883	5.5843	5.65252	5.43097	5.66579	5.08952	5.65012	5.67243	5.65809	5.64865	5.67243	4.60704	5.16749	4.72873	5.66162	4.23811	5.67166	5.67196	5.01467	5.66919	5.66649	5.65505	5.67148	5.6711	5.67243	5.62538	5.66177	5.67087	5.67243	5.6723
ENSG00000204315	FKBPL	2.69721	2.73443	2.72596	2.71748	2.95215	2.17438	2.88628	3.09725	2.84448	3.18488	3.05913	1.47805	2.1181	2.1478	2.75371	2.04122	2.83242	2.78226	2.21208	2.71193	2.81986	2.91778	3.8456	2.74708	3.12701	3.05974	3.94319	3.72249	3.05714	3.32097
ENSG00000204314	PRRT1	2.43863	2.68274	3.42452	0.519617	3.75268	5.03288	2.85576	3.84303	3.46671	3.18141	4.16586	1.5895	2.34292	1.11718	2.6196	0.806811	4.08004	5.38685	0.997915	4.87006	3.73375	1.97737	2.46302	2.8628	2.14347	2.71574	2.90868	3.15299	3.90452	3.43368
ENSG00000221988	PPT2	5.23928	4.79446	5.37186	2.4839	5.3702	4.21071	5.32893	5.63327	5.29942	5.37662	5.64097	4.24509	4.50448	3.50172	5.06894	3.98726	5.6697	5.67243	3.50364	4.96758	5.31658	4.71789	5.30553	4.84102	4.74995	4.96807	4.58369	5.30855	5.64991	5.55488
ENSG00000241404	EGFL8	5.37943	4.60216	5.50796	2.17919	5.42387	4.55811	5.48428	5.62953	5.4133	5.42843	5.67088	4.004	4.74443	3.63454	5.19031	3.03928	5.67243	5.67146	3.36487	5.41296	5.59532	4.92366	5.06452	5.0532	5.13589	4.94916	4.95472	5.46054	5.63666	5.55029
ENSG00000204310	AGPAT1	5.48895	5.56686	5.67243	4.95182	5.64428	5.39193	5.52795	5.62968	5.52856	5.39584	5.67243	4.8929	5.15883	4.65188	5.57648	5.06535	5.67207	5.67243	4.02681	5.66038	5.64226	5.07542	5.17357	5.5798	5.38404	5.43923	5.6694	5.66098	5.67243	5.45246
ENSG00000204308	RNF5	5.63441	5.65974	5.67243	5.16282	5.67151	5.50389	5.65381	5.66311	5.66841	5.62503	5.67243	5.33539	5.63061	5.61645	5.66861	5.60156	5.67243	5.67243	4.72194	4.91472	5.66712	5.54849	5.57698	5.67168	5.64948	5.64826	5.66775	5.67225	5.67243	5.66054
ENSG00000204305	AGER	3.50198	3.19195	4.23531	4.36427	3.52123	2.8007	3.58193	4.7354	4.0624	3.87324	4.85724	2.31235	3.75191	2.80838	5.66695	1.67806	4.51165	4.65832	2.26312	4.816	4.77865	3.25434	3.25647	4.30733	5.46716	3.37813	4.12636	5.64938	4.64105	4.23688
ENSG00000204304	PBX2	5.55831	5.64252	5.67243	5.59933	5.64447	4.85872	5.5705	5.67243	5.55604	5.63564	5.67243	4.68297	5.18256	4.60856	5.67171	4.70611	5.66987	5.67243	4.49393	5.66941	5.66543	5.52083	5.64025	5.59831	5.67243	5.48662	5.60418	5.66958	5.67243	5.66486
ENSG00000213654	GPSM3	4.95887	3.81281	4.54995	5.67206	3.90088	2.81437	4.53266	4.0263	4.08414	3.63327	4.55817	2.96722	3.6203	3.10794	5.66641	1.73341	4.65213	3.26732	2.05849	3.61798	4.45844	3.90562	3.43928	5.22903	5.67243	3.883	3.59547	4.25944	3.85431	3.93118
ENSG00000204301	NOTCH4	5.52705	3.68287	4.318	0.910048	3.47332	2.95117	5.4475	4.60592	3.52821	3.88398	4.67582	4.15562	4.39989	2.35943	5.57212	3.20765	4.66594	3.62318	2.27038	3.90001	4.72044	3.17778	2.61107	3.71698	3.87785	3.48916	3.1995	5.2469	5.19476	4.12674
ENSG00000204296	C6orf10	0.0343142	0.0428564	0.041192	0.0231467	0.0252644	0.0289968	0.069272	0.109424	0.0301824	0.0297926	0.0468317	0.0168603	0.0315781	0.0161097	0.0384862	0.0213977	0.100785	0.140477	0.0108806	0.0420035	0.0843887	0.0257094	0.0604171	0.0878001	0.0571745	0.0229388	5.38269	0.0484979	0.0940727	0.0819642
ENSG00000204290	BTNL2	0.0884345	0.104357	0.117018	0.0723851	0.0499929	0.239513	0.135416	0.525338	0.126789	0.0927154	0.159177	0.0453945	0.0954892	0.0227665	0.137513	0.0142012	0.513473	0.873046	0.0138678	0.326828	0.373731	0.0889386	0.0827507	0.596199	0.447677	0.068375	0.590823	0.134509	0.446696	0.345767
ENSG00000204287	HLA-DRA	5.67193	5.67243	5.65618	5.66699	5.66988	4.84609	5.67243	5.67243	5.67021	5.65988	5.67243	5.51441	5.67243	5.20174	5.67243	5.33321	5.67243	5.48447	5.04028	5.6652	5.66899	5.67106	4.43647	5.67243	5.67243	5.65478	5.28141	5.67195	5.67243	5.66455
ENSG00000198502	HLA-DRB5	5.54738	4.98112	5.16152	5.30848	5.24116	2.93813	5.53944	5.26585	4.88961	4.8212	5.41552	4.24664	5.11225	3.44019	5.66469	3.60223	5.60244	4.20115	2.99475	4.78302	4.93125	4.79952	3.82224	5.54571	5.64836	4.50395	3.74307	5.31896	5.27158	5.02717
ENSG00000196126	HLA-DRB1	5.67205	5.67243	5.67243	5.65394	5.66244	4.6789	5.67243	5.67243	5.6652	5.65241	5.67243	5.60158	5.67243	5.17496	5.67243	5.27379	5.67243	5.4872	4.83963	5.66606	5.66604	5.66897	4.38954	5.67243	5.67243	5.62284	5.43036	5.67243	5.67243	5.66159
ENSG00000196735	HLA-DQA1	4.48529	2.9642	3.36311	4.40541	4.04039	1.40385	4.50537	3.67201	3.23287	3.08779	3.71365	1.90827	3.67331	1.6674	5.52156	1.5705	4.83546	2.14011	1.3339	3.44449	3.51015	3.52192	3.07831	4.61344	5.61472	2.48003	1.70409	3.88999	3.32859	3.55573
ENSG00000179344	HLA-DQB1	5.33336	4.29506	4.67123	5.15316	4.90432	2.45192	5.35009	4.85607	4.23927	4.28816	5.12137	3.29776	4.54547	2.46221	5.65288	2.80221	5.49544	3.32854	2.40274	4.96056	4.60316	4.51106	3.81422	5.23622	5.65757	3.88838	3.38277	5.09525	4.67945	4.66677
ENSG00000237541	HLA-DQA2	2.92842	1.83648	1.99236	3.10954	2.58081	0.778041	2.95418	1.93036	1.88935	1.88142	2.26834	1.03155	2.20054	0.917581	4.26418	0.847202	3.22064	1.16185	0.710316	1.98329	2.04733	2.16163	2.58759	3.22127	4.37104	1.5146	1.19576	2.35011	2.07293	2.36866
ENSG00000232629	HLA-DQB2	2.54893	1.50988	1.6201	2.72294	2.12708	0.549045	2.61106	1.92376	1.43638	1.90879	1.98509	0.83101	1.60234	0.478405	4.31699	0.628231	2.92136	0.830682	0.488168	1.93774	1.77137	1.89191	3.67779	2.88635	4.01287	1.16173	1.11895	2.20964	1.77198	2.60375
ENSG00000241106	HLA-DOB	1.90174	1.28502	2.20953	3.79105	1.53819	1.15251	2.26859	1.98962	2.02264	1.70174	1.99011	0.735781	1.48806	1.04059	3.2156	0.533595	2.68894	1.68982	0.524758	2.86938	1.9274	3.00785	2.20752	4.04393	5.62615	1.83058	2.2476	1.9714	1.6972	2.31455
ENSG00000105647	PIK3R2	4.02973	5.44783	4.99127	2.99488	4.4765	4.87044	4.24225	5.45227	4.6461	4.93132	5.26691	3.53802	4.16174	3.64105	4.49786	3.55303	4.77507	5.50544	3.72158	5.4395	5.05609	4.80829	5.26929	4.66988	4.25018	4.6788	5.10464	4.77595	5.30292	5.16351
ENSG00000204264	PSMB8	5.66778	5.66403	5.64853	5.60957	5.54622	4.18401	5.66646	5.67243	5.65918	5.61402	5.67243	4.36131	5.50115	5.58565	5.67139	3.52172	5.672	5.65564	4.24943	5.54048	5.65936	5.58977	5.66606	5.66745	5.67243	5.57271	3.76077	5.66984	5.67243	5.67243
ENSG00000168394	TAP1	5.44241	5.09856	5.18196	5.56246	5.14413	3.67629	5.28771	5.47413	5.25271	5.08601	5.51951	3.97948	4.50268	3.86068	5.66414	3.75313	5.42149	4.89682	3.50413	4.4947	5.25823	4.70206	5.53978	5.57256	5.67243	4.84497	4.7083	5.19378	5.59636	5.51024
ENSG00000240065	PSMB9	5.54383	5.13696	5.11676	5.64768	4.83634	3.61931	5.48957	5.55503	5.15748	4.82868	5.50191	3.96435	4.87006	4.43374	5.66609	3.0869	5.60754	5.07852	2.90392	4.43984	5.28574	4.71629	5.07238	5.61278	5.67243	4.64846	3.40076	5.43436	5.58645	5.36821
ENSG00000242574	HLA-DMB	5.28153	4.96211	4.33963	5.18399	4.61335	2.64714	5.24627	4.85035	4.43606	3.90579	5.01788	2.83822	4.61342	2.39545	5.64559	2.31068	5.55036	3.53446	2.51484	4.02535	4.58594	4.43388	3.45081	5.4771	5.67243	3.96663	2.63528	5.59565	4.78079	4.36613
ENSG00000204257	HLA-DMA	5.64374	5.40221	5.02691	5.34479	5.11376	3.24192	5.65009	5.45558	4.92813	4.70177	5.61938	3.76935	5.24869	3.49345	5.66963	3.20149	5.66464	4.31672	3.58477	4.81836	5.27763	5.07951	4.52157	5.56383	5.67243	4.81421	3.64174	5.56195	5.37833	5.05901
ENSG00000204256	BRD2	5.67243	5.66643	5.67243	5.52131	5.67231	5.40563	5.67243	5.67243	5.67156	5.67145	5.67243	5.15193	5.57933	5.52864	5.67243	5.51969	5.67243	5.67243	5.54173	5.67243	5.67243	5.67243	5.67206	5.67207	5.67243	5.66833	5.67243	5.67236	5.67243	5.6717
ENSG00000204252	HLA-DOA	3.14634	2.68486	2.54152	3.35011	2.72904	1.44947	3.38057	3.14331	2.15439	2.13972	3.42387	1.07025	3.02464	0.995801	4.48813	0.639121	4.30934	1.9643	1.11932	2.6622	3.21995	2.3915	1.72892	3.88665	5.32115	1.63145	0.979079	3.04899	3.06856	2.77517
ENSG00000231389	HLA-DPA1	5.6467	5.44316	5.35458	5.49078	5.55355	3.94855	5.65694	5.51523	5.32526	5.23806	5.65848	4.5255	5.32801	3.82326	5.67098	3.71899	5.67122	4.54693	3.47481	5.35824	5.54691	5.34904	4.57422	5.6188	5.67243	4.82729	4.07415	5.59505	5.60023	5.39626
ENSG00000223865	HLA-DPB1	5.51034	5.0729	4.98674	5.3336	5.43856	3.73251	5.56152	5.50223	5.05057	4.89151	5.55644	3.90748	4.90322	3.40015	5.67017	3.07146	5.65796	4.39013	3.28615	4.91337	5.47777	5.03611	4.6318	5.52036	5.67243	4.54457	3.66276	5.43337	5.45825	5.23118
ENSG00000204248	COL11A2	1.32779	0.536655	1.12796	0.552918	1.55544	3.05939	1.55736	2.06628	1.04026	1.03802	1.78133	1.09175	1.29513	0.743391	1.64748	0.906954	2.89672	1.94174	0.561886	5.16305	1.96339	1.22602	1.05594	1.17159	1.74122	0.842025	4.45117	3.23198	2.18231	1.61763
ENSG00000204228	HSD17B8	3.79252	5.04304	3.98496	2.88411	3.24712	3.16416	4.34885	4.04024	4.15557	4.15451	3.96651	3.49936	4.80169	4.97746	4.25799	3.77943	4.66812	3.80622	5.25798	4.90341	4.56207	4.89109	4.52243	4.49339	4.55768	4.23105	4.18586	5.52905	3.70481	4.54232
ENSG00000204227	RING1	5.64636	5.64579	5.67243	4.53175	5.6696	5.38348	5.65007	5.67243	5.59674	5.64412	5.67243	4.77624	5.40986	5.18034	5.67101	4.87088	5.67205	5.67243	4.96059	5.67226	5.67243	5.62646	5.64479	5.63812	5.66272	5.48267	5.67153	5.67145	5.67243	5.67146
ENSG00000227057	WDR46	5.36347	5.17688	5.52539	4.28887	5.50685	3.95975	5.40396	5.61931	5.12106	5.10167	5.55654	3.6877	4.35973	4.12833	5.23184	4.56639	5.48843	5.48869	4.29398	5.56024	5.40904	5.22486	5.58116	5.135	5.52791	4.90594	5.60174	5.52303	5.62417	5.42143
ENSG00000231925	TAPBP	5.64561	5.66921	5.67243	5.62055	5.66075	5.10347	5.63624	5.67243	5.67126	5.65987	5.67243	5.23027	5.52107	5.64501	5.67243	4.37859	5.67236	5.66315	4.85841	5.66249	5.67243	5.66123	5.66175	5.67187	5.67243	5.61	5.12696	5.67163	5.67243	5.66606
ENSG00000236104	ZBTB22	4.18502	4.459	4.58774	3.62881	4.8027	3.79802	4.45307	5.17289	4.10284	4.24958	4.91601	3.06033	3.73242	2.93493	4.67741	2.87641	4.60628	5.01185	3.2021	4.41571	4.63671	4.29937	4.79006	4.32791	4.63453	4.03278	3.95229	5.13094	5.1812	4.77854
ENSG00000204209	DAXX	5.24018	5.27464	5.41561	5.0137	5.47732	4.23243	5.29279	5.5926	5.23819	5.27863	5.57706	3.74571	4.2513	3.87992	5.39637	4.47845	5.48103	5.4327	3.75877	5.20785	5.36148	4.99868	5.41218	5.27542	5.65522	4.79954	5.66722	5.49072	5.63928	5.44257
ENSG00000237649	KIFC1	1.08715	1.11242	1.02934	2.31359	0.80843	0.320914	1.77831	1.43061	1.59493	1.85809	1.30635	0.379661	0.628159	0.56415	2.0773	0.219392	0.974451	1.98304	0.456597	0.936471	1.22372	1.58602	3.08114	2.67056	2.7828	1.53739	4.70711	1.18055	1.36548	2.36192
ENSG00000030110	BAK1	3.62047	4.98334	4.28856	4.62877	3.78176	2.98665	3.58476	4.05962	4.56978	4.49006	3.99271	3.46025	3.77149	2.77621	4.54045	3.42956	4.0866	3.72005	2.97295	4.25633	4.19905	3.94121	4.61252	5.04652	5.35885	4.15139	3.97744	3.87342	4.07012	4.21838
ENSG00000027697	IFNGR1	5.67068	5.58359	5.65546	5.61578	5.66354	4.8971	5.67243	5.67243	5.61984	5.6164	5.67243	5.45386	4.70951	4.98394	5.67243	5.0759	5.67243	5.6713	4.5057	5.33944	5.63946	5.61599	5.65561	5.66857	5.67184	5.52739	5.18352	5.67125	5.67243	5.67221
ENSG00000185811	IKZF1	2.1398	0.961125	1.97396	4.67796	1.34301	0.646459	1.6502	1.51446	1.579	1.31135	1.81594	0.539201	0.885035	0.920609	3.55832	0.302414	1.89132	0.72875	0.478964	0.842174	1.65002	1.91243	0.973925	3.68996	5.13111	1.57497	1.15361	1.70756	1.34775	1.68146
ENSG00000132436	FIGNL1	2.02817	1.97549	2.29996	1.21497	1.64942	2.01822	2.30303	2.89444	2.10092	2.3242	2.64817	1.08963	1.30937	1.31409	1.99471	1.44944	2.40435	3.31634	1.11604	2.06882	2.36401	2.13919	2.66962	2.49145	2.70406	1.71724	2.86365	2.28353	3.15607	2.8074
ENSG00000157259	GATAD1	5.37805	5.16214	5.54103	3.27005	5.49635	4.14099	5.47151	5.60526	5.28443	5.10765	5.61606	3.78696	4.66096	4.02726	5.50597	3.47691	5.64236	5.66175	4.57335	5.57597	5.5602	5.1098	5.00821	5.17069	5.29392	5.06504	4.85628	5.64224	5.64464	5.3572
ENSG00000127980	PEX1	3.8823	3.61513	4.01355	2.02561	4.14481	3.1187	4.17733	4.43878	3.89679	3.73131	4.23219	2.79521	3.19677	2.72806	3.83082	3.29721	4.57839	4.58842	3.13906	4.30934	4.00565	4.00727	4.2072	4.06191	3.73772	3.6507	4.14171	4.51259	4.44483	4.24385
ENSG00000127993	RBM48	3.08728	2.95717	3.06826	2.22974	2.981	3.24675	3.18005	3.55672	2.95292	2.91395	3.42782	2.14101	2.36409	2.29485	3.08665	2.72223	3.53546	3.62853	2.16287	3.26848	3.40619	3.03788	3.0523	3.22408	3.70467	2.77294	3.54201	3.55534	3.65157	3.31989
ENSG00000128604	IRF5	3.03866	2.46061	2.97138	4.47953	2.36268	1.76701	2.50712	2.30683	2.41379	2.90843	2.87654	1.09816	3.63133	2.08898	4.34154	0.669953	3.13588	1.37068	2.08211	3.34797	2.71345	3.23988	2.63968	3.85392	5.25576	2.20199	1.46612	2.34983	1.92947	3.25017
ENSG00000064419	TNPO3	4.62738	4.54668	5.00461	4.55078	4.89288	3.91006	4.61306	4.98334	4.73137	4.85771	4.84584	3.35645	3.83261	3.4936	4.75652	4.62905	4.92726	5.00863	3.42837	4.32897	4.58289	4.48582	4.99298	4.63589	4.71317	4.59356	5.32417	4.93992	5.03628	4.95352
ENSG00000196456	ZNF775	2.37871	2.46333	3.50964	2.42479	2.8504	3.07847	2.56046	3.60159	3.74881	3.00509	3.63643	1.83596	2.01368	1.01892	2.67401	1.93663	4.02011	3.95319	1.70096	3.57609	3.41822	2.20078	2.47977	2.71213	2.84509	2.41036	3.77983	2.93619	3.85864	2.89089
ENSG00000171115	GIMAP8	4.93134	2.9567	3.70232	3.51042	3.32291	1.69445	4.85362	4.14391	3.44742	3.50524	4.35949	3.31193	3.21683	1.8489	5.41969	2.39815	4.17761	2.85568	1.58345	2.59108	3.39754	2.97654	2.17527	4.19865	5.55648	2.89414	2.10976	4.82297	4.66306	3.52052
ENSG00000179144	GIMAP7	5.51535	4.02164	4.76819	4.30835	4.23343	3.20971	5.5082	4.99926	4.48069	4.4352	5.2096	4.14514	4.08711	2.55766	5.56334	3.36112	5.14286	3.22985	2.51519	3.35646	4.26664	4.0829	2.58464	5.34289	5.67181	4.10396	2.43335	5.46231	5.40917	4.45299
ENSG00000133574	GIMAP4	5.5826	4.03267	4.7327	4.80392	4.30395	3.02683	5.5149	4.94639	4.4418	4.22576	5.18173	3.9876	4.13505	2.71932	5.62628	3.30216	5.20707	3.38353	2.43314	3.6678	4.36936	3.90349	2.67625	5.11511	5.66883	3.95301	2.24872	5.46143	5.39929	4.45675
ENSG00000133561	GIMAP6	5.05835	3.32933	3.96473	4.35277	3.03695	2.16524	4.95273	4.09849	3.45348	3.49793	4.5816	3.23436	3.32577	1.69508	5.22795	2.20122	3.83564	2.84613	1.98958	2.59032	3.48912	3.11627	2.23053	4.66988	5.60739	3.33263	1.58986	4.68348	4.72325	3.44708
ENSG00000106560	GIMAP2	3.93475	3.11092	3.12222	4.8488	2.67053	1.69554	3.74839	3.4759	3.02834	2.56158	3.45093	1.9599	2.54782	2.24347	4.66975	1.25601	3.19343	3.87015	1.14073	2.24825	3.12259	2.76359	2.09826	4.18581	5.57427	2.39283	1.20748	3.54394	3.68106	3.1857
ENSG00000213203	GIMAP1	4.13728	2.22207	3.11046	3.5767	2.51474	1.45149	4.03107	3.32555	2.70512	2.70767	3.58886	2.43961	2.2888	1.13065	4.36376	1.79114	3.36457	2.0817	1.06717	1.77458	2.58571	2.33716	1.72107	3.66549	5.34965	2.29177	1.19072	3.79814	3.86536	2.86786
ENSG00000196329	GIMAP5	5.59298	3.92761	4.60665	4.77236	4.09839	2.75641	5.4969	4.83246	4.26962	4.26231	5.0846	4.11958	3.95121	2.67126	5.65557	3.41222	5.22114	3.32856	2.33126	3.71891	4.30731	3.80383	2.8599	5.18607	5.66428	3.91106	2.51775	5.53252	5.27258	4.52635
ENSG00000106565	TMEM176B	5.52786	4.6759	5.48035	3.42699	4.56314	4.10806	5.49705	5.58908	5.65351	5.33599	5.67015	5.00007	5.66726	5.67243	5.6513	2.39881	5.67019	5.67243	4.09954	4.47449	5.16932	5.03858	4.45892	5.66184	5.61755	5.59053	3.73325	5.14136	5.04873	5.586
ENSG00000002933	TMEM176A	5.48488	4.5309	5.40406	3.19745	4.35525	4.0483	5.4598	5.52099	5.60339	5.08829	5.60346	4.6664	5.66661	5.67243	5.62074	2.12627	5.6673	5.67243	3.81138	4.14766	4.90772	4.7848	4.28014	5.6598	5.57798	5.36529	2.9019	5.00462	4.81507	5.50963
ENSG00000002726	AOC1	0.126492	0.0610643	0.231549	0.773493	0.09948	0.0237263	0.148743	0.541842	2.46075	0.675615	0.273145	0.148827	4.80535	1.13669	0.350229	0.0235255	0.0949201	0.122577	0.181062	0.0972576	1.54235	0.460644	0.93139	4.26697	0.341409	0.671735	2.21705	0.222115	0.103571	0.597284
ENSG00000104312	RIPK2	3.93574	2.48558	3.64387	3.78667	4.02454	2.38632	3.79492	3.83416	3.43983	3.3884	3.73031	2.5533	2.5824	2.24121	4.56592	1.11831	4.19668	3.29502	2.56045	3.16718	3.75575	3.48395	4.29248	3.2533	3.63988	3.11223	3.17607	3.44427	3.8875	3.62297
ENSG00000164823	OSGIN2	3.89775	2.71045	3.12068	3.24914	4.08102	3.17571	3.71686	3.55022	3.79969	3.69774	3.59122	2.38924	2.81415	2.52846	4.31823	2.98669	5.02851	4.15448	1.79318	4.15543	3.43419	3.20958	3.24843	3.29956	3.0749	2.699	4.64752	3.69369	4.43644	3.2241
ENSG00000104320	NBN	4.14534	3.66006	4.17912	3.63508	4.30105	3.32321	4.19451	4.55945	4.44401	4.68537	4.4772	2.71689	3.27771	2.91935	4.46547	3.09236	5.23286	4.32041	2.89989	4.13915	4.14926	4.01022	3.99911	4.18155	4.29082	3.45412	3.86928	4.41712	5.13308	4.28965
ENSG00000104327	CALB1	0.192838	0.575714	0.161242	0.101486	0.168417	3.70626	0.225965	0.415463	0.392163	0.208564	0.258853	0.107946	4.93392	0.0888765	0.229278	0.127503	0.443208	0.385326	0.156709	3.06438	0.16431	0.138242	0.186882	0.367898	0.187068	0.287251	0.761089	0.199758	0.230388	0.344992
ENSG00000156831	NSMCE2	3.7454	3.49322	3.78415	2.37981	3.99372	2.45737	3.81071	3.93362	3.56292	3.61194	3.70622	2.75282	2.85267	2.20573	3.71786	3.49566	3.81108	3.96338	2.16037	3.34962	3.48075	3.47887	3.64166	3.2135	3.45392	3.3046	3.73901	3.67056	3.89185	3.73863
ENSG00000014164	ZC3H3	4.67094	4.10506	4.56653	4.75031	4.46132	3.35229	4.65676	4.74034	4.34846	4.37493	4.66105	2.94977	4.30763	4.43336	4.82477	4.01185	4.82759	4.65366	2.88538	4.00574	4.54635	4.07799	4.57421	4.79011	4.88912	3.93623	5.41517	4.94987	4.78805	4.58387
ENSG00000104518	GSDMD	5.55369	5.31568	5.56577	5.43441	5.44614	2.82402	5.58778	5.5947	5.577	5.1988	5.64755	3.99903	5.37747	5.49243	5.67068	2.86712	5.55817	5.65848	4.34604	5.03855	5.63277	5.17869	4.5361	5.65375	5.67243	5.25055	3.93971	5.66711	5.66589	5.39376
ENSG00000204839	MROH6	2.3805	2.31476	2.77594	3.37147	2.26407	1.89991	2.22689	2.89362	2.53866	3.17275	2.54036	0.973604	2.32759	2.63418	3.53498	0.76608	2.4501	2.66258	0.825665	2.30084	2.65654	2.79951	3.91849	3.12931	3.48919	2.29758	3.93459	2.14632	2.38106	3.929
ENSG00000147813	NAPRT1	5.57868	5.31704	5.47804	5.31083	5.28529	4.04303	5.56735	5.65872	5.38285	5.4032	5.63336	4.21331	5.26453	5.6564	5.61512	4.19631	5.55597	5.47341	3.89978	4.89961	5.48445	5.53853	5.33358	5.5907	5.61626	5.4714	5.57088	5.47378	5.46974	5.64012
ENSG00000183309	ZNF623	3.04599	2.75425	3.60008	1.87089	3.47319	2.77012	3.10248	3.78441	3.30693	3.24235	3.66658	2.02601	2.27143	2.10757	3.18568	2.25838	3.70796	3.7753	2.09798	3.22055	3.31782	3.11386	3.53633	3.3499	3.42227	2.83375	3.521	3.38559	3.89376	3.49036
ENSG00000181634	TNFSF15	0.397163	0.726943	1.45142	0.218948	0.203544	0.0615706	0.362428	0.71224	1.67566	0.685614	0.505446	0.0406142	1.63292	0.114043	1.73281	0.0251329	1.39985	0.134139	0.139923	0.272996	2.37508	2.53001	0.332587	1.56342	0.504083	1.08173	0.124605	0.984115	0.283158	1.02817
ENSG00000106952	TNFSF8	1.43567	0.651672	0.957631	2.60115	1.0748	0.246963	0.946128	0.684212	0.783708	0.538451	1.04156	0.281352	0.417038	0.28201	2.03484	0.126331	1.07324	0.410338	0.22254	0.338669	0.717027	0.779931	0.384732	2.28591	3.08891	0.688972	0.223196	0.902869	0.562246	0.710521
ENSG00000041982	TNC	3.97506	2.23881	4.63925	0.21497	5.38305	1.21793	4.298	4.98956	5.09543	4.67271	4.06483	2.74577	3.5441	1.33416	4.94158	1.55737	5.13331	1.46546	0.835985	3.1569	4.8277	4.34107	4.64284	4.85709	4.20471	4.27968	2.73446	3.51673	5.1671	4.20888
ENSG00000259571	BLID	0.0629409	0.0784796	0.127612	0.00294854	0.25235	0.0421847	0.0536314	0.238291	0.0494223	0.0628851	0.185254	0.0976711	0.0399941	0.0405299	0.148812	0.00968944	0.266582	0.417637	0.00772866	0.107336	0.163614	0.0261085	0.0822848	0.0324382	0.01991	0.0383054	0.187521	0.185141	0.122867	0.125687
ENSG00000090382	LYZ	5.10975	3.46224	4.0474	5.11549	4.59461	1.60975	4.34132	3.57014	4.35003	3.47997	4.04931	2.74857	2.40841	2.95667	5.64684	1.87335	4.72731	2.89992	3.93773	2.65103	3.53856	5.53745	2.40147	5.43211	5.58661	5.25668	2.20631	3.84347	3.41205	3.63864
ENSG00000127337	YEATS4	3.66827	3.79834	3.71493	2.60823	3.96712	3.29338	3.98308	3.92752	3.60161	3.64427	3.89039	2.6337	3.02955	2.46163	3.64459	3.133	4.53995	4.03862	3.35552	4.05961	3.72709	3.88761	3.81351	3.82143	3.76306	3.54865	5.50184	4.01097	4.04124	4.00041
ENSG00000140807	NKD1	1.86847	1.02753	2.42774	0.380344	4.3733	1.99281	1.52168	2.64555	2.65921	3.262	3.54466	0.390261	1.48604	0.605303	3.77389	0.339221	3.55626	2.8815	0.945189	0.926606	2.59247	0.939614	1.58126	2.08521	1.89826	1.90006	2.08269	0.883749	3.37029	1.72024
ENSG00000167207	NOD2	1.37793	0.643912	1.13891	3.92693	1.71683	0.385213	1.1669	1.58507	1.04159	2.16475	1.36606	0.521957	0.60452	0.797482	2.96708	0.494965	1.84608	0.818294	0.266065	0.671197	1.23937	2.60024	3.04412	1.40291	2.76084	0.682542	0.968082	0.846913	1.00019	3.54558
ENSG00000154102	C16orf74	1.52268	0.409711	2.85474	1.52899	0.443181	1.31264	2.2047	2.45145	1.22684	1.47728	1.22084	0.599023	0.931571	0.356352	1.35023	0.186124	0.952185	0.701452	0.337812	0.948941	2.66841	1.61344	2.52388	1.92875	3.37364	0.997935	1.61394	2.20263	1.11288	3.19073
ENSG00000131143	COX4I1	5.67243	5.67243	5.67243	5.62162	5.67243	5.67194	5.67243	5.67243	5.67243	5.67243	5.67243	5.64212	5.67243	5.65736	5.67243	5.67243	5.67243	5.67243	5.662	5.67243	5.67243	5.67243	5.67243	5.67243	5.67243	5.67243	5.67243	5.67243	5.67243	5.67243
ENSG00000131771	PPP1R1B	4.77006	1.84864	3.74099	0.43814	1.23804	5.63367	5.27109	4.0246	4.62885	3.02253	4.1093	1.10909	3.14001	0.304577	3.2811	0.589784	4.08757	3.27889	5.09421	3.78044	5.24693	5.38418	3.76522	5.21627	0.311019	3.03631	4.78019	1.04781	1.3619	3.69015
ENSG00000131748	STARD3	5.46864	5.53934	5.54074	5.27368	5.4101	4.79603	5.53071	5.63599	5.29805	5.38225	5.61584	3.86803	4.65651	4.39214	5.66089	4.22995	5.67223	5.62047	4.23758	5.64225	5.58646	5.21925	5.4822	5.46374	5.66509	5.25852	5.66429	5.64417	5.63807	5.54029
ENSG00000141744	PNMT	2.23973	2.64248	3.04979	0.511806	2.73308	3.48518	2.78054	3.13127	2.19062	2.73774	3.86415	3.06669	1.3996	0.315872	2.96607	3.473	3.7326	2.11432	0.80021	4.26592	3.08134	1.84251	1.31864	2.88229	1.56597	2.59905	3.08442	1.63787	2.6366	2.85093
ENSG00000161395	PGAP3	4.18838	4.0502	4.68804	2.96202	4.70815	3.8246	4.64459	5.20406	4.36505	4.44111	4.84892	3.29648	4.39002	4.29219	4.7469	2.8396	4.8963	5.03119	4.18328	4.9703	5.13689	5.27032	4.96711	4.81445	4.64109	4.32419	4.47156	5.63872	4.98467	4.89666
ENSG00000141738	GRB7	1.6369	0.168694	2.54702	0.228598	0.751235	0.995549	3.29702	2.08615	1.72346	2.43798	3.29551	0.670955	4.93933	2.71483	3.98956	0.250276	1.13159	1.29012	4.24078	3.47988	4.16573	4.80641	4.01732	2.73535	0.780263	3.48272	1.65301	3.72501	1.65487	4.29741
ENSG00000161405	IKZF3	0.964423	0.392722	1.432	3.41005	0.552124	0.164721	0.767321	0.969846	1.0601	0.802161	1.36642	0.236139	0.632794	0.743735	2.59419	0.100947	0.541734	0.403303	0.301902	0.457632	1.12974	1.13043	0.421549	3.71192	5.17495	1.38586	2.00048	1.19659	0.845196	1.1396
ENSG00000186075	ZPBP2	0.0288618	0.0226524	0.106081	0.353254	0.0281859	0.0160458	0.0689855	0.0370158	0.0411419	0.0300979	0.065162	0.0139167	0.0294398	0.0313443	0.0471779	0.0253573	0.0286381	0.0364834	0.0173366	0.0328585	0.139631	0.042719	0.0477133	0.212975	0.319504	0.031135	5.64896	0.0650774	0.0384199	0.0430494
ENSG00000073605	GSDMB	4.73303	1.90746	4.59061	3.91971	3.78709	3.64909	4.71321	4.39579	4.74641	3.70663	4.47332	2.34316	3.17955	5.18554	4.73669	1.72397	4.34477	4.52967	3.28598	4.02151	4.94673	3.86306	4.1194	5.38889	5.13494	4.45912	4.20412	5.02951	4.27131	4.32961
ENSG00000172057	ORMDL3	5.46818	4.62817	5.20163	4.45678	5.06802	4.54117	5.51362	5.35532	5.04133	4.85249	5.22741	4.07172	4.54301	5.65249	5.32745	3.86037	5.19537	5.47795	5.04005	5.60041	5.38809	5.44863	5.21351	5.20135	5.25574	5.13141	5.65931	5.62574	5.45947	4.96469
ENSG00000167914	GSDMA	1.10508	0.538766	0.6616	0.31149	0.520828	0.0751508	0.644841	0.483329	0.425422	0.846377	0.458217	0.19161	0.402356	0.114994	0.66693	0.141075	0.480533	0.219588	0.10248	0.352995	0.155693	0.744731	3.98891	0.647385	0.474838	0.254615	0.317568	0.346098	0.486049	1.13358
ENSG00000108344	PSMD3	5.67094	5.6484	5.67243	5.03431	5.67231	5.38542	5.67241	5.67243	5.66855	5.665	5.67243	5.37476	5.39012	5.58819	5.67243	5.67243	5.67243	5.67243	5.24607	5.67179	5.67243	5.66939	5.67243	5.66888	5.67243	5.62971	5.67243	5.67183	5.67243	5.67243
ENSG00000008838	MED24	5.12963	5.05164	5.2551	3.57988	5.17457	4.53152	5.27791	5.62783	5.16708	5.14597	5.557	4.22404	4.57415	3.95864	5.54175	5.42502	5.54333	5.63163	3.88472	5.6245	5.38726	5.19024	5.37259	5.23838	5.37449	4.97427	5.66257	5.54099	5.63822	5.44592
ENSG00000188895	MSL1	5.59944	5.28005	5.63785	5.37882	5.66215	4.98009	5.62385	5.66561	5.57007	5.55338	5.67243	4.33218	4.90477	4.32472	5.66806	4.99793	5.67218	5.67092	4.53259	5.66145	5.65483	5.53685	5.63016	5.6163	5.66556	5.33933	5.67243	5.66663	5.67243	5.64931
ENSG00000108349	CASC3	5.65575	5.48819	5.67243	5.6163	5.67136	5.5388	5.66872	5.67243	5.59201	5.63091	5.67243	4.53938	4.97692	4.29035	5.67178	5.39719	5.67243	5.67243	4.95935	5.67115	5.66088	5.59575	5.66566	5.61346	5.66222	5.51608	5.67243	5.67115	5.67243	5.65992
ENSG00000167916	KRT24	0.28483	0.111696	1.64367	0.0408278	0.183839	0.100304	0.162411	0.800736	2.01542	2.59498	0.131556	0.0740419	0.137607	0.0634442	0.153781	0.0445243	0.644616	0.124649	0.247104	0.121311	0.198254	0.759344	0.530667	0.465789	0.0885562	1.84408	0.276274	0.224204	0.262731	2.5247
ENSG00000182963	GJC1	2.98822	0.620543	3.61174	0.392253	2.73137	1.55898	2.72699	3.65473	3.97652	2.75073	2.96197	2.48579	0.907049	0.284829	3.31524	1.16919	3.00524	1.85495	0.577857	0.67468	3.15818	1.10753	2.09706	2.24249	0.546387	2.27787	2.94924	2.71195	4.80617	2.90878
ENSG00000181513	ACBD4	3.82426	4.14375	4.46014	2.6982	4.78082	3.73672	4.20454	4.922	4.49314	4.07401	5.13118	2.62266	4.11742	5.15339	3.95344	2.19111	5.05533	4.95649	3.45842	4.59366	4.94475	3.95464	3.44862	4.7662	4.44789	3.86563	3.10433	5.13222	5.05204	4.26786
ENSG00000186834	HEXIM1	5.06548	5.51948	5.3307	4.55973	5.61166	4.59578	5.14023	5.403	5.32101	5.30899	5.54234	3.67719	4.64116	4.36202	5.33636	4.56096	5.56793	5.14794	3.96487	5.37031	5.56926	5.1047	5.34867	5.44427	5.53828	5.09736	5.63566	5.51102	5.44702	5.32761
ENSG00000184361	SPATA32	0.115817	0.109202	0.283966	0.349926	0.050539	0.064346	0.285693	0.218323	0.215278	0.128479	0.2882	0.0333217	0.134891	0.0767484	0.341571	0.065747	0.0836437	0.0884791	0.188525	0.251338	0.466702	0.69668	0.146327	0.712063	0.45164	0.24087	5.45113	0.409883	0.0896027	0.203276
ENSG00000159314	ARHGAP27	4.21455	2.92427	4.30197	5.20869	3.06277	2.89868	4.31721	4.12995	3.93344	4.14103	4.21389	3.26343	3.87449	1.964	5.29355	1.697	3.83875	2.53369	2.13424	3.83603	4.44239	5.12495	3.99235	5.24292	5.64927	3.47071	3.87585	4.71827	3.80015	5.10516
ENSG00000225190	PLEKHM1	3.9002	3.66929	3.98802	4.0316	3.77452	3.16036	3.88728	4.19748	3.5868	4.34693	4.04344	2.61823	2.71411	2.3077	4.33176	3.19106	4.04334	3.82526	2.27634	4.07494	3.95126	4.2689	4.20147	3.66939	4.20252	3.28348	3.2062	4.24776	3.94816	4.55093
ENSG00000120088	CRHR1	0.291812	0.0433415	0.193994	0.0252704	0.0725248	2.79796	0.743594	2.04161	0.0975477	0.182967	1.35586	0.0391693	0.15684	0.0184446	0.0618858	0.104658	0.515049	0.372001	0.0277374	4.16136	1.28023	0.201625	0.638114	0.128709	0.0274676	0.0895378	0.788536	0.586358	2.18955	1.74233
ENSG00000185294	SPPL2C	0.0150196	0.025729	0.0134721	0.0112086	0.0180416	0.563519	0.111136	0.0343138	0.0200634	0.018902	0.0588406	0.00695724	0.0182418	0.0169365	0.0190346	0.017314	0.0176536	0.0221321	0.0111817	0.742609	0.0556735	0.0169354	0.0213637	0.0248102	0.0144792	0.0169944	5.38667	0.03257	0.0330043	0.0265826
ENSG00000186868	MAPT	2.70794	1.25245	3.13622	0.235072	1.40699	5.51798	3.63484	2.06228	2.96365	2.66635	1.58016	2.18061	3.00987	0.40422	1.24869	5.514	1.89615	1.12553	0.924404	5.41328	3.10505	2.601	2.46559	1.6419	0.759664	1.40246	3.36367	1.45553	1.67997	2.03013
ENSG00000256762	STH	0.0549138	0.0163705	0.0495883	0.00621113	0.0207347	0.557953	0.210281	0.0673089	0.0458191	0.0680595	0	0.0461015	0.0326846	0.00578781	0.0197154	0.334783	0.0495462	0.0211463	0.0107562	0.380101	0.0827709	0.098981	0.0795583	0.0230873	0.0121903	0.0200669	0.251708	0.021018	0.0472882	0.0615404
ENSG00000120071	KANSL1	3.94632	3.48838	4.26095	3.2926	4.2041	3.08638	4.11842	4.73405	3.9204	4.05949	4.4633	2.47062	2.87033	2.48606	4.16734	3.16088	4.48277	4.71389	3.0745	3.9817	4.11733	3.80385	4.25984	4.05879	4.14771	3.54471	4.61344	4.54352	4.77902	4.50695
ENSG00000228696	ARL17B	0.706102	0.494911	0.891217	0.348436	0.822274	0.593479	0.767809	1.25873	0.736314	0.689867	1.25688	0.275559	0.39735	0.245861	0.719345	0.456347	1.04215	1.16284	0.299913	0.87321	0.930964	0.626051	0.694573	0.720621	0.859971	0.51935	0.651737	0.948023	1.19981	0.899197
ENSG00000176681	LRRC37A	0.650876	0.489781	0.776345	0.52108	0.698383	0.630106	0.72563	1.01551	0.691012	0.674179	0.950808	0.276263	0.476217	0.311535	0.866023	0.424598	0.937881	0.866233	0.338231	1.12841	1.01644	0.700562	0.780598	0.731681	0.921029	0.538003	2.18468	1.01421	0.989462	0.915725
ENSG00000238083	LRRC37A2	2.13637	1.77527	2.40719	1.80645	2.26214	2.01758	2.28926	2.87218	2.16847	2.14413	2.63955	1.11722	1.65579	1.18943	2.51651	1.62786	2.71614	2.57457	1.31231	3.03163	2.80511	2.14643	2.42249	2.25268	2.52424	1.84155	3.7257	2.73936	2.73744	2.70123
ENSG00000185829	ARL17A	0.824376	0.685837	1.05103	0.595673	1.10308	0.575013	1.018	1.32301	0.906891	0.954004	1.29307	0.40775	0.559706	0.319131	1.07366	0.54074	1.32761	1.38975	0.498526	1.29142	1.19246	0.986161	0.987422	0.974695	0.946724	0.808509	0.856814	1.35785	1.39244	1.26342
ENSG00000073969	NSF	4.03121	4.31314	4.2315	3.21797	4.07558	5.16253	4.06593	4.27618	4.13399	4.03246	3.99993	2.68465	3.3128	3.00849	4.13041	4.10992	4.24966	3.45772	3.5378	5.5267	4.21154	4.30696	4.57476	4.26492	4.3356	3.89204	4.81657	4.29581	4.10496	4.30427
ENSG00000108379	WNT3	1.19675	0.547142	0.749807	0.122067	0.657786	2.08328	1.5554	1.3773	0.897785	1.29063	1.03548	0.68411	1.21654	2.93093	1.37724	0.151997	1.00035	0.930811	0.584156	1.9542	1.68793	1.40233	3.80143	2.08869	1.02544	0.662709	3.30578	1.81725	1.01603	1.39539
ENSG00000108433	GOSR2	3.59618	3.40809	3.71414	2.41145	3.81491	2.97098	3.64268	3.93207	3.51542	3.51262	3.88699	2.66794	3.33968	2.87782	3.85187	2.74364	3.87962	3.95214	2.86829	4.39258	3.87204	3.50348	3.56822	3.8509	4.05162	3.28146	4.4882	3.92708	4.06515	3.61574
ENSG00000141965	FEM1A	0.86056	0.550851	1.13247	0.714222	1.01345	1.5429	1.01352	1.35745	1.17809	1.206	1.44674	1.22114	0.63584	0.348074	1.09812	4.07673	1.52856	1.30662	0.515627	1.41608	1.39347	1.08469	1.4434	1.0271	1.42661	0.80582	0.886124	1.29898	1.59039	1.42336
ENSG00000127666	TICAM1	4.52337	3.31717	4.41973	4.15956	4.87945	2.88006	4.47449	4.64655	4.26783	4.66399	4.52308	2.97014	3.88853	3.85389	5.03197	3.96839	4.3237	4.108	3.00676	3.71677	4.32587	4.40415	4.96086	4.38689	4.47341	4.38183	2.38828	4.34211	4.51264	4.98824
ENSG00000181240	SLC25A41	0.389942	0.52162	1.25459	0.219037	0.558053	2.72616	0.488306	1.31748	1.32986	1.42097	1.42365	0.441125	0.486982	0.508356	0.478692	0.397295	0.98719	1.15124	0.350135	1.13687	1.29172	0.745414	0.648178	0.712997	0.56169	0.66032	4.5209	1.24216	1.33248	0.931093
ENSG00000125648	SLC25A23	4.5061	5.11832	5.38654	2.38259	5.51614	5.633	4.44311	5.41204	5.58892	5.60187	5.54686	4.69653	4.88832	4.04166	4.921	5.22665	5.39447	5.49813	3.47764	4.65575	5.28164	5.12308	4.79822	5.06769	3.8083	4.804	3.82244	5.65087	5.63373	5.29275
ENSG00000096996	IL12RB1	1.14842	0.849535	0.989424	3.59037	0.837782	0.546383	0.802034	0.721108	1.00712	0.639807	1.10465	0.306285	0.724479	0.607503	2.50689	0.115863	0.986158	0.486532	0.258906	0.816292	0.989499	0.877006	0.303094	2.6834	4.25323	0.83628	0.709326	0.888883	0.662453	0.783981
ENSG00000099308	MAST3	3.06133	2.93106	3.00915	5.18049	4.65561	4.27501	2.95658	4.36475	3.29066	2.91321	4.11037	1.78801	3.02536	3.33392	4.23323	1.46878	4.29562	3.97923	3.84935	4.86905	3.52684	2.91082	3.38396	4.27086	5.012	2.79694	3.27476	3.47637	3.83547	3.38265
ENSG00000216490	IFI30	5.60266	5.64602	5.37384	5.67243	5.11915	3.07065	5.54572	4.77673	5.18138	4.96777	5.28856	4.03888	5.53078	5.29946	5.67136	2.49106	5.42326	4.50893	5.08109	5.41468	5.15429	5.49139	5.32338	5.60851	5.67243	5.53266	3.47527	5.6129	4.67132	4.92301
ENSG00000254858	MPV17L2	4.05857	4.93257	4.37964	3.0728	4.0613	3.47224	4.24711	4.03932	4.49939	4.36315	4.58426	3.61995	3.8456	3.87862	4.34778	3.62049	4.47476	4.35845	3.2262	4.62335	4.40632	3.97831	4.0976	4.14569	4.36672	4.25627	4.17494	4.57679	4.31748	3.83114
ENSG00000105649	RAB3A	2.11332	3.68463	2.47787	2.43412	3.0872	5.43194	2.12678	2.96299	3.14638	2.65159	3.46493	3.90662	2.66753	1.7309	2.46926	1.73868	2.83786	4.83201	1.16377	5.48481	2.96517	2.44266	2.50809	2.48016	2.45868	2.64581	2.5466	2.48836	2.95227	2.82394
ENSG00000130518	KIAA1683	2.03662	1.15807	1.55692	1.36793	1.97934	1.12843	2.43868	3.04136	1.77684	1.29591	3.46697	0.502942	1.27523	0.862767	2.12048	0.494348	3.15599	3.55971	1.13944	3.26778	2.34525	1.82617	1.82798	2.18356	2.668	1.41307	5.45227	3.395	3.43162	2.26326
ENSG00000175489	LRRC25	3.33736	3.55877	2.60998	4.93411	2.50883	0.819866	2.41252	1.79884	2.23614	1.847	2.69095	1.30244	1.45652	1.54437	4.29981	1.29685	2.79642	1.58995	1.00474	1.47999	2.01008	2.0506	0.913597	2.94176	5.62209	1.79278	1.44624	1.64668	1.89409	1.62945
ENSG00000105656	ELL	4.62551	3.49495	4.40959	5.25526	4.63624	2.96658	4.49541	4.75313	4.12913	4.11691	4.70461	2.89203	3.58428	3.29725	4.94119	3.96551	4.55811	4.70703	2.96907	4.46763	4.3009	3.83009	4.61383	4.45337	4.94576	3.78403	5.64361	4.29522	4.74835	4.53007
ENSG00000221983	UBA52	5.67243	5.67243	5.67243	5.67243	5.67243	5.66227	5.67243	5.67243	5.67243	5.67243	5.67243	5.60715	5.66964	5.65042	5.67243	5.67243	5.67243	5.67243	5.67243	5.67243	5.67243	5.67243	5.67243	5.67243	5.67243	5.67243	5.67243	5.67243	5.67243	5.67243
ENSG00000006015	C19orf60	5.64323	5.61662	5.67243	5.13449	5.6505	5.55323	5.65057	5.67243	5.64484	5.56067	5.67243	5.37844	5.46381	5.45182	5.63974	5.61998	5.66467	5.67235	5.27915	5.66583	5.66474	5.60742	5.64089	5.63696	5.67121	5.57732	5.02668	5.63386	5.67243	5.66137
ENSG00000124440	HIF3A	5.01702	3.38662	5.21405	0.158886	5.11288	3.35384	4.93232	4.88882	4.93748	4.77996	5.48388	4.6533	2.61253	1.20283	5.18986	2.97052	5.22879	5.12814	2.15477	4.63688	4.60422	3.23968	3.64342	4.57014	5.32144	4.68335	3.3823	4.52761	5.11541	4.80932
ENSG00000011485	PPP5C	5.46423	5.52464	5.61325	3.79238	5.6528	4.99377	5.50853	5.65766	5.51065	5.48147	5.67243	5.04107	4.87816	4.50454	5.60084	5.33637	5.66813	5.65001	4.11144	5.6587	5.52931	5.18817	5.52811	5.41688	5.63481	5.34148	5.37024	5.65237	5.67243	5.5918
ENSG00000182013	PNMAL1	1.43641	4.80877	2.51694	0.303941	4.10483	5.13461	2.06459	3.38565	2.3342	1.6641	4.22486	2.54189	2.63009	0.229923	1.67777	1.00836	2.85088	4.61939	1.9266	5.59994	2.99125	1.89283	1.65301	1.48143	0.968665	1.61108	5.42611	3.81498	4.41624	1.93652
ENSG00000204851	PNMAL2	2.40699	4.5802	1.65403	0.174475	1.77299	4.63674	2.52847	2.39034	1.69368	1.38416	2.34841	1.09134	0.83113	0.394214	1.38109	0.479527	2.10248	3.12918	0.671751	4.15036	2.18716	1.45716	1.9583	1.30769	2.25879	1.18357	1.73173	1.65761	2.23677	2.12003
ENSG00000160013	PTGIR	3.65107	2.92144	2.80078	2.60553	5.3727	0.391786	2.74864	3.16626	2.62541	2.50333	3.11203	3.37632	3.41065	2.48896	5.32995	1.26089	3.30539	1.80948	1.93743	1.83121	1.81834	2.50336	3.03693	2.85828	3.72931	2.62634	0.591997	4.68311	2.95455	3.02487
ENSG00000172216	CEBPB	5.67096	5.67243	5.67243	5.14981	5.67137	4.14508	5.66641	5.67243	5.50843	5.58031	5.67243	5.15839	5.00657	5.67236	5.67243	5.65126	5.66861	5.67243	4.64939	5.3194	5.64651	5.59078	5.67241	5.53325	5.67233	5.41168	4.41598	5.67215	5.67243	5.66629
Tissue expression of prioritized genes are average of log2 transformed (transcripts per million) TPM after winsolizing at 50 per tissue (30 general tissues in total) from GTEx v8 [3]. Expression patterns of AL356356.1, IQCJ-SCHIP1, RP11-432B6.3, TRIM39-RPP21, ATP6V1G2-DDX39B, CSNK2B-LY6G5B-1181, MSH5-SAPCD1, AL645922.1, PPT2-EGFL8, XXbac-BPG181M17.5, RP11-156P1.2, TAP2 and AC011484.1 genes are no…

## Sheet: Supplementary Table 8
Supplementary Table 8. Enriched gene sets identified by prioritized genes from oral ulcers GWAS.
Category	GeneSet	N_genes	N_overlap	P	adjP	genes	link
GO_bp	GO_DEFENSE_RESPONSE	1574	76	6.12981e-23	4.50541e-19	GFI1:ECM1:CTSS:CTSK:IL10:NLRP3:LYZ:NOD2:PSMD3:HEXIM1:MAPT:FEM1A:TICAM1:IL12RB1:IFI30:UBA52:PTGIR:CEBPB:CCR9:CXCR6:XCR1:CCR3:CCR1:CCR2:CCR5:CCRL2:LTF:TDGF1:IL12A:TRIM59:HLA-F:HLA-G:HLA-A:PPP1R11:TRIM31:TRIM10:TRIM15:TRIM26:HLA-E:TUBB:FLOT1:MUC21:HLA-C:HLA-B:MICA:MICB:NFKBIL1:LTA:TNF:NCR3:AIF1:HSPA1A:HSPA1B:C2:CFB:CFB:C4A:C4B:AGER:GPSM3:HLA-DRA:HLA-DRB5:HLA-DRB1:HLA-DQA1:HLA-DQB1:HLA-DQA2:HLA-DQB2:…	http://www.gsea-msigdb.org/gsea/msigdb/cards/GO_DEFENSE_RESPONSE
GO_bp	GO_POSITIVE_REGULATION_OF_IMMUNE_RESPONSE	762	52	5.25711e-22	1.93199e-18	GFI1:CTSS:CTSK:NLRP3:NOD2:PSMD3:HEXIM1:CRHR1:TICAM1:IL12RB1:PIK3R2:PIK3R2:UBA52:CCR2:LTF:IL12A:MOG:HLA-F:HLA-G:HLA-A:TRIM15:HLA-E:FLOT1:MUC21:HLA-C:HLA-B:MICA:MICB:NFKBIL1:LTA:TNF:NCR3:BAG6:HSPA1A:HSPA1B:C2:CFB:CFB:C4A:C4B:BTNL2:HLA-DRA:HLA-DRB5:HLA-DRB1:HLA-DQA1:HLA-DQB1:HLA-DQA2:HLA-DQB2:PSMB8:PSMB9:HLA-DMB:HLA-DPA1:HLA-DPB1:RIPK2	http://www.gsea-msigdb.org/gsea/msigdb/cards/GO_POSITIVE_REGULATION_OF_IMMUNE_RESPONSE
GO_bp	GO_INNATE_IMMUNE_RESPONSE	887	55	2.5715e-21	6.30018e-18	GFI1:CTSS:CTSK:NLRP3:NOD2:PSMD3:HEXIM1:TICAM1:IL12RB1:IFI30:UBA52:LTF:TDGF1:IL12A:TRIM59:HLA-F:HLA-G:HLA-A:TRIM31:TRIM10:TRIM15:TRIM26:HLA-E:TUBB:FLOT1:MUC21:HLA-C:HLA-B:MICA:MICB:NFKBIL1:NCR3:AIF1:HSPA1A:HSPA1B:C2:CFB:CFB:C4A:C4B:AGER:HLA-DRA:HLA-DRB5:HLA-DRB1:HLA-DQA1:HLA-DQB1:HLA-DQA2:HLA-DQB2:PSMB8:PSMB9:HLA-DPA1:HLA-DPB1:IFNGR1:IRF5:RIPK2:GSDMD	http://www.gsea-msigdb.org/gsea/msigdb/cards/GO_INNATE_IMMUNE_RESPONSE
GO_bp	GO_CYTOKINE_MEDIATED_SIGNALING_PATHWAY	763	51	3.48353e-21	6.40098e-18	GFI1:ECM1:MCL1:IL10:IL19:IL24:NOD2:PSMD3:IL12RB1:IFI30:UBA52:CCR9:CXCR6:XCR1:CCR3:CCR1:CCR2:CCR5:CCRL2:IL12A:HLA-F:HLA-G:HLA-A:TRIM31:TRIM26:HLA-E:HLA-C:HLA-B:LTA:TNF:LTB:CSNK2B:HSPA1A:HSPA1B:AGPAT1:HLA-DRA:HLA-DRB5:HLA-DRB1:HLA-DQA1:HLA-DQB1:HLA-DQA2:HLA-DQB2:PSMB8:PSMB9:HLA-DPA1:HLA-DPB1:IFNGR1:IRF5:RIPK2:TNFSF15:TNFSF8	http://www.gsea-msigdb.org/gsea/msigdb/cards/GO_CYTOKINE_MEDIATED_SIGNALING_PATHWAY
GO_bp	GO_REGULATION_OF_IMMUNE_RESPONSE	960	56	1.86726e-20	2.5124e-17	GFI1:ECM1:CTSS:CTSK:IL10:NLRP3:NOD2:PSMD3:HEXIM1:CRHR1:TICAM1:IL12RB1:PIK3R2:PIK3R2:UBA52:CCR2:LTF:IL12A:MOG:HLA-F:HLA-G:HLA-A:TRIM15:HLA-E:FLOT1:MUC21:HLA-C:HLA-B:MICA:MICB:NFKBIL1:LTA:TNF:NCR3:BAG6:HSPA1A:HSPA1B:C2:CFB:CFB:C4A:C4B:AGER:BTNL2:HLA-DRA:HLA-DRB5:HLA-DRB1:HLA-DQA1:HLA-DQB1:HLA-DQA2:HLA-DQB2:PSMB8:PSMB9:HLA-DMB:HLA-DPA1:HLA-DPB1:IFNGR1:RIPK2	http://www.gsea-msigdb.org/gsea/msigdb/cards/GO_REGULATION_OF_IMMUNE_RESPONSE
GO_bp	GO_POSITIVE_REGULATION_OF_IMMUNE_SYSTEM_PROCESS	1032	58	2.05094e-20	2.5124e-17	GFI1:CTSS:CTSK:ARNT:IL10:NLRP3:NOD2:PSMD3:HEXIM1:CRHR1:TICAM1:IL12RB1:PIK3R2:PIK3R2:UBA52:CCR1:CCR2:LTF:IL12A:MOG:HLA-F:HLA-G:HLA-A:TRIM15:HLA-E:FLOT1:MUC21:HLA-C:HLA-B:MICA:MICB:NFKBIL1:LTA:TNF:NCR3:AIF1:BAG6:HSPA1A:HSPA1B:C2:CFB:CFB:C4A:C4B:AGER:GPSM3:BTNL2:HLA-DRA:HLA-DRB5:HLA-DRB1:HLA-DQA1:HLA-DQB1:HLA-DQA2:HLA-DQB2:PSMB8:PSMB9:HLA-DMB:HLA-DPA1:HLA-DPB1:RIPK2	http://www.gsea-msigdb.org/gsea/msigdb/cards/GO_POSITIVE_REGULATION_OF_IMMUNE_SYSTEM_PROCESS
GO_bp	GO_ANTIGEN_PROCESSING_AND_PRESENTATION_OF_PEPTIDE_ANTIGEN	184	27	4.06816e-20	4.27157e-17	CTSS:PSMD3:IFI30:HLA-F:HLA-G:HLA-A:HLA-E:HLA-C:HLA-B:HLA-DRA:HLA-DRB5:HLA-DRB1:HLA-DQA1:HLA-DQB1:HLA-DQA2:HLA-DQB2:HLA-DOB:TAP2:TAP2:PSMB8:PSMB9:TAP1:HLA-DMB:HLA-DMA:HLA-DOA:HLA-DPA1:HLA-DPB1:TAPBP	http://www.gsea-msigdb.org/gsea/msigdb/cards/GO_ANTIGEN_PROCESSING_AND_PRESENTATION_OF_PEPTIDE_ANTIGEN
GO_bp	GO_INTERFERON_GAMMA_MEDIATED_SIGNALING_PATHWAY	87	20	3.1827e-19	2.90239e-16	IFI30:HLA-F:HLA-G:HLA-A:TRIM31:TRIM26:HLA-E:HLA-C:HLA-B:HLA-DRA:HLA-DRB5:HLA-DRB1:HLA-DQA1:HLA-DQB1:HLA-DQA2:HLA-DQB2:HLA-DPA1:HLA-DPB1:IFNGR1:IRF5	http://www.gsea-msigdb.org/gsea/msigdb/cards/GO_INTERFERON_GAMMA_MEDIATED_SIGNALING_PATHWAY
GO_bp	GO_ANTIGEN_PROCESSING_AND_PRESENTATION	219	28	3.55395e-19	2.90239e-16	CTSS:NOD2:PSMD3:IFI30:HLA-F:HLA-G:HLA-A:HLA-E:HLA-C:HLA-B:HLA-DRA:HLA-DRB5:HLA-DRB1:HLA-DQA1:HLA-DQB1:HLA-DQA2:HLA-DQB2:HLA-DOB:TAP2:TAP2:PSMB8:PSMB9:TAP1:HLA-DMB:HLA-DMA:HLA-DOA:HLA-DPA1:HLA-DPB1:TAPBP	http://www.gsea-msigdb.org/gsea/msigdb/cards/GO_ANTIGEN_PROCESSING_AND_PRESENTATION
GO_bp	GO_REGULATION_OF_IMMUNE_SYSTEM_PROCESS	1479	67	1.2997e-18	9.5528e-16	GFI1:ECM1:CTSS:CTSK:ARNT:IL10:NLRP3:NOD2:IKZF3:PSMD3:HEXIM1:CRHR1:TICAM1:IL12RB1:PIK3R2:PIK3R2:UBA52:CEBPB:CCR1:CCR2:LTF:IL12A:MOG:HLA-F:HLA-G:HLA-A:TRIM15:HLA-E:FLOT1:MUC21:HLA-C:HLA-B:MICA:MICB:NFKBIL1:LTA:TNF:LST1:NCR3:AIF1:BAG6:HSPA1A:HSPA1B:C2:CFB:CFB:C4A:C4B:AGER:GPSM3:BTNL2:HLA-DRA:HLA-DRB5:HLA-DRB1:HLA-DQA1:HLA-DQB1:HLA-DQA2:HLA-DQB2:HLA-DOB:PSMB8:PSMB9:HLA-DMB:HLA-DOA:HLA-DPA1:HLA-DPB1:I…	http://www.gsea-msigdb.org/gsea/msigdb/cards/GO_REGULATION_OF_IMMUNE_SYSTEM_PROCESS
GO_bp	GO_RESPONSE_TO_CYTOKINE	1155	54	1.57912e-15	1.05514e-12	GFI1:ECM1:MCL1:IL10:IL19:IL24:NOD2:PSMD3:IL12RB1:IFI30:UBA52:CEBPB:CCR9:CXCR6:XCR1:CCR3:CCR1:CCR2:CCR5:CCRL2:TDGF1:IL12A:HLA-F:HLA-G:HLA-A:TRIM31:TRIM26:HLA-E:HLA-C:HLA-B:LTA:TNF:LTB:AIF1:CSNK2B:HSPA1A:HSPA1B:AGPAT1:HLA-DRA:HLA-DRB5:HLA-DRB1:HLA-DQA1:HLA-DQB1:HLA-DQA2:HLA-DQB2:PSMB8:PSMB9:HLA-DPA1:HLA-DPB1:IFNGR1:IRF5:RIPK2:TNFSF15:TNFSF8	http://www.gsea-msigdb.org/gsea/msigdb/cards/GO_RESPONSE_TO_CYTOKINE
GO_bp	GO_RESPONSE_TO_INTERFERON_GAMMA	193	23	2.8795e-15	1.76369e-12	IL12RB1:IFI30:TDGF1:HLA-F:HLA-G:HLA-A:TRIM31:TRIM26:HLA-E:HLA-C:HLA-B:AIF1:HLA-DRA:HLA-DRB5:HLA-DRB1:HLA-DQA1:HLA-DQB1:HLA-DQA2:HLA-DQB2:HLA-DPA1:HLA-DPB1:IFNGR1:IRF5	http://www.gsea-msigdb.org/gsea/msigdb/cards/GO_RESPONSE_TO_INTERFERON_GAMMA
GO_bp	GO_ANTIGEN_PROCESSING_AND_PRESENTATION_OF_ENDOGENOUS_PEPTIDE_ANTIGEN	13	9	1.08021e-14	6.10734e-12	HLA-F:HLA-G:HLA-A:HLA-E:HLA-C:HLA-B:TAP2:TAP2:TAP1:TAPBP	http://www.gsea-msigdb.org/gsea/msigdb/cards/GO_ANTIGEN_PROCESSING_AND_PRESENTATION_OF_ENDOGENOUS_PEPTIDE_ANTIGEN
GO_bp	GO_ACTIVATION_OF_IMMUNE_RESPONSE	589	37	1.19138e-14	6.25472e-12	GFI1:CTSS:CTSK:NOD2:PSMD3:HEXIM1:TICAM1:PIK3R2:PIK3R2:UBA52:LTF:MOG:TRIM15:FLOT1:MUC21:MICB:NFKBIL1:NCR3:BAG6:HSPA1A:HSPA1B:C2:CFB:CFB:C4A:C4B:BTNL2:HLA-DRA:HLA-DRB5:HLA-DRB1:HLA-DQA1:HLA-DQB1:HLA-DQA2:HLA-DQB2:PSMB8:PSMB9:HLA-DPA1:HLA-DPB1:RIPK2	http://www.gsea-msigdb.org/gsea/msigdb/cards/GO_ACTIVATION_OF_IMMUNE_RESPONSE
GO_bp	GO_LYMPHOCYTE_MEDIATED_IMMUNITY	245	23	4.96617e-13	2.43342e-10	IL10:NLRP3:IL12RB1:CCR2:IL12A:HLA-F:HLA-G:HLA-A:HLA-E:TUBB:HLA-C:HLA-B:MICA:MICB:LTA:TNF:NCR3:C2:C4A:C4B:AGER:HLA-DQB1:NBN	http://www.gsea-msigdb.org/gsea/msigdb/cards/GO_LYMPHOCYTE_MEDIATED_IMMUNITY
GO_bp	GO_ANTIGEN_PROCESSING_AND_PRESENTATION_OF_PEPTIDE_ANTIGEN_VIA_MHC_CLASS_IB	8	7	6.96481e-13	3.19946e-10	HLA-F:HLA-G:HLA-A:HLA-E:HLA-C:HLA-B:TAP2:TAP2	http://www.gsea-msigdb.org/gsea/msigdb/cards/GO_ANTIGEN_PROCESSING_AND_PRESENTATION_OF_PEPTIDE_ANTIGEN_VIA_MHC_CLASS_IB
GO_bp	GO_IMMUNE_RESPONSE_REGULATING_SIGNALING_PATHWAY	544	33	9.6376e-13	4.16684e-10	GFI1:CTSS:CTSK:NOD2:PSMD3:TICAM1:PIK3R2:PIK3R2:UBA52:LTF:MOG:HLA-G:TRIM15:FLOT1:MUC21:MICB:NFKBIL1:NCR3:BAG6:HSPA1A:HSPA1B:BTNL2:HLA-DRA:HLA-DRB5:HLA-DRB1:HLA-DQA1:HLA-DQB1:HLA-DQA2:HLA-DQB2:PSMB8:PSMB9:HLA-DPA1:HLA-DPB1:RIPK2	http://www.gsea-msigdb.org/gsea/msigdb/cards/GO_IMMUNE_RESPONSE_REGULATING_SIGNALING_PATHWAY
GO_bp	GO_POSITIVE_REGULATION_OF_IMMUNE_EFFECTOR_PROCESS	209	21	1.42358e-12	5.51749e-10	NLRP3:NOD2:CRHR1:TICAM1:IL12RB1:CCR2:IL12A:HLA-F:HLA-G:HLA-A:TRIM15:HLA-E:HLA-C:HLA-B:MICA:MICB:LTA:TNF:NCR3:HLA-DMB:RIPK2	http://www.gsea-msigdb.org/gsea/msigdb/cards/GO_POSITIVE_REGULATION_OF_IMMUNE_EFFECTOR_PROCESS
GO_bp	GO_POSITIVE_REGULATION_OF_DEFENSE_RESPONSE	487	31	1.42629e-12	5.51749e-10	GFI1:CTSS:CTSK:NOD2:PSMD3:HEXIM1:TICAM1:UBA52:CEBPB:CCR2:LTF:IL12A:HLA-F:HLA-G:TRIM15:HLA-E:FLOT1:MUC21:MICA:MICB:NFKBIL1:LTA:TNF:NCR3:HSPA1A:HSPA1B:AGER:GPSM3:PSMB8:PSMB9:RIPK2	http://www.gsea-msigdb.org/gsea/msigdb/cards/GO_POSITIVE_REGULATION_OF_DEFENSE_RESPONSE
GO_bp	GO_LEUKOCYTE_MEDIATED_IMMUNITY	765	39	1.65286e-12	6.07427e-10	CTSS:IL10:NLRP3:LYZ:NOD2:ORMDL3:PSMD3:CRHR1:TICAM1:IL12RB1:RAB3A:CCR2:LTF:IL12A:HLA-F:HLA-G:HLA-A:HLA-E:TUBB:HLA-C:HLA-B:MICA:MICB:LTA:TNF:NCR3:CSNK2B:HSPA1A:HSPA1B:NEU1:C2:C4A:C4B:AGER:HLA-DQB1:AOC1:NBN:GSDMD:NAPRT1	http://www.gsea-msigdb.org/gsea/msigdb/cards/GO_LEUKOCYTE_MEDIATED_IMMUNITY
GO_bp	GO_ANTIGEN_PROCESSING_AND_PRESENTATION_OF_ENDOGENOUS_ANTIGEN	20	9	2.33191e-12	8.16167e-10	HLA-F:HLA-G:HLA-A:HLA-E:HLA-C:HLA-B:TAP2:TAP2:TAP1:TAPBP	http://www.gsea-msigdb.org/gsea/msigdb/cards/GO_ANTIGEN_PROCESSING_AND_PRESENTATION_OF_ENDOGENOUS_ANTIGEN
GO_bp	GO_POSITIVE_REGULATION_OF_LEUKOCYTE_MEDIATED_IMMUNITY	130	17	2.89622e-12	9.676e-10	NLRP3:NOD2:CRHR1:TICAM1:IL12RB1:IL12A:HLA-F:HLA-G:HLA-A:HLA-E:HLA-C:HLA-B:MICA:MICB:LTA:TNF:NCR3	http://www.gsea-msigdb.org/gsea/msigdb/cards/GO_POSITIVE_REGULATION_OF_LEUKOCYTE_MEDIATED_IMMUNITY
GO_bp	GO_REGULATION_OF_LEUKOCYTE_MEDIATED_IMMUNITY	198	20	4.48291e-12	1.43258e-09	IL10:NLRP3:NOD2:CRHR1:TICAM1:IL12RB1:CCR2:IL12A:HLA-F:HLA-G:HLA-A:HLA-E:HLA-C:HLA-B:MICA:MICB:LTA:TNF:NCR3:AGER	http://www.gsea-msigdb.org/gsea/msigdb/cards/GO_REGULATION_OF_LEUKOCYTE_MEDIATED_IMMUNITY
GO_bp	GO_REGULATION_OF_IMMUNE_EFFECTOR_PROCESS	386	27	4.99581e-12	1.52997e-09	IL10:NLRP3:NOD2:CRHR1:TICAM1:IL12RB1:CCR2:IL12A:HLA-F:HLA-G:HLA-A:TRIM15:HLA-E:HLA-C:HLA-B:MICA:MICB:LTA:TNF:NCR3:C2:CFB:CFB:C4A:C4B:AGER:HLA-DMB:RIPK2	http://www.gsea-msigdb.org/gsea/msigdb/cards/GO_REGULATION_OF_IMMUNE_EFFECTOR_PROCESS
GO_bp	GO_ADAPTIVE_IMMUNE_RESPONSE_BASED_ON_SOMATIC_RECOMBINATION_OF_IMMUNE_RECEPTORS_BUILT_FROM_IMMUNOGLOBULIN_SUPERFAMILY_DOMAINS	251	22	6.43577e-12	1.84578e-09	IL10:NLRP3:IL12RB1:CCR2:IL12A:HLA-F:HLA-G:HLA-A:HLA-E:HLA-C:HLA-B:MICA:MICB:LTA:TNF:C2:C4A:C4B:AGER:HLA-DQB1:RIPK2:NBN	http://www.gsea-msigdb.org/gsea/msigdb/cards/GO_ADAPTIVE_IMMUNE_RESPONSE_BASED_ON_SOMATIC_RECOMBINATION_OF_IMMUNE_RECEPTORS_BUILT_FROM_IMMUNOGLOBULIN_SUPERFAMILY_DOMAINS
GO_bp	GO_ANTIGEN_PROCESSING_AND_PRESENTATION_OF_ENDOGENOUS_PEPTIDE_ANTIGEN_VIA_MHC_CLASS_I_VIA_ER_PATHWAY	6	6	6.52928e-12	1.84578e-09	HLA-F:HLA-G:HLA-A:HLA-E:HLA-C:HLA-B	http://www.gsea-msigdb.org/gsea/msigdb/cards/GO_ANTIGEN_PROCESSING_AND_PRESENTATION_OF_ENDOGENOUS_PEPTIDE_ANTIGEN_VIA_MHC_CLASS_I_VIA_ER_PATHWAY
GO_bp	GO_ANTIGEN_PROCESSING_AND_PRESENTATION_OF_PEPTIDE_OR_POLYSACCHARIDE_ANTIGEN_VIA_MHC_CLASS_II	100	15	7.51046e-12	2.04451e-09	CTSS:IFI30:HLA-DRA:HLA-DRB5:HLA-DRB1:HLA-DQA1:HLA-DQB1:HLA-DQA2:HLA-DQB2:HLA-DOB:HLA-DMB:HLA-DMA:HLA-DOA:HLA-DPA1:HLA-DPB1	http://www.gsea-msigdb.org/gsea/msigdb/cards/GO_ANTIGEN_PROCESSING_AND_PRESENTATION_OF_PEPTIDE_OR_POLYSACCHARIDE_ANTIGEN_VIA_MHC_CLASS_II
GO_bp	GO_POSITIVE_REGULATION_OF_CYTOKINE_PRODUCTION	437	28	1.5935e-11	4.18294e-09	ARNT:IL10:NLRP3:NOD2:TICAM1:IL12RB1:CEBPB:CCR2:IL12A:HLA-F:HLA-G:TRIM15:HLA-E:FLOT1:LTA:TNF:LTB:AIF1:HSPA1A:HSPA1B:AGPAT1:AGER:GPSM3:HLA-DPA1:HLA-DPB1:IRF5:RIPK2:GSDMD	http://www.gsea-msigdb.org/gsea/msigdb/cards/GO_POSITIVE_REGULATION_OF_CYTOKINE_PRODUCTION
GO_bp	GO_REGULATION_OF_DEFENSE_RESPONSE	721	36	2.35111e-11	5.95885e-09	GFI1:CTSS:CTSK:IL10:NLRP3:NOD2:PSMD3:HEXIM1:FEM1A:TICAM1:IL12RB1:UBA52:CEBPB:CCR2:LTF:IL12A:HLA-F:HLA-G:TRIM15:HLA-E:FLOT1:MUC21:MICA:MICB:NFKBIL1:LTA:TNF:NCR3:HSPA1A:HSPA1B:AGER:GPSM3:PSMB8:PSMB9:IFNGR1:RIPK2	http://www.gsea-msigdb.org/gsea/msigdb/cards/GO_REGULATION_OF_DEFENSE_RESPONSE
GO_bp	GO_REGULATION_OF_LYMPHOCYTE_MEDIATED_IMMUNITY	149	17	2.69443e-11	6.60135e-09	IL10:NLRP3:IL12RB1:CCR2:IL12A:HLA-F:HLA-G:HLA-A:HLA-E:HLA-C:HLA-B:MICA:MICB:LTA:TNF:NCR3:AGER	http://www.gsea-msigdb.org/gsea/msigdb/cards/GO_REGULATION_OF_LYMPHOCYTE_MEDIATED_IMMUNITY
GO_bp	GO_T_CELL_MEDIATED_CYTOTOXICITY	48	11	4.04337e-11	9.44239e-09	IL12RB1:IL12A:HLA-F:HLA-G:HLA-A:HLA-E:HLA-C:HLA-B:MICA:MICB:AGER	http://www.gsea-msigdb.org/gsea/msigdb/cards/GO_T_CELL_MEDIATED_CYTOTOXICITY
GO_bp	GO_ANTIGEN_PROCESSING_AND_PRESENTATION_OF_EXOGENOUS_PEPTIDE_ANTIGEN_VIA_MHC_CLASS_I	77	13	4.11097e-11	9.44239e-09	PSMD3:IFI30:HLA-F:HLA-G:HLA-A:HLA-E:HLA-C:HLA-B:TAP2:TAP2:PSMB8:PSMB9:TAP1:TAPBP	http://www.gsea-msigdb.org/gsea/msigdb/cards/GO_ANTIGEN_PROCESSING_AND_PRESENTATION_OF_EXOGENOUS_PEPTIDE_ANTIGEN_VIA_MHC_CLASS_I
GO_bp	GO_IMMUNE_EFFECTOR_PROCESS	1143	45	1.69016e-10	3.66652e-08	CTSS:IL10:NLRP3:LYZ:NOD2:ORMDL3:PSMD3:CRHR1:TICAM1:IL12RB1:PIK3R2:PIK3R2:RAB3A:CCR2:LTF:IL12A:HLA-F:HLA-G:HLA-A:TRIM15:HLA-E:TUBB:HLA-C:HLA-B:MICA:MICB:LTA:TNF:NCR3:CSNK2B:HSPA1A:HSPA1B:NEU1:C2:CFB:CFB:C4A:C4B:AGER:HLA-DQB1:HLA-DMB:IRF5:AOC1:RIPK2:NBN:GSDMD:NAPRT1	http://www.gsea-msigdb.org/gsea/msigdb/cards/GO_IMMUNE_EFFECTOR_PROCESS
GO_bp	GO_POSITIVE_REGULATION_OF_LYMPHOCYTE_MEDIATED_IMMUNITY	104	14	1.69608e-10	3.66652e-08	NLRP3:IL12RB1:IL12A:HLA-F:HLA-G:HLA-A:HLA-E:HLA-C:HLA-B:MICA:MICB:LTA:TNF:NCR3	http://www.gsea-msigdb.org/gsea/msigdb/cards/GO_POSITIVE_REGULATION_OF_LYMPHOCYTE_MEDIATED_IMMUNITY
GO_bp	GO_ANTIGEN_PROCESSING_AND_PRESENTATION_OF_EXOGENOUS_PEPTIDE_ANTIGEN_VIA_MHC_CLASS_I_TAP_INDEPENDENT	8	6	1.78616e-10	3.75094e-08	HLA-F:HLA-G:HLA-A:HLA-E:HLA-C:HLA-B	http://www.gsea-msigdb.org/gsea/msigdb/cards/GO_ANTIGEN_PROCESSING_AND_PRESENTATION_OF_EXOGENOUS_PEPTIDE_ANTIGEN_VIA_MHC_CLASS_I_TAP_INDEPENDENT
GO_bp	GO_ADAPTIVE_IMMUNE_RESPONSE	391	25	2.16615e-10	4.42257e-08	CTSS:IL10:NLRP3:IL12RB1:CCR2:IL12A:HLA-F:HLA-G:HLA-A:HLA-E:HLA-C:HLA-B:MICA:MICB:LTA:TNF:C2:C4A:C4B:AGER:HLA-DQB1:TAP2:TAP2:TAP1:RIPK2:NBN	http://www.gsea-msigdb.org/gsea/msigdb/cards/GO_ADAPTIVE_IMMUNE_RESPONSE
GO_bp	GO_REGULATION_OF_INNATE_IMMUNE_RESPONSE	427	26	2.67193e-10	5.30774e-08	GFI1:CTSS:CTSK:NOD2:PSMD3:HEXIM1:TICAM1:UBA52:LTF:IL12A:HLA-F:HLA-G:TRIM15:HLA-E:FLOT1:MUC21:MICA:MICB:NFKBIL1:NCR3:HSPA1A:HSPA1B:PSMB8:PSMB9:IFNGR1:RIPK2	http://www.gsea-msigdb.org/gsea/msigdb/cards/GO_REGULATION_OF_INNATE_IMMUNE_RESPONSE
GO_bp	GO_REGULATION_OF_T_CELL_MEDIATED_CYTOTOXICITY	32	9	3.36944e-10	6.51721e-08	IL12RB1:IL12A:HLA-F:HLA-G:HLA-A:HLA-E:HLA-C:HLA-B:AGER	http://www.gsea-msigdb.org/gsea/msigdb/cards/GO_REGULATION_OF_T_CELL_MEDIATED_CYTOTOXICITY
GO_bp	GO_ANTIGEN_PROCESSING_AND_PRESENTATION_OF_PEPTIDE_ANTIGEN_VIA_MHC_CLASS_I	93	13	4.77325e-10	8.99574e-08	PSMD3:IFI30:HLA-F:HLA-G:HLA-A:HLA-E:HLA-C:HLA-B:TAP2:TAP2:PSMB8:PSMB9:TAP1:TAPBP	http://www.gsea-msigdb.org/gsea/msigdb/cards/GO_ANTIGEN_PROCESSING_AND_PRESENTATION_OF_PEPTIDE_ANTIGEN_VIA_MHC_CLASS_I
GO_bp	GO_ANTIGEN_PROCESSING_AND_PRESENTATION_VIA_MHC_CLASS_IB	15	7	5.15729e-10	9.47653e-08	HLA-F:HLA-G:HLA-A:HLA-E:HLA-C:HLA-B:TAP2:TAP2	http://www.gsea-msigdb.org/gsea/msigdb/cards/GO_ANTIGEN_PROCESSING_AND_PRESENTATION_VIA_MHC_CLASS_IB
GO_bp	GO_POSITIVE_REGULATION_OF_T_CELL_MEDIATED_CYTOTOXICITY	25	8	1.04503e-09	1.8734e-07	IL12RB1:IL12A:HLA-F:HLA-G:HLA-A:HLA-E:HLA-C:HLA-B	http://www.gsea-msigdb.org/gsea/msigdb/cards/GO_POSITIVE_REGULATION_OF_T_CELL_MEDIATED_CYTOTOXICITY
GO_bp	GO_POSITIVE_REGULATION_OF_CELL_KILLING	65	11	1.30204e-09	2.27857e-07	IL12RB1:IL12A:HLA-F:HLA-G:HLA-A:HLA-E:HLA-C:HLA-B:MICA:MICB:NCR3	http://www.gsea-msigdb.org/gsea/msigdb/cards/GO_POSITIVE_REGULATION_OF_CELL_KILLING
GO_bp	GO_POSITIVE_REGULATION_OF_ADAPTIVE_IMMUNE_RESPONSE	102	13	1.54043e-09	2.57322e-07	NLRP3:IL12RB1:CCR2:IL12A:HLA-F:HLA-G:HLA-A:HLA-E:HLA-C:HLA-B:LTA:TNF:RIPK2	http://www.gsea-msigdb.org/gsea/msigdb/cards/GO_POSITIVE_REGULATION_OF_ADAPTIVE_IMMUNE_RESPONSE
GO_bp	GO_T_CELL_MEDIATED_IMMUNITY	102	13	1.54043e-09	2.57322e-07	NLRP3:IL12RB1:CCR2:IL12A:HLA-F:HLA-G:HLA-A:HLA-E:HLA-C:HLA-B:MICA:MICB:AGER	http://www.gsea-msigdb.org/gsea/msigdb/cards/GO_T_CELL_MEDIATED_IMMUNITY
GO_bp	GO_REGULATION_OF_T_CELL_MEDIATED_IMMUNITY	67	11	1.82437e-09	2.97981e-07	NLRP3:IL12RB1:CCR2:IL12A:HLA-F:HLA-G:HLA-A:HLA-E:HLA-C:HLA-B:AGER	http://www.gsea-msigdb.org/gsea/msigdb/cards/GO_REGULATION_OF_T_CELL_MEDIATED_IMMUNITY
GO_bp	GO_CELL_ACTIVATION	1337	47	2.56642e-09	4.10069e-07	CTSS:IL10:NLRP3:LYZ:NOD2:IKZF3:ORMDL3:PSMD3:CRHR1:MAPT:TICAM1:IL12RB1:RAB3A:CEBPB:CCR9:CCR2:LTF:IL12A:HLA-F:HLA-G:HLA-E:TUBB:MICA:MICB:TNF:LST1:NCR3:AIF1:BAG6:CSNK2B:CLIC1:HSPA1A:HSPA1B:NEU1:AGER:HLA-DMB:HLA-DOA:HLA-DPA1:HLA-DPB1:BAK1:IKZF1:AOC1:RIPK2:NBN:GSDMD:NAPRT1:TNFSF8	http://www.gsea-msigdb.org/gsea/msigdb/cards/GO_CELL_ACTIVATION
GO_bp	GO_LEUKOCYTE_MEDIATED_CYTOTOXICITY	107	13	2.80616e-09	4.37922e-07	IL12RB1:IL12A:HLA-F:HLA-G:HLA-A:HLA-E:TUBB:HLA-C:HLA-B:MICA:MICB:NCR3:AGER	http://www.gsea-msigdb.org/gsea/msigdb/cards/GO_LEUKOCYTE_MEDIATED_CYTOTOXICITY
GO_bp	GO_MHC_PROTEIN_COMPLEX_ASSEMBLY	6	5	2.8599e-09	4.37922e-07	HLA-DRA:HLA-DRB1:HLA-DMB:HLA-DMA:TAPBP	http://www.gsea-msigdb.org/gsea/msigdb/cards/GO_MHC_PROTEIN_COMPLEX_ASSEMBLY
GO_bp	GO_REGULATION_OF_CELL_KILLING	90	12	3.92414e-09	5.88621e-07	IL12RB1:IL12A:HLA-F:HLA-G:HLA-A:HLA-E:HLA-C:HLA-B:MICA:MICB:NCR3:AGER	http://www.gsea-msigdb.org/gsea/msigdb/cards/GO_REGULATION_OF_CELL_KILLING
GO_bp	GO_REGULATION_OF_ADAPTIVE_IMMUNE_RESPONSE	158	15	5.3452e-09	7.85745e-07	IL10:NLRP3:IL12RB1:CCR2:IL12A:HLA-F:HLA-G:HLA-A:HLA-E:HLA-C:HLA-B:LTA:TNF:AGER:RIPK2	http://www.gsea-msigdb.org/gsea/msigdb/cards/GO_REGULATION_OF_ADAPTIVE_IMMUNE_RESPONSE
GO_bp	GO_CELL_KILLING	159	15	5.82994e-09	8.40198e-07	LYZ:IL12RB1:LTF:IL12A:HLA-F:HLA-G:HLA-A:HLA-E:TUBB:HLA-C:HLA-B:MICA:MICB:NCR3:AGER	http://www.gsea-msigdb.org/gsea/msigdb/cards/GO_CELL_KILLING
GO_bp	GO_CYTOKINE_PRODUCTION	728	32	7.55687e-09	1.06814e-06	ARNT:IL10:IL19:NLRP3:NOD2:TICAM1:IL12RB1:CEBPB:CCR2:LTF:IL12A:HLA-F:HLA-G:PPP1R11:TRIM15:HLA-E:FLOT1:NFKBIL1:LTA:TNF:LTB:AIF1:HSPA1A:HSPA1B:AGPAT1:AGER:GPSM3:HLA-DPA1:HLA-DPB1:IRF5:RIPK2:GSDMD	http://www.gsea-msigdb.org/gsea/msigdb/cards/GO_CYTOKINE_PRODUCTION
GO_bp	GO_POSITIVE_REGULATION_OF_T_CELL_MEDIATED_IMMUNITY	45	9	9.10178e-09	1.26223e-06	NLRP3:IL12RB1:IL12A:HLA-F:HLA-G:HLA-A:HLA-E:HLA-C:HLA-B	http://www.gsea-msigdb.org/gsea/msigdb/cards/GO_POSITIVE_REGULATION_OF_T_CELL_MEDIATED_IMMUNITY
GO_bp	GO_T_CELL_RECEPTOR_SIGNALING_PATHWAY	190	16	9.31123e-09	1.26736e-06	PSMD3:PIK3R2:PIK3R2:MOG:BTNL2:HLA-DRA:HLA-DRB5:HLA-DRB1:HLA-DQA1:HLA-DQB1:HLA-DQA2:HLA-DQB2:PSMB8:PSMB9:HLA-DPA1:HLA-DPB1:RIPK2	http://www.gsea-msigdb.org/gsea/msigdb/cards/GO_T_CELL_RECEPTOR_SIGNALING_PATHWAY
GO_bp	GO_REGULATION_OF_RESPONSE_TO_STRESS	1420	47	1.70057e-08	2.27258e-06	GFI1:MCL1:CTSS:CTSK:CERS2:IL10:NLRP3:NOD2:PSMD3:HEXIM1:MAPT:FEM1A:TICAM1:IL12RB1:UBA52:CEBPB:CCR2:LTF:IL12A:HLA-F:HLA-G:TRIM15:HLA-E:FLOT1:IER3:MUC21:MICA:MICB:DDX39B:NFKBIL1:LTA:TNF:NCR3:BAG6:HSPA1L:HSPA1A:HSPA1B:ATF6B:AGER:GPSM3:PSMB8:PSMB9:DAXX:BAK1:IFNGR1:FIGNL1:RIPK2	http://www.gsea-msigdb.org/gsea/msigdb/cards/GO_REGULATION_OF_RESPONSE_TO_STRESS
GO_bp	GO_LYMPHOCYTE_ACTIVATION	650	29	2.92243e-08	3.83569e-06	IL10:NLRP3:NOD2:IKZF3:TICAM1:IL12RB1:CEBPB:CCR9:CCR2:IL12A:HLA-F:HLA-G:HLA-E:MICA:MICB:LST1:NCR3:AIF1:BAG6:AGER:HLA-DMB:HLA-DOA:HLA-DPA1:HLA-DPB1:BAK1:IKZF1:RIPK2:NBN:TNFSF8	http://www.gsea-msigdb.org/gsea/msigdb/cards/GO_LYMPHOCYTE_ACTIVATION
GO_bp	GO_REGULATION_OF_LEUKOCYTE_PROLIFERATION	215	16	5.34736e-08	6.89528e-06	IL10:IKZF3:TICAM1:IL12RB1:CEBPB:CCR2:IL12A:HLA-G:HLA-E:LST1:AIF1:AGER:HLA-DMB:HLA-DPA1:HLA-DPB1:RIPK2	http://www.gsea-msigdb.org/gsea/msigdb/cards/GO_REGULATION_OF_LEUKOCYTE_PROLIFERATION
GO_bp	GO_IMMUNE_RESPONSE_REGULATING_CELL_SURFACE_RECEPTOR_SIGNALING_PATHWAY	383	21	9.0772e-08	1.1503e-05	PSMD3:PIK3R2:PIK3R2:MOG:HLA-G:MUC21:MICB:NCR3:BAG6:BTNL2:HLA-DRA:HLA-DRB5:HLA-DRB1:HLA-DQA1:HLA-DQB1:HLA-DQA2:HLA-DQB2:PSMB8:PSMB9:HLA-DPA1:HLA-DPB1:RIPK2	http://www.gsea-msigdb.org/gsea/msigdb/cards/GO_IMMUNE_RESPONSE_REGULATING_CELL_SURFACE_RECEPTOR_SIGNALING_PATHWAY
GO_bp	GO_ANTIGEN_RECEPTOR_MEDIATED_SIGNALING_PATHWAY	233	16	1.62326e-07	2.0222e-05	PSMD3:PIK3R2:PIK3R2:MOG:BTNL2:HLA-DRA:HLA-DRB5:HLA-DRB1:HLA-DQA1:HLA-DQB1:HLA-DQA2:HLA-DQB2:PSMB8:PSMB9:HLA-DPA1:HLA-DPB1:RIPK2	http://www.gsea-msigdb.org/gsea/msigdb/cards/GO_ANTIGEN_RECEPTOR_MEDIATED_SIGNALING_PATHWAY
GO_bp	GO_REGULATION_OF_DENDRITIC_CELL_DIFFERENTIATION	11	5	2.08073e-07	2.54889e-05	CEBPB:HLA-G:AGER:TMEM176B:TMEM176A	http://www.gsea-msigdb.org/gsea/msigdb/cards/GO_REGULATION_OF_DENDRITIC_CELL_DIFFERENTIATION
GO_bp	GO_REGULATION_OF_LYMPHOCYTE_ACTIVATION	410	21	2.82639e-07	3.40557e-05	IL10:NLRP3:NOD2:IKZF3:TICAM1:IL12RB1:CEBPB:CCR2:IL12A:HLA-F:HLA-G:HLA-E:MICA:LST1:AIF1:AGER:HLA-DMB:HLA-DOA:HLA-DPA1:HLA-DPB1:RIPK2	http://www.gsea-msigdb.org/gsea/msigdb/cards/GO_REGULATION_OF_LYMPHOCYTE_ACTIVATION
GO_bp	GO_RESPONSE_TO_BACTERIUM	602	26	2.97637e-07	3.52843e-05	GFI1:IL10:IL24:NLRP3:LYZ:NOD2:IKZF3:TICAM1:PTGIR:CEBPB:CCR5:LTF:IL12A:PPP1R11:HLA-E:MICA:NFKBIL1:LTA:TNF:LY6G6C:C4B:RNF5:IRF5:RIPK2:GSDMD:TNFSF8	http://www.gsea-msigdb.org/gsea/msigdb/cards/GO_RESPONSE_TO_BACTERIUM
GO_bp	GO_ACTIVATION_OF_INNATE_IMMUNE_RESPONSE	308	18	3.05414e-07	3.56316e-05	GFI1:CTSS:CTSK:NOD2:PSMD3:HEXIM1:TICAM1:UBA52:LTF:TRIM15:FLOT1:MUC21:NFKBIL1:HSPA1A:HSPA1B:PSMB8:PSMB9:RIPK2	http://www.gsea-msigdb.org/gsea/msigdb/cards/GO_ACTIVATION_OF_INNATE_IMMUNE_RESPONSE
GO_bp	GO_INFLAMMATORY_RESPONSE	685	28	3.1141e-07	3.57635e-05	ECM1:IL10:NLRP3:LYZ:NOD2:MAPT:FEM1A:TICAM1:PTGIR:CEBPB:CXCR6:XCR1:CCR3:CCR1:CCR2:CCR5:CCRL2:HLA-E:LTA:TNF:NCR3:AIF1:C4A:C4B:AGER:GPSM3:RIPK2:GSDMD	http://www.gsea-msigdb.org/gsea/msigdb/cards/GO_INFLAMMATORY_RESPONSE
GO_bp	GO_POSITIVE_REGULATION_OF_NATURAL_KILLER_CELL_MEDIATED_IMMUNITY	34	7	3.44545e-07	3.89601e-05	IL12A:HLA-F:HLA-G:HLA-E:MICA:MICB:NCR3	http://www.gsea-msigdb.org/gsea/msigdb/cards/GO_POSITIVE_REGULATION_OF_NATURAL_KILLER_CELL_MEDIATED_IMMUNITY
GO_bp	GO_POSITIVE_REGULATION_OF_CELL_CELL_ADHESION	249	16	3.99505e-07	4.44904e-05	IL10:NLRP3:NOD2:IL12RB1:CCR2:IL12A:HLA-G:HLA-E:FLOT1:TNF:AIF1:AGER:HLA-DMB:HLA-DPA1:HLA-DPB1:RIPK2	http://www.gsea-msigdb.org/gsea/msigdb/cards/GO_POSITIVE_REGULATION_OF_CELL_CELL_ADHESION
GO_bp	GO_INTERSPECIES_INTERACTION_BETWEEN_ORGANISMS	922	33	5.39598e-07	5.91947e-05	GFI1:SETDB1:IL10:LYZ:UBA52:CXCR6:CCR3:CCR2:CCR5:LTF:TRIM59:KPNA4:MOG:TRIM31:TRIM10:TRIM15:TRIM26:MICA:MICB:DDX39B:LTA:TNF:HSPA1A:HSPA1B:NELFE:HLA-DRA:TAP2:TAP2:PSMB8:PSMB9:TAP1:BRD2:DAXX:GSDMD	http://www.gsea-msigdb.org/gsea/msigdb/cards/GO_INTERSPECIES_INTERACTION_BETWEEN_ORGANISMS
GO_bp	GO_DEFENSE_RESPONSE_TO_GRAM_POSITIVE_BACTERIUM	94	10	6.90684e-07	7.46548e-05	NLRP3:LYZ:IL12A:PPP1R11:HLA-E:LTA:TNF:RIPK2:GSDMD:TNFSF8	http://www.gsea-msigdb.org/gsea/msigdb/cards/GO_DEFENSE_RESPONSE_TO_GRAM_POSITIVE_BACTERIUM
GO_bp	GO_POSITIVE_REGULATION_OF_NF_KAPPAB_TRANSCRIPTION_FACTOR_ACTIVITY	150	12	1.1879e-06	0.000126537	NLRP3:NOD2:TICAM1:UBA52:LTF:TRIM15:FLOT1:TNF:HSPA1A:HSPA1B:AGER:RIPK2	http://www.gsea-msigdb.org/gsea/msigdb/cards/GO_POSITIVE_REGULATION_OF_NF_KAPPAB_TRANSCRIPTION_FACTOR_ACTIVITY
GO_bp	GO_REGULATION_OF_CELL_ACTIVATION	528	23	1.28522e-06	0.000134948	IL10:NLRP3:NOD2:IKZF3:CRHR1:TICAM1:IL12RB1:CEBPB:CCR2:IL12A:HLA-F:HLA-G:HLA-E:MICA:TNF:LST1:AIF1:AGER:HLA-DMB:HLA-DOA:HLA-DPA1:HLA-DPB1:RIPK2	http://www.gsea-msigdb.org/gsea/msigdb/cards/GO_REGULATION_OF_CELL_ACTIVATION
GO_bp	GO_POSITIVE_REGULATION_OF_LEUKOCYTE_CELL_CELL_ADHESION	212	14	1.55477e-06	0.000160952	NLRP3:NOD2:IL12RB1:CCR2:IL12A:HLA-G:HLA-E:TNF:AIF1:AGER:HLA-DMB:HLA-DPA1:HLA-DPB1:RIPK2	http://www.gsea-msigdb.org/gsea/msigdb/cards/GO_POSITIVE_REGULATION_OF_LEUKOCYTE_CELL_CELL_ADHESION
GO_bp	GO_REGULATION_OF_CELL_CELL_ADHESION	384	19	1.76959e-06	0.000180646	IL10:NLRP3:NOD2:IL12RB1:CEBPB:CCR2:IL12A:HLA-G:HLA-E:FLOT1:MUC21:CDSN:TNF:AIF1:AGER:HLA-DMB:HLA-DPA1:HLA-DPB1:RIPK2	http://www.gsea-msigdb.org/gsea/msigdb/cards/GO_REGULATION_OF_CELL_CELL_ADHESION
GO_bp	GO_DEFENSE_RESPONSE_TO_BACTERIUM	247	15	1.87769e-06	0.000189055	IL10:NLRP3:LYZ:NOD2:CEBPB:LTF:IL12A:PPP1R11:HLA-E:MICA:LTA:TNF:RIPK2:GSDMD:TNFSF8	http://www.gsea-msigdb.org/gsea/msigdb/cards/GO_DEFENSE_RESPONSE_TO_BACTERIUM
GO_bp	GO_REGULATION_OF_CYTOKINE_PRODUCTION_INVOLVED_IN_IMMUNE_RESPONSE	82	9	1.92911e-06	0.000191607	IL10:NLRP3:NOD2:TICAM1:CCR2:HLA-F:HLA-G:HLA-E:TNF	http://www.gsea-msigdb.org/gsea/msigdb/cards/GO_REGULATION_OF_CYTOKINE_PRODUCTION_INVOLVED_IN_IMMUNE_RESPONSE
GO_bp	GO_POSITIVE_REGULATION_OF_CELL_ACTIVATION	317	17	2.13474e-06	0.000209204	IL10:NLRP3:NOD2:CRHR1:TICAM1:IL12RB1:CCR2:IL12A:HLA-F:HLA-G:HLA-E:AIF1:AGER:HLA-DMB:HLA-DPA1:HLA-DPB1:RIPK2	http://www.gsea-msigdb.org/gsea/msigdb/cards/GO_POSITIVE_REGULATION_OF_CELL_ACTIVATION
GO_bp	GO_PATTERN_RECOGNITION_RECEPTOR_SIGNALING_PATHWAY	188	13	2.21415e-06	0.000214131	GFI1:CTSS:CTSK:NOD2:TICAM1:UBA52:LTF:TRIM15:FLOT1:NFKBIL1:HSPA1A:HSPA1B:RIPK2	http://www.gsea-msigdb.org/gsea/msigdb/cards/GO_PATTERN_RECOGNITION_RECEPTOR_SIGNALING_PATHWAY
GO_bp	GO_POSITIVE_REGULATION_OF_LEUKOCYTE_PROLIFERATION	133	11	2.40101e-06	0.000229188	TICAM1:IL12RB1:CCR2:IL12A:HLA-E:AIF1:AGER:HLA-DMB:HLA-DPA1:HLA-DPB1:RIPK2	http://www.gsea-msigdb.org/gsea/msigdb/cards/GO_POSITIVE_REGULATION_OF_LEUKOCYTE_PROLIFERATION
GO_bp	GO_LEUKOCYTE_PROLIFERATION	286	16	2.48305e-06	0.00023398	IL10:IKZF3:TICAM1:IL12RB1:CEBPB:CCR2:IL12A:HLA-G:HLA-E:LST1:AIF1:AGER:HLA-DMB:HLA-DPA1:HLA-DPB1:RIPK2	http://www.gsea-msigdb.org/gsea/msigdb/cards/GO_LEUKOCYTE_PROLIFERATION
GO_bp	GO_POSITIVE_REGULATION_OF_INTERFERON_GAMMA_PRODUCTION	64	8	2.68599e-06	0.000249899	IL12RB1:CCR2:IL12A:LTA:TNF:HLA-DPA1:HLA-DPB1:RIPK2	http://www.gsea-msigdb.org/gsea/msigdb/cards/GO_POSITIVE_REGULATION_OF_INTERFERON_GAMMA_PRODUCTION
GO_bp	GO_NATURAL_KILLER_CELL_MEDIATED_IMMUNITY	65	8	3.02675e-06	0.000278083	IL12A:HLA-F:HLA-G:HLA-E:TUBB:MICA:MICB:NCR3	http://www.gsea-msigdb.org/gsea/msigdb/cards/GO_NATURAL_KILLER_CELL_MEDIATED_IMMUNITY
GO_bp	GO_IMMUNE_SYSTEM_DEVELOPMENT	955	32	3.30574e-06	0.000299965	GFI1:ARNT:IL10:NLRP3:IKZF3:PSMD3:IL12RB1:CEBPB:CCR9:CCR1:CCR2:LTF:HLA-G:TRIM10:HLA-E:LTA:TNF:LTB:HSPA1A:HSPA1B:AGER:NOTCH4:PSMB8:PSMB9:HLA-DOA:BAK1:IKZF1:TMEM176B:TMEM176A:RIPK2:NBN:TNFSF8	http://www.gsea-msigdb.org/gsea/msigdb/cards/GO_IMMUNE_SYSTEM_DEVELOPMENT
GO_bp	GO_POSITIVE_REGULATION_OF_DNA_BINDING_TRANSCRIPTION_FACTOR_ACTIVITY	259	15	3.37012e-06	0.000302078	IL10:NLRP3:NOD2:TICAM1:UBA52:LTF:TRIM31:TRIM15:TRIM26:FLOT1:TNF:HSPA1A:HSPA1B:AGER:RIPK2	http://www.gsea-msigdb.org/gsea/msigdb/cards/GO_POSITIVE_REGULATION_OF_DNA_BINDING_TRANSCRIPTION_FACTOR_ACTIVITY
GO_bp	GO_REGULATION_OF_NATURAL_KILLER_CELL_MEDIATED_IMMUNITY	47	7	3.45641e-06	0.000306079	IL12A:HLA-F:HLA-G:HLA-E:MICA:MICB:NCR3	http://www.gsea-msigdb.org/gsea/msigdb/cards/GO_REGULATION_OF_NATURAL_KILLER_CELL_MEDIATED_IMMUNITY
GO_bp	GO_POSITIVE_REGULATION_OF_LYMPHOCYTE_ACTIVATION	263	15	4.0641e-06	0.000355609	NLRP3:NOD2:TICAM1:IL12RB1:CCR2:IL12A:HLA-F:HLA-G:HLA-E:AIF1:AGER:HLA-DMB:HLA-DPA1:HLA-DPB1:RIPK2	http://www.gsea-msigdb.org/gsea/msigdb/cards/GO_POSITIVE_REGULATION_OF_LYMPHOCYTE_ACTIVATION
GO_bp	GO_RESPONSE_TO_MOLECULE_OF_BACTERIAL_ORIGIN	333	17	4.1376e-06	0.000357781	GFI1:IL10:IL24:NLRP3:NOD2:TICAM1:PTGIR:CEBPB:CCR5:LTF:IL12A:NFKBIL1:LTA:TNF:C4B:IRF5:RIPK2	http://www.gsea-msigdb.org/gsea/msigdb/cards/GO_RESPONSE_TO_MOLECULE_OF_BACTERIAL_ORIGIN
GO_bp	GO_B_CELL_MEDIATED_IMMUNITY	115	10	4.4185e-06	0.000377627	IL10:HLA-G:HLA-E:LTA:TNF:C2:C4A:C4B:HLA-DQB1:NBN	http://www.gsea-msigdb.org/gsea/msigdb/cards/GO_B_CELL_MEDIATED_IMMUNITY
GO_bp	GO_POSITIVE_REGULATION_OF_T_CELL_PROLIFERATION	92	9	5.07232e-06	0.000428524	IL12RB1:CCR2:HLA-E:AIF1:AGER:HLA-DMB:HLA-DPA1:HLA-DPB1:RIPK2	http://www.gsea-msigdb.org/gsea/msigdb/cards/GO_POSITIVE_REGULATION_OF_T_CELL_PROLIFERATION
GO_bp	GO_NEGATIVE_REGULATION_OF_MULTI_ORGANISM_PROCESS	173	12	5.28757e-06	0.000437925	SETDB1:IL10:LTF:TRIM59:TRIM31:TRIM10:TRIM15:TRIM26:MICB:NFKBIL1:LTA:TNF	http://www.gsea-msigdb.org/gsea/msigdb/cards/GO_NEGATIVE_REGULATION_OF_MULTI_ORGANISM_PROCESS
GO_bp	GO_T_CELL_ACTIVATION	453	20	5.30276e-06	0.000437925	IL10:NLRP3:NOD2:IL12RB1:CEBPB:CCR9:CCR2:IL12A:HLA-G:HLA-E:MICA:MICB:AIF1:AGER:HLA-DMB:HLA-DOA:HLA-DPA1:HLA-DPB1:RIPK2:TNFSF8	http://www.gsea-msigdb.org/gsea/msigdb/cards/GO_T_CELL_ACTIVATION
GO_bp	GO_REGULATION_OF_T_CELL_ACTIVATION	308	16	6.39909e-06	0.000518682	IL10:NLRP3:NOD2:IL12RB1:CEBPB:CCR2:IL12A:HLA-G:HLA-E:AIF1:AGER:HLA-DMB:HLA-DOA:HLA-DPA1:HLA-DPB1:RIPK2	http://www.gsea-msigdb.org/gsea/msigdb/cards/GO_REGULATION_OF_T_CELL_ACTIVATION
GO_bp	GO_RESPONSE_TO_BIOTIC_STIMULUS	939	31	6.42177e-06	0.000518682	GFI1:IL10:IL24:NLRP3:LYZ:NOD2:IKZF3:TICAM1:IL12RB1:PTGIR:CEBPB:CCR5:LTF:IL12A:PPP1R11:TRIM15:HLA-E:MICA:MICB:NFKBIL1:LTA:TNF:LY6G6C:C4B:RNF5:BAK1:IFNGR1:IRF5:RIPK2:GSDMD:TNFSF8	http://www.gsea-msigdb.org/gsea/msigdb/cards/GO_RESPONSE_TO_BIOTIC_STIMULUS
GO_bp	GO_REGULATION_OF_HEMOPOIESIS	460	20	6.65472e-06	0.000528394	ARNT:NLRP3:IKZF3:PSMD3:IL12RB1:CEBPB:CCR1:CCR2:LTF:HLA-G:TNF:HSPA1A:HSPA1B:AGER:PSMB8:PSMB9:HLA-DOA:TMEM176B:TMEM176A:RIPK2	http://www.gsea-msigdb.org/gsea/msigdb/cards/GO_REGULATION_OF_HEMOPOIESIS
GO_bp	GO_T_CELL_PROLIFERATION	177	12	6.6858e-06	0.000528394	IL10:IL12RB1:CEBPB:CCR2:HLA-G:HLA-E:AIF1:AGER:HLA-DMB:HLA-DPA1:HLA-DPB1:RIPK2	http://www.gsea-msigdb.org/gsea/msigdb/cards/GO_T_CELL_PROLIFERATION
GO_bp	GO_CYTOKINE_PRODUCTION_INVOLVED_IN_IMMUNE_RESPONSE	99	9	9.29337e-06	0.000726663	IL10:NLRP3:NOD2:TICAM1:CCR2:HLA-F:HLA-G:HLA-E:TNF	http://www.gsea-msigdb.org/gsea/msigdb/cards/GO_CYTOKINE_PRODUCTION_INVOLVED_IN_IMMUNE_RESPONSE
GO_bp	GO_LEUKOCYTE_CELL_CELL_ADHESION	321	16	1.07442e-05	0.000830008	IL10:NLRP3:NOD2:IL12RB1:CEBPB:CCR2:IL12A:HLA-G:HLA-E:TNF:AIF1:AGER:HLA-DMB:HLA-DPA1:HLA-DPB1:RIPK2	http://www.gsea-msigdb.org/gsea/msigdb/cards/GO_LEUKOCYTE_CELL_CELL_ADHESION
GO_bp	GO_RESPONSE_TO_PEPTIDOGLYCAN	11	4	1.08409e-05	0.000830008	NLRP3:NOD2:IRF5:RIPK2	http://www.gsea-msigdb.org/gsea/msigdb/cards/GO_RESPONSE_TO_PEPTIDOGLYCAN
GO_bp	GO_POSITIVE_REGULATION_OF_MONONUCLEAR_CELL_MIGRATION	23	5	1.32308e-05	0.00100254	CCR1:CCR2:TNF:AIF1:AGER	http://www.gsea-msigdb.org/gsea/msigdb/cards/GO_POSITIVE_REGULATION_OF_MONONUCLEAR_CELL_MIGRATION
GO_bp	GO_DEFENSE_RESPONSE_TO_OTHER_ORGANISM	483	20	1.35754e-05	0.00101816	IL10:NLRP3:LYZ:NOD2:TICAM1:IL12RB1:CEBPB:LTF:IL12A:PPP1R11:TRIM15:HLA-E:MICA:MICB:LTA:TNF:IRF5:RIPK2:GSDMD:TNFSF8	http://www.gsea-msigdb.org/gsea/msigdb/cards/GO_DEFENSE_RESPONSE_TO_OTHER_ORGANISM
GO_bp	GO_INTERFERON_GAMMA_PRODUCTION	108	9	1.88532e-05	0.00139971	IL10:IL12RB1:CCR2:IL12A:LTA:TNF:HLA-DPA1:HLA-DPB1:RIPK2	http://www.gsea-msigdb.org/gsea/msigdb/cards/GO_INTERFERON_GAMMA_PRODUCTION
GO_bp	GO_REGULATION_OF_LEUKOCYTE_DIFFERENTIATION	264	14	1.93757e-05	0.00142411	NLRP3:IKZF3:IL12RB1:CEBPB:CCR1:CCR2:LTF:HLA-G:TNF:AGER:HLA-DOA:TMEM176B:TMEM176A:RIPK2	http://www.gsea-msigdb.org/gsea/msigdb/cards/GO_REGULATION_OF_LEUKOCYTE_DIFFERENTIATION
GO_bp	GO_CYTOKINE_METABOLIC_PROCESS	110	9	2.18518e-05	0.0015902	IL10:IL19:TICAM1:CEBPB:CCR2:TNF:LTB:AGER:TNFSF15	http://www.gsea-msigdb.org/gsea/msigdb/cards/GO_CYTOKINE_METABOLIC_PROCESS
GO_bp	GO_NUCLEOTIDE_BINDING_OLIGOMERIZATION_DOMAIN_CONTAINING_2_SIGNALING_PATHWAY	13	4	2.29821e-05	0.00165606	NOD2:HSPA1A:HSPA1B:RIPK2	http://www.gsea-msigdb.org/gsea/msigdb/cards/GO_NUCLEOTIDE_BINDING_OLIGOMERIZATION_DOMAIN_CONTAINING_2_SIGNALING_PATHWAY
GO_bp	GO_NATURAL_KILLER_CELL_ACTIVATION	86	8	2.47928e-05	0.0017692	TICAM1:IL12A:HLA-F:HLA-E:MICA:MICB:NCR3:BAG6	http://www.gsea-msigdb.org/gsea/msigdb/cards/GO_NATURAL_KILLER_CELL_ACTIVATION
GO_bp	GO_VESICLE_FUSION_WITH_ENDOPLASMIC_RETICULUM_GOLGI_INTERMEDIATE_COMPARTMENT_ERGIC_MEMBRANE	5	3	2.54575e-05	0.00178203	TAP2:TAP2:TAP1:TAPBP	http://www.gsea-msigdb.org/gsea/msigdb/cards/GO_VESICLE_FUSION_WITH_ENDOPLASMIC_RETICULUM_GOLGI_INTERMEDIATE_COMPARTMENT_ERGIC_MEMBRANE
GO_bp	GO_CELLULAR_RESPONSE_TO_PEPTIDOGLYCAN	5	3	2.54575e-05	0.00178203	NLRP3:NOD2:RIPK2	http://www.gsea-msigdb.org/gsea/msigdb/cards/GO_CELLULAR_RESPONSE_TO_PEPTIDOGLYCAN
GO_bp	GO_CELL_ACTIVATION_INVOLVED_IN_IMMUNE_RESPONSE	699	24	4.08033e-05	0.00282928	CTSS:IL10:NLRP3:LYZ:ORMDL3:PSMD3:CRHR1:TICAM1:IL12RB1:RAB3A:CCR2:LTF:HLA-F:TUBB:CSNK2B:HSPA1A:HSPA1B:NEU1:HLA-DMB:AOC1:RIPK2:NBN:GSDMD:NAPRT1	http://www.gsea-msigdb.org/gsea/msigdb/cards/GO_CELL_ACTIVATION_INVOLVED_IN_IMMUNE_RESPONSE
GO_bp	GO_NEGATIVE_REGULATION_OF_NATURAL_KILLER_CELL_MEDIATED_IMMUNITY	15	4	4.29295e-05	0.00292159	HLA-F:HLA-G:HLA-E:MICA	http://www.gsea-msigdb.org/gsea/msigdb/cards/GO_NEGATIVE_REGULATION_OF_NATURAL_KILLER_CELL_MEDIATED_IMMUNITY
GO_bp	GO_GAMMA_DELTA_T_CELL_ACTIVATION	15	4	4.29295e-05	0.00292159	NOD2:CCR9:MICA:MICB	http://www.gsea-msigdb.org/gsea/msigdb/cards/GO_GAMMA_DELTA_T_CELL_ACTIVATION
GO_bp	GO_HUMORAL_IMMUNE_RESPONSE_MEDIATED_BY_CIRCULATING_IMMUNOGLOBULIN	47	6	4.36017e-05	0.00292633	LTA:TNF:C2:C4A:C4B:HLA-DQB1	http://www.gsea-msigdb.org/gsea/msigdb/cards/GO_HUMORAL_IMMUNE_RESPONSE_MEDIATED_BY_CIRCULATING_IMMUNOGLOBULIN
GO_bp	GO_RESPONSE_TO_TYPE_I_INTERFERON	93	8	4.37954e-05	0.00292633	HLA-F:HLA-G:HLA-A:HLA-E:HLA-C:HLA-B:PSMB8:IRF5	http://www.gsea-msigdb.org/gsea/msigdb/cards/GO_RESPONSE_TO_TYPE_I_INTERFERON
GO_bp	GO_REGULATION_OF_DNA_TEMPLATED_TRANSCRIPTION_IN_RESPONSE_TO_STRESS	121	9	4.66089e-05	0.00308627	ARNT:PSMD3:UBA52:HIF3A:CEBPB:HSPA1A:ATF6B:PSMB8:PSMB9	http://www.gsea-msigdb.org/gsea/msigdb/cards/GO_REGULATION_OF_DNA_TEMPLATED_TRANSCRIPTION_IN_RESPONSE_TO_STRESS
GO_bp	GO_NEGATIVE_REGULATION_OF_DENDRITIC_CELL_DIFFERENTIATION	6	3	5.03946e-05	0.00329117	HLA-G:TMEM176B:TMEM176A	http://www.gsea-msigdb.org/gsea/msigdb/cards/GO_NEGATIVE_REGULATION_OF_DENDRITIC_CELL_DIFFERENTIATION
GO_bp	GO_RESPONSE_TO_CHEMOKINE	95	8	5.10468e-05	0.00329117	CCR9:CXCR6:XCR1:CCR3:CCR1:CCR2:CCR5:CCRL2	http://www.gsea-msigdb.org/gsea/msigdb/cards/GO_RESPONSE_TO_CHEMOKINE
GO_bp	GO_NEGATIVE_REGULATION_OF_VIRAL_PROCESS	95	8	5.10468e-05	0.00329117	SETDB1:LTF:TRIM59:TRIM31:TRIM10:TRIM15:TRIM26:TNF	http://www.gsea-msigdb.org/gsea/msigdb/cards/GO_NEGATIVE_REGULATION_OF_VIRAL_PROCESS
GO_bp	GO_POSITIVE_REGULATION_OF_HETEROTYPIC_CELL_CELL_ADHESION	16	4	5.66197e-05	0.00361874	IL10:FLOT1:TNF:AGER	http://www.gsea-msigdb.org/gsea/msigdb/cards/GO_POSITIVE_REGULATION_OF_HETEROTYPIC_CELL_CELL_ADHESION
GO_bp	GO_REGULATION_OF_DNA_BINDING_TRANSCRIPTION_FACTOR_ACTIVITY	413	17	6.53115e-05	0.00413827	GFI1:IL10:NLRP3:NOD2:TICAM1:UBA52:LTF:TRIM31:TRIM15:TRIM26:FLOT1:NFKBIL1:TNF:HSPA1A:HSPA1B:AGER:RIPK2	http://www.gsea-msigdb.org/gsea/msigdb/cards/GO_REGULATION_OF_DNA_BINDING_TRANSCRIPTION_FACTOR_ACTIVITY
GO_bp	GO_PRODUCTION_OF_MOLECULAR_MEDIATOR_OF_IMMUNE_RESPONSE	189	11	6.6103e-05	0.00415262	IL10:NLRP3:NOD2:TICAM1:CCR2:HLA-F:HLA-G:HLA-E:TNF:HLA-DQB1:NBN	http://www.gsea-msigdb.org/gsea/msigdb/cards/GO_PRODUCTION_OF_MOLECULAR_MEDIATOR_OF_IMMUNE_RESPONSE
GO_bp	GO_LEUKOCYTE_DIFFERENTIATION	500	19	7.11867e-05	0.00441859	IL10:NLRP3:IKZF3:IL12RB1:CEBPB:CCR9:CCR1:CCR2:LTF:HLA-G:TNF:AGER:HLA-DOA:BAK1:IKZF1:TMEM176B:TMEM176A:RIPK2:TNFSF8	http://www.gsea-msigdb.org/gsea/msigdb/cards/GO_LEUKOCYTE_DIFFERENTIATION
GO_bp	GO_POSITIVE_REGULATION_OF_INTERLEUKIN_12_PRODUCTION	32	5	7.1539e-05	0.00441859	HLA-G:LTB:AGER:IRF5:RIPK2	http://www.gsea-msigdb.org/gsea/msigdb/cards/GO_POSITIVE_REGULATION_OF_INTERLEUKIN_12_PRODUCTION
GO_bp	GO_POSITIVE_REGULATION_OF_RESPONSE_TO_EXTERNAL_STIMULUS	299	14	7.52617e-05	0.00460978	NOD2:TICAM1:CEBPB:CCR1:CCR2:IL12A:TRIM15:HLA-E:LTA:TNF:AIF1:AGER:GPSM3:RIPK2	http://www.gsea-msigdb.org/gsea/msigdb/cards/GO_POSITIVE_REGULATION_OF_RESPONSE_TO_EXTERNAL_STIMULUS
GO_bp	GO_TUMOR_NECROSIS_FACTOR_MEDIATED_SIGNALING_PATHWAY	160	10	7.83852e-05	0.00473021	PSMD3:LTA:TNF:LTB:HSPA1A:HSPA1B:PSMB8:PSMB9:TNFSF15:TNFSF8	http://www.gsea-msigdb.org/gsea/msigdb/cards/GO_TUMOR_NECROSIS_FACTOR_MEDIATED_SIGNALING_PATHWAY
GO_bp	GO_CELLULAR_RESPONSE_TO_BIOTIC_STIMULUS	227	12	7.8515e-05	0.00473021	GFI1:IL10:IL24:NLRP3:NOD2:TICAM1:CEBPB:CCR5:LTF:NFKBIL1:TNF:RIPK2	http://www.gsea-msigdb.org/gsea/msigdb/cards/GO_CELLULAR_RESPONSE_TO_BIOTIC_STIMULUS
GO_bp	GO_MYELOID_LEUKOCYTE_ACTIVATION	638	22	8.08744e-05	0.00483274	CTSS:IL10:LYZ:ORMDL3:PSMD3:CRHR1:MAPT:TICAM1:RAB3A:CCR2:LTF:TUBB:TNF:AIF1:CSNK2B:HSPA1A:HSPA1B:NEU1:AGER:AOC1:GSDMD:NAPRT1	http://www.gsea-msigdb.org/gsea/msigdb/cards/GO_MYELOID_LEUKOCYTE_ACTIVATION
GO_bp	GO_REGULATION_OF_NATURAL_KILLER_CELL_ACTIVATION	33	5	8.33698e-05	0.00494168	TICAM1:IL12A:HLA-F:HLA-E:MICA	http://www.gsea-msigdb.org/gsea/msigdb/cards/GO_REGULATION_OF_NATURAL_KILLER_CELL_ACTIVATION
GO_bp	GO_POSITIVE_REGULATION_OF_CYTOKINE_PRODUCTION_INVOLVED_IN_IMMUNE_RESPONSE	53	6	8.69943e-05	0.00505181	NLRP3:NOD2:TICAM1:HLA-F:HLA-G:HLA-E	http://www.gsea-msigdb.org/gsea/msigdb/cards/GO_POSITIVE_REGULATION_OF_CYTOKINE_PRODUCTION_INVOLVED_IN_IMMUNE_RESPONSE
GO_bp	GO_INTERLEUKIN_12_PRODUCTION	53	6	8.69943e-05	0.00505181	IL10:HLA-G:LTB:AGER:IRF5:RIPK2	http://www.gsea-msigdb.org/gsea/msigdb/cards/GO_INTERLEUKIN_12_PRODUCTION
GO_bp	GO_POSITIVE_REGULATION_OF_APOPTOTIC_CELL_CLEARANCE	7	3	8.72897e-05	0.00505181	C2:C4A:C4B	http://www.gsea-msigdb.org/gsea/msigdb/cards/GO_POSITIVE_REGULATION_OF_APOPTOTIC_CELL_CLEARANCE
GO_bp	GO_POSITIVE_REGULATION_OF_SIGNALING	1772	44	9.25819e-05	0.00531623	GFI1:ECM1:MCL1:ARNT:MLLT11:IL10:IL19:IL24:NKD1:NOD2:GRB7:PSMD3:HEXIM1:CRHR1:NSF:WNT3:TICAM1:PIK3R2:PIK3R2:UBA52:PPP5C:CCR1:CCR2:LTF:TDGF1:IL12A:IFT80:TRIM15:FLOT1:TNF:CSNK2B:HSPA1A:HSPA1B:NELFE:AGPAT1:AGER:NOTCH4:PSMB8:PSMB9:DAXX:BAK1:RIPK2:CALB1:ZC3H3:TNFSF15	http://www.gsea-msigdb.org/gsea/msigdb/cards/GO_POSITIVE_REGULATION_OF_SIGNALING
GO_bp	GO_INTERLEUKIN_6_PRODUCTION	134	9	0.000103043	0.00587108	IL10:IL19:NOD2:TICAM1:CEBPB:TNF:AIF1:AGER:RIPK2	http://www.gsea-msigdb.org/gsea/msigdb/cards/GO_INTERLEUKIN_6_PRODUCTION
GO_bp	GO_POSITIVE_REGULATION_OF_INFLAMMATORY_RESPONSE	136	9	0.000115439	0.00649867	NOD2:TICAM1:CEBPB:CCR2:HLA-E:LTA:TNF:AGER:GPSM3	http://www.gsea-msigdb.org/gsea/msigdb/cards/GO_POSITIVE_REGULATION_OF_INFLAMMATORY_RESPONSE
GO_bp	GO_CYTOKINE_SECRETION_INVOLVED_IN_IMMUNE_RESPONSE	19	4	0.000116711	0.00649867	IL10:NLRP3:NOD2:TNF	http://www.gsea-msigdb.org/gsea/msigdb/cards/GO_CYTOKINE_SECRETION_INVOLVED_IN_IMMUNE_RESPONSE
GO_bp	GO_NEGATIVE_REGULATION_OF_VIRAL_ENTRY_INTO_HOST_CELL	19	4	0.000116711	0.00649867	TRIM59:TRIM31:TRIM10:TRIM26	http://www.gsea-msigdb.org/gsea/msigdb/cards/GO_NEGATIVE_REGULATION_OF_VIRAL_ENTRY_INTO_HOST_CELL
GO_bp	GO_POSITIVE_REGULATION_OF_CELL_ADHESION	392	16	0.000117983	0.00652014	IL10:NLRP3:NOD2:IL12RB1:CCR2:IL12A:HLA-G:HLA-E:FLOT1:TNF:AIF1:AGER:HLA-DMB:HLA-DPA1:HLA-DPB1:RIPK2	http://www.gsea-msigdb.org/gsea/msigdb/cards/GO_POSITIVE_REGULATION_OF_CELL_ADHESION
GO_bp	GO_TOLL_LIKE_RECEPTOR_SIGNALING_PATHWAY	137	9	0.00012209	0.0066967	GFI1:CTSS:CTSK:TICAM1:UBA52:LTF:FLOT1:NFKBIL1:RIPK2	http://www.gsea-msigdb.org/gsea/msigdb/cards/GO_TOLL_LIKE_RECEPTOR_SIGNALING_PATHWAY
GO_bp	GO_NUCLEOTIDE_BINDING_DOMAIN_LEUCINE_RICH_REPEAT_CONTAINING_RECEPTOR_SIGNALING_PATHWAY	36	5	0.000128031	0.00691932	NOD2:UBA52:HSPA1A:HSPA1B:RIPK2	http://www.gsea-msigdb.org/gsea/msigdb/cards/GO_NUCLEOTIDE_BINDING_DOMAIN_LEUCINE_RICH_REPEAT_CONTAINING_RECEPTOR_SIGNALING_PATHWAY
GO_bp	GO_TYPE_2_IMMUNE_RESPONSE	36	5	0.000128031	0.00691932	ECM1:IL10:NLRP3:NOD2:CCR2	http://www.gsea-msigdb.org/gsea/msigdb/cards/GO_TYPE_2_IMMUNE_RESPONSE
GO_bp	GO_NEGATIVE_REGULATION_OF_IMMUNE_SYSTEM_PROCESS	437	17	0.00012947	0.00694599	IL10:TICAM1:CEBPB:CCR2:LTF:HLA-F:HLA-G:HLA-E:MICA:MICB:NFKBIL1:TNF:LST1:HLA-DOB:HLA-DOA:TMEM176B:TMEM176A	http://www.gsea-msigdb.org/gsea/msigdb/cards/GO_NEGATIVE_REGULATION_OF_IMMUNE_SYSTEM_PROCESS
GO_bp	GO_REGULATION_OF_PRODUCTION_OF_MOLECULAR_MEDIATOR_OF_IMMUNE_RESPONSE	139	9	0.000136356	0.00726245	IL10:NLRP3:NOD2:TICAM1:CCR2:HLA-F:HLA-G:HLA-E:TNF	http://www.gsea-msigdb.org/gsea/msigdb/cards/GO_REGULATION_OF_PRODUCTION_OF_MOLECULAR_MEDIATOR_OF_IMMUNE_RESPONSE
GO_bp	GO_NATURAL_KILLER_CELL_CYTOKINE_PRODUCTION	8	3	0.000138238	0.0073097	HLA-F:HLA-G:HLA-E	http://www.gsea-msigdb.org/gsea/msigdb/cards/GO_NATURAL_KILLER_CELL_CYTOKINE_PRODUCTION
GO_bp	GO_TUMOR_NECROSIS_FACTOR_SUPERFAMILY_CYTOKINE_PRODUCTION	140	9	0.000143996	0.00755979	IL10:NOD2:TICAM1:CCR2:LTF:HLA-E:NFKBIL1:AGER:RIPK2	http://www.gsea-msigdb.org/gsea/msigdb/cards/GO_TUMOR_NECROSIS_FACTOR_SUPERFAMILY_CYTOKINE_PRODUCTION
GO_bp	GO_INTERACTION_WITH_HOST	207	11	0.000148511	0.00774151	CCR5:TRIM59:KPNA4:MOG:TRIM31:TRIM10:TRIM15:TRIM26:DDX39B:HSPA1A:HSPA1B	http://www.gsea-msigdb.org/gsea/msigdb/cards/GO_INTERACTION_WITH_HOST
GO_bp	GO_VIRAL_LIFE_CYCLE	320	14	0.000153778	0.00795964	SETDB1:UBA52:CXCR6:CCR5:LTF:TRIM59:MOG:TRIM31:TRIM10:TRIM15:TRIM26:TNF:HSPA1A:HSPA1B	http://www.gsea-msigdb.org/gsea/msigdb/cards/GO_VIRAL_LIFE_CYCLE
GO_bp	GO_HORMONE_BIOSYNTHETIC_PROCESS	85	7	0.000173757	0.00893088	GFI1:ARNT:STARD3:TNF:SLC44A4:CYP21A2:HSD17B8	http://www.gsea-msigdb.org/gsea/msigdb/cards/GO_HORMONE_BIOSYNTHETIC_PROCESS
GO_bp	GO_POSITIVE_REGULATION_OF_NATURAL_KILLER_CELL_ACTIVATION	21	4	0.000176342	0.00893871	TICAM1:IL12A:HLA-F:HLA-E	http://www.gsea-msigdb.org/gsea/msigdb/cards/GO_POSITIVE_REGULATION_OF_NATURAL_KILLER_CELL_ACTIVATION
GO_bp	GO_NEGATIVE_REGULATION_OF_CELL_KILLING	21	4	0.000176342	0.00893871	HLA-F:HLA-G:HLA-E:MICA	http://www.gsea-msigdb.org/gsea/msigdb/cards/GO_NEGATIVE_REGULATION_OF_CELL_KILLING
GO_bp	GO_POSITIVE_REGULATION_OF_ALPHA_BETA_T_CELL_ACTIVATION	61	6	0.000191903	0.00966085	NLRP3:IL12RB1:CCR2:IL12A:HLA-E:RIPK2	http://www.gsea-msigdb.org/gsea/msigdb/cards/GO_POSITIVE_REGULATION_OF_ALPHA_BETA_T_CELL_ACTIVATION
GO_bp	GO_POSITIVE_REGULATION_OF_HEMOPOIESIS	179	10	0.000197654	0.00988268	ARNT:NLRP3:IL12RB1:CCR1:HLA-G:TNF:HSPA1A:HSPA1B:AGER:RIPK2	http://www.gsea-msigdb.org/gsea/msigdb/cards/GO_POSITIVE_REGULATION_OF_HEMOPOIESIS
GO_bp	GO_REGULATION_OF_CHRONIC_INFLAMMATORY_RESPONSE	9	3	0.000205241	0.0101243	IL10:LTA:TNF	http://www.gsea-msigdb.org/gsea/msigdb/cards/GO_REGULATION_OF_CHRONIC_INFLAMMATORY_RESPONSE
GO_bp	GO_REGULATION_OF_APOPTOTIC_CELL_CLEARANCE	9	3	0.000205241	0.0101243	C2:C4A:C4B	http://www.gsea-msigdb.org/gsea/msigdb/cards/GO_REGULATION_OF_APOPTOTIC_CELL_CLEARANCE
GO_bp	GO_CYTOPLASMIC_PATTERN_RECOGNITION_RECEPTOR_SIGNALING_PATHWAY	62	6	0.000210036	0.0102917	NOD2:UBA52:TRIM15:HSPA1A:HSPA1B:RIPK2	http://www.gsea-msigdb.org/gsea/msigdb/cards/GO_CYTOPLASMIC_PATTERN_RECOGNITION_RECEPTOR_SIGNALING_PATHWAY
GO_bp	GO_INTERLEUKIN_6_BIOSYNTHETIC_PROCESS	22	4	0.000213202	0.0103777	IL19:CEBPB:TNF:AGER	http://www.gsea-msigdb.org/gsea/msigdb/cards/GO_INTERLEUKIN_6_BIOSYNTHETIC_PROCESS
GO_bp	GO_NEGATIVE_REGULATION_OF_IMMUNE_EFFECTOR_PROCESS	118	8	0.000234024	0.0113163	IL10:CCR2:HLA-F:HLA-G:HLA-E:MICA:MICB:TNF	http://www.gsea-msigdb.org/gsea/msigdb/cards/GO_NEGATIVE_REGULATION_OF_IMMUNE_EFFECTOR_PROCESS
GO_bp	GO_DENDRITIC_CELL_DIFFERENTIATION	41	5	0.000240597	0.0115581	CEBPB:HLA-G:AGER:TMEM176B:TMEM176A	http://www.gsea-msigdb.org/gsea/msigdb/cards/GO_DENDRITIC_CELL_DIFFERENTIATION
GO_bp	GO_REGULATION_OF_INFLAMMATORY_RESPONSE_TO_ANTIGENIC_STIMULUS	23	4	0.000255301	0.0121848	IL10:HLA-E:LTA:TNF	http://www.gsea-msigdb.org/gsea/msigdb/cards/GO_REGULATION_OF_INFLAMMATORY_RESPONSE_TO_ANTIGENIC_STIMULUS
GO_bp	GO_REGULATION_OF_ALPHA_BETA_T_CELL_ACTIVATION	91	7	0.000265654	0.0125972	NLRP3:IL12RB1:CCR2:IL12A:HLA-E:AGER:RIPK2	http://www.gsea-msigdb.org/gsea/msigdb/cards/GO_REGULATION_OF_ALPHA_BETA_T_CELL_ACTIVATION
GO_bp	GO_REGULATION_OF_RESPONSE_TO_EXTERNAL_STIMULUS	744	23	0.000276342	0.01302	CERS2:IL10:NLRP3:NOD2:WNT3:FEM1A:TICAM1:IL12RB1:CEBPB:CCR1:CCR2:LTF:IL12A:TRIM15:HLA-E:MICB:NFKBIL1:LTA:TNF:AIF1:AGER:GPSM3:RIPK2	http://www.gsea-msigdb.org/gsea/msigdb/cards/GO_REGULATION_OF_RESPONSE_TO_EXTERNAL_STIMULUS
GO_bp	GO_POSITIVE_REGULATION_OF_CHEMOKINE_BIOSYNTHETIC_PROCESS	10	3	0.000290213	0.0135864	TICAM1:TNF:AGER	http://www.gsea-msigdb.org/gsea/msigdb/cards/GO_POSITIVE_REGULATION_OF_CHEMOKINE_BIOSYNTHETIC_PROCESS
GO_bp	GO_REGULATION_OF_SYMBIOSIS_ENCOMPASSING_MUTUALISM_THROUGH_PARASITISM	224	11	0.000294293	0.0136902	SETDB1:IL10:LTF:TRIM59:TRIM31:TRIM10:TRIM15:TRIM26:LTA:TNF:NELFE	http://www.gsea-msigdb.org/gsea/msigdb/cards/GO_REGULATION_OF_SYMBIOSIS_ENCOMPASSING_MUTUALISM_THROUGH_PARASITISM
GO_bp	GO_CELLULAR_RESPONSE_TO_TOPOLOGICALLY_INCORRECT_PROTEIN	156	9	0.000323904	0.0149729	GOSR2:BAG6:HSPA1L:HSPA1A:HSPA1B:ATF6B:RNF5:DAXX:BAK1	http://www.gsea-msigdb.org/gsea/msigdb/cards/GO_CELLULAR_RESPONSE_TO_TOPOLOGICALLY_INCORRECT_PROTEIN
GO_bp	GO_REGULATION_OF_CELL_ADHESION	657	21	0.000328976	0.0151123	IL10:NLRP3:NOD2:IL12RB1:CEBPB:CCR2:IL12A:HLA-G:HLA-E:FLOT1:DDR1:MUC21:CDSN:TNF:AIF1:AGER:HLA-DMB:HLA-DPA1:HLA-DPB1:RIPK2:TNC	http://www.gsea-msigdb.org/gsea/msigdb/cards/GO_REGULATION_OF_CELL_ADHESION
GO_bp	GO_REGULATION_OF_MONONUCLEAR_CELL_MIGRATION	44	5	0.00033712	0.0153903	CCR1:CCR2:TNF:AIF1:AGER	http://www.gsea-msigdb.org/gsea/msigdb/cards/GO_REGULATION_OF_MONONUCLEAR_CELL_MIGRATION
GO_bp	GO_REGULATION_OF_HUMORAL_IMMUNE_RESPONSE	68	6	0.00034906	0.015837	LTA:TNF:C2:CFB:CFB:C4A:C4B	http://www.gsea-msigdb.org/gsea/msigdb/cards/GO_REGULATION_OF_HUMORAL_IMMUNE_RESPONSE
GO_bp	GO_REGULATION_OF_HETEROTYPIC_CELL_CELL_ADHESION	25	4	0.000356891	0.0160929	IL10:FLOT1:TNF:AGER	http://www.gsea-msigdb.org/gsea/msigdb/cards/GO_REGULATION_OF_HETEROTYPIC_CELL_CELL_ADHESION
GO_bp	GO_POSITIVE_REGULATION_OF_CYTOKINE_SECRETION	127	8	0.000385579	0.0172805	IL10:NLRP3:NOD2:TNF:AIF1:AGER:RIPK2:GSDMD	http://www.gsea-msigdb.org/gsea/msigdb/cards/GO_POSITIVE_REGULATION_OF_CYTOKINE_SECRETION
GO_bp	GO_POSITIVE_REGULATION_OF_INFLAMMATORY_RESPONSE_TO_ANTIGENIC_STIMULUS	11	3	0.000394978	0.0174885	HLA-E:LTA:TNF	http://www.gsea-msigdb.org/gsea/msigdb/cards/GO_POSITIVE_REGULATION_OF_INFLAMMATORY_RESPONSE_TO_ANTIGENIC_STIMULUS
GO_bp	GO_PYROPTOSIS	11	3	0.000394978	0.0174885	GSDMB:GSDMA:GSDMD	http://www.gsea-msigdb.org/gsea/msigdb/cards/GO_PYROPTOSIS
GO_bp	GO_REGULATION_OF_MULTI_ORGANISM_PROCESS	394	15	0.000402934	0.0177339	SETDB1:IL10:IL12RB1:LTF:TRIM59:TRIM31:TRIM10:TRIM15:TRIM26:MICB:NFKBIL1:LTA:TNF:NELFE:RIPK2	http://www.gsea-msigdb.org/gsea/msigdb/cards/GO_REGULATION_OF_MULTI_ORGANISM_PROCESS
GO_bp	GO_DENDRITIC_CELL_MIGRATION	27	4	0.00048452	0.0211977	CCR1:CCR2:CCR5:IL12A	http://www.gsea-msigdb.org/gsea/msigdb/cards/GO_DENDRITIC_CELL_MIGRATION
GO_bp	GO_ENTRY_INTO_OTHER_ORGANISM_INVOLVED_IN_SYMBIOTIC_INTERACTION	134	8	0.00055193	0.0238628	CCR5:TRIM59:MOG:TRIM31:TRIM10:TRIM26:HSPA1A:HSPA1B	http://www.gsea-msigdb.org/gsea/msigdb/cards/GO_ENTRY_INTO_OTHER_ORGANISM_INVOLVED_IN_SYMBIOTIC_INTERACTION
GO_bp	GO_ALPHA_BETA_T_CELL_ACTIVATION	134	8	0.00055193	0.0238628	NLRP3:IL12RB1:CCR2:IL12A:HLA-E:AGER:RIPK2:TNFSF8	http://www.gsea-msigdb.org/gsea/msigdb/cards/GO_ALPHA_BETA_T_CELL_ACTIVATION
GO_bp	GO_POSITIVE_REGULATION_OF_INTERLEUKIN_1_PRODUCTION	49	5	0.00055967	0.0239161	NLRP3:NOD2:AGER:RIPK2:GSDMD	http://www.gsea-msigdb.org/gsea/msigdb/cards/GO_POSITIVE_REGULATION_OF_INTERLEUKIN_1_PRODUCTION
GO_bp	GO_NEGATIVE_REGULATION_OF_LEUKOCYTE_MEDIATED_IMMUNITY	49	5	0.00055967	0.0239161	CCR2:HLA-F:HLA-G:HLA-E:MICA	http://www.gsea-msigdb.org/gsea/msigdb/cards/GO_NEGATIVE_REGULATION_OF_LEUKOCYTE_MEDIATED_IMMUNITY
GO_bp	GO_MYELOID_LEUKOCYTE_MEDIATED_IMMUNITY	546	18	0.000612397	0.026018	CTSS:LYZ:ORMDL3:PSMD3:CRHR1:TICAM1:RAB3A:CCR2:LTF:HLA-E:TUBB:CSNK2B:HSPA1A:HSPA1B:NEU1:AOC1:GSDMD:NAPRT1	http://www.gsea-msigdb.org/gsea/msigdb/cards/GO_MYELOID_LEUKOCYTE_MEDIATED_IMMUNITY
GO_bp	GO_REGULATION_OF_TRANSCRIPTION_FROM_RNA_POLYMERASE_II_PROMOTER_IN_RESPONSE_TO_HYPOXIA	76	6	0.0006361	0.0268697	ARNT:PSMD3:UBA52:HIF3A:PSMB8:PSMB9	http://www.gsea-msigdb.org/gsea/msigdb/cards/GO_REGULATION_OF_TRANSCRIPTION_FROM_RNA_POLYMERASE_II_PROMOTER_IN_RESPONSE_TO_HYPOXIA
GO_bp	GO_HUMORAL_IMMUNE_RESPONSE	247	11	0.000669305	0.0281108	LYZ:CCR2:LTF:HLA-E:LTA:TNF:C2:CFB:CFB:C4A:C4B:HLA-DQB1	http://www.gsea-msigdb.org/gsea/msigdb/cards/GO_HUMORAL_IMMUNE_RESPONSE
GO_bp	GO_REGULATION_OF_TYPE_2_IMMUNE_RESPONSE	30	4	0.000732426	0.0302434	ECM1:NLRP3:NOD2:CCR2	http://www.gsea-msigdb.org/gsea/msigdb/cards/GO_REGULATION_OF_TYPE_2_IMMUNE_RESPONSE
GO_bp	GO_POSITIVE_REGULATION_OF_INTERFERON_BETA_PRODUCTION	30	4	0.000732426	0.0302434	TICAM1:FLOT1:IRF5:RIPK2	http://www.gsea-msigdb.org/gsea/msigdb/cards/GO_POSITIVE_REGULATION_OF_INTERFERON_BETA_PRODUCTION
GO_bp	GO_REGULATION_OF_VIRAL_ENTRY_INTO_HOST_CELL	30	4	0.000732426	0.0302434	TRIM59:TRIM31:TRIM10:TRIM26	http://www.gsea-msigdb.org/gsea/msigdb/cards/GO_REGULATION_OF_VIRAL_ENTRY_INTO_HOST_CELL
GO_bp	GO_CELLULAR_DEFENSE_RESPONSE	52	5	0.000737598	0.0302869	CCR9:CCR3:CCR2:CCR5:HLA-G	http://www.gsea-msigdb.org/gsea/msigdb/cards/GO_CELLULAR_DEFENSE_RESPONSE
GO_bp	GO_CELL_CHEMOTAXIS	291	12	0.0007609	0.0310701	IL10:CCR9:CXCR6:XCR1:CCR3:CCR1:CCR2:CCR5:CCRL2:IL12A:AIF1:GPSM3	http://www.gsea-msigdb.org/gsea/msigdb/cards/GO_CELL_CHEMOTAXIS
GO_bp	GO_REGULATION_OF_VIRAL_LIFE_CYCLE	141	8	0.000772098	0.0313532	SETDB1:LTF:TRIM59:TRIM31:TRIM10:TRIM15:TRIM26:TNF	http://www.gsea-msigdb.org/gsea/msigdb/cards/GO_REGULATION_OF_VIRAL_LIFE_CYCLE
GO_bp	GO_CALCIUM_MEDIATED_SIGNALING	213	10	0.000780278	0.0315112	MAPT:CCR9:CXCR6:XCR1:CCR3:CCR1:CCR2:CCR5:CCRL2:TNF	http://www.gsea-msigdb.org/gsea/msigdb/cards/GO_CALCIUM_MEDIATED_SIGNALING
GO_bp	GO_POSITIVE_REGULATION_OF_RESPONSE_TO_CYTOKINE_STIMULUS	53	5	0.00080537	0.032171	GFI1:HSPA1A:HSPA1B:AGPAT1:RIPK2	http://www.gsea-msigdb.org/gsea/msigdb/cards/GO_POSITIVE_REGULATION_OF_RESPONSE_TO_CYTOKINE_STIMULUS
GO_bp	GO_POSITIVE_REGULATION_OF_CHEMOKINE_PRODUCTION	53	5	0.00080537	0.032171	TICAM1:TNF:AIF1:AGER:RIPK2	http://www.gsea-msigdb.org/gsea/msigdb/cards/GO_POSITIVE_REGULATION_OF_CHEMOKINE_PRODUCTION
GO_bp	GO_POSITIVE_REGULATION_OF_TUMOR_NECROSIS_FACTOR_SUPERFAMILY_CYTOKINE_PRODUCTION	80	6	0.000835208	0.0331826	NOD2:TICAM1:CCR2:HLA-E:AGER:RIPK2	http://www.gsea-msigdb.org/gsea/msigdb/cards/GO_POSITIVE_REGULATION_OF_TUMOR_NECROSIS_FACTOR_SUPERFAMILY_CYTOKINE_PRODUCTION
GO_bp	GO_CHEMOKINE_BIOSYNTHETIC_PROCESS	14	3	0.000845019	0.0333919	TICAM1:TNF:AGER	http://www.gsea-msigdb.org/gsea/msigdb/cards/GO_CHEMOKINE_BIOSYNTHETIC_PROCESS
GO_bp	GO_REGULATION_OF_CELL_POPULATION_PROLIFERATION	1566	37	0.000903428	0.0355091	ECM1:ARNT:CERS2:IL10:IL24:NOD2:IKZF3:WNT3:TICAM1:IL12RB1:PTGIR:CEBPB:CCR3:CCR2:LTF:TDGF1:IL12A:IFT80:HLA-G:HLA-E:DDR1:DDX39B:LTA:TNF:LST1:AIF1:BAG6:CSNK2B:HSPA1A:HSPA1B:AGER:HLA-DMB:HLA-DPA1:HLA-DPB1:BAK1:RIPK2:TNC	http://www.gsea-msigdb.org/gsea/msigdb/cards/GO_REGULATION_OF_CELL_POPULATION_PROLIFERATION
GO_bp	GO_CHEMOKINE_PRODUCTION	82	6	0.000951222	0.0371887	IL10:TICAM1:TNF:AIF1:AGER:RIPK2	http://www.gsea-msigdb.org/gsea/msigdb/cards/GO_CHEMOKINE_PRODUCTION
GO_bp	GO_POSITIVE_REGULATION_OF_CYTOKINE_PRODUCTION_INVOLVED_IN_INFLAMMATORY_RESPONSE	15	3	0.00104554	0.0404459	NOD2:TICAM1:GPSM3	http://www.gsea-msigdb.org/gsea/msigdb/cards/GO_POSITIVE_REGULATION_OF_CYTOKINE_PRODUCTION_INVOLVED_IN_INFLAMMATORY_RESPONSE
GO_bp	GO_MODULATION_OF_GROWTH_OF_SYMBIONT_INVOLVED_IN_INTERACTION_WITH_HOST	15	3	0.00104554	0.0404459	IL10:LTA:TNF	http://www.gsea-msigdb.org/gsea/msigdb/cards/GO_MODULATION_OF_GROWTH_OF_SYMBIONT_INVOLVED_IN_INTERACTION_WITH_HOST
GO_bp	GO_POSITIVE_REGULATION_OF_INTERLEUKIN_6_PRODUCTION	84	6	0.00107925	0.0413151	NOD2:TICAM1:TNF:AIF1:AGER:RIPK2	http://www.gsea-msigdb.org/gsea/msigdb/cards/GO_POSITIVE_REGULATION_OF_INTERLEUKIN_6_PRODUCTION
GO_bp	GO_MACROPHAGE_ACTIVATION	84	6	0.00107925	0.0413151	IL10:MAPT:TICAM1:TNF:AIF1:AGER	http://www.gsea-msigdb.org/gsea/msigdb/cards/GO_MACROPHAGE_ACTIVATION
GO_bp	GO_LIPOPOLYSACCHARIDE_MEDIATED_SIGNALING_PATHWAY	57	5	0.00112371	0.0427941	TICAM1:LTF:NFKBIL1:TNF:RIPK2	http://www.gsea-msigdb.org/gsea/msigdb/cards/GO_LIPOPOLYSACCHARIDE_MEDIATED_SIGNALING_PATHWAY
GO_bp	GO_NEGATIVE_REGULATION_OF_SIGNAL_TRANSDUCTION_IN_ABSENCE_OF_LIGAND	35	4	0.00132579	0.0499722	MCL1:TNF:HSPA1A:HSPA1B	http://www.gsea-msigdb.org/gsea/msigdb/cards/GO_NEGATIVE_REGULATION_OF_SIGNAL_TRANSDUCTION_IN_ABSENCE_OF_LIGAND
GO_bp	GO_POSITIVE_REGULATION_OF_INTERLEUKIN_1_SECRETION	35	4	0.00132579	0.0499722	NLRP3:NOD2:RIPK2:GSDMD	http://www.gsea-msigdb.org/gsea/msigdb/cards/GO_POSITIVE_REGULATION_OF_INTERLEUKIN_1_SECRETION
GWAScatalog	Autism spectrum disorder or schizophrenia	612	124	3.05192e-115	5.53924e-112	HEXIM1:NDUFAF2:MOG:ZFP57:HLA-F:HLA-G:HLA-A:ZNRD1:PPP1R11:RNF39:TRIM31:TRIM10:TRIM15:TRIM26:TRIM39-RPP21:RPP21:HLA-E:PRR3:NRM:MDC1:TUBB:FLOT1:IER3:DDR1:GTF2H4:VARS2:SFTA2:DPCR1:MUC21:MUC22:PSORS1C1:CDSN:PSORS1C2:CCHCR1:TCF19:POU5F1:HCG27:HLA-C:HLA-B:MICA:MICB:MCCD1:ATP6V1G2-DDX39B:DDX39B:ATP6V1G2:NFKBIL1:LTA:TNF:LTB:LST1:NCR3:AIF1:PRRC2A:BAG6:APOM:GPANK1:CSNK2B:LY6G5B:LY6G5C:ABHD16A:LY6G6E:LY6G6C:…
GWAScatalog	Ulcerative colitis	460	106	3.49847e-103	3.17486e-100	IL10:IL19:PPP1R1B:STARD3:PNMT:PGAP3:GRB7:IKZF3:ZPBP2:GSDMB:ORMDL3:GSDMA:HEXIM1:CCR3:CCR1:CCR2:CCR5:CCRL2:LTF:FLOT1:IER3:DDR1:GTF2H4:VARS2:PSORS1C1:CDSN:PSORS1C2:CCHCR1:TCF19:POU5F1:HCG27:HLA-C:HLA-B:MICA:MICB:MCCD1:ATP6V1G2-DDX39B:DDX39B:ATP6V1G2:NFKBIL1:LTA:TNF:LTB:LST1:NCR3:AIF1:PRRC2A:BAG6:APOM:GPANK1:CSNK2B:LY6G5B:LY6G5C:ABHD16A:LY6G6E:LY6G6C:DDAH2:CLIC1:MSH5:MSH5-SAPCD1:SAPCD1:VWA7:VARS:LSM2…
GWAScatalog	Inflammatory bowel disease	727	100	2.90235e-73	1.75592e-70	IL10:IL19:IL24:NKD1:NOD2:GRB7:IKZF3:ZPBP2:GSDMB:ORMDL3:GSDMA:HEXIM1:CEBPB:CCR3:CCR1:CCR2:CCR5:LTF:PSORS1C1:CDSN:PSORS1C2:CCHCR1:TCF19:POU5F1:HCG27:HLA-C:HLA-B:MICA:MICB:MCCD1:ATP6V1G2-DDX39B:DDX39B:ATP6V1G2:NFKBIL1:LTA:TNF:LTB:LST1:NCR3:AIF1:PRRC2A:BAG6:APOM:GPANK1:CSNK2B:LY6G5B:LY6G5C:ABHD16A:LY6G6E:LY6G6C:DDAH2:CLIC1:MSH5:MSH5-SAPCD1:SAPCD1:VWA7:VARS:LSM2:HSPA1L:HSPA1A:HSPA1B:NEU1:SLC44A4:EHMT2…
GWAScatalog	Blood protein levels	1656	107	2.07671e-45	9.42308e-43	ECM1:MCL1:GOLPH3L:HORMAD1:CTSS:CTSK:ARNT:LYZ:IL12RB1:CCR3:CCR2:CCR5:CCRL2:LTF:LRRC2:TDGF1:MOG:ZFP57:HLA-A:ZNRD1:PPP1R11:RNF39:TRIM31:TRIM10:TRIM15:TRIM26:TRIM39-RPP21:RPP21:NRM:MDC1:TUBB:FLOT1:IER3:MUC21:MUC22:PSORS1C1:CDSN:HCG27:HLA-C:HLA-B:MICA:MICB:MCCD1:ATP6V1G2-DDX39B:DDX39B:ATP6V1G2:NFKBIL1:LTA:TNF:LTB:LST1:NCR3:AIF1:PRRC2A:BAG6:APOM:GPANK1:CSNK2B:LY6G5B:ABHD16A:CLIC1:MSH5:MSH5-SAPCD1:SAPCD…
GWAScatalog	Sarcoidosis (non-Lofgren's syndrome without extrapulmonary manifestations)	31	23	4.48826e-37	1.62924e-34	MICB:NFKBIL1:LTA:NCR3:AIF1:TNXB:ATF6B:FKBPL:PRRT1:AGER:GPSM3:NOTCH4:BTNL2:HLA-DRA:HLA-DRB5:HLA-DQA1:HLA-DQB1:HLA-DQA2:HLA-DQB2:TAP2:TAP2:PSMB9:HLA-DMB:HLA-DPB1
GWAScatalog	Sarcoidosis (Lofgren's syndrome vs non-Lofgren's syndrome)	33	20	1.48817e-29	4.50173e-27	HLA-G:ZNRD1:TRIM26:RPP21:HLA-E:IER3:DDR1:GTF2H4:HLA-C:HLA-B:BAG6:APOM:VARS:STK19:ATF6B:HLA-DRA:HLA-DQA1:HLA-DOB:HLA-DMB:HLA-DMA
GWAScatalog	HIV-1 control	17	15	1.11832e-26	2.89963e-24	HLA-A:ZNRD1:RNF39:TRIM10:DDR1:VARS2:DPCR1:CDSN:HLA-C:HLA-B:MICA:VARS:TNXB:NOTCH4:BTNL2
GWAScatalog	Takayasu arteritis	77	24	2.27552e-26	5.16258e-24	HLA-G:DDR1:PSORS1C1:CDSN:HCG27:HLA-C:HLA-B:MICA:NCR3:AIF1:PRRC2A:MSH5:SAPCD1:EHMT2:ATF6B:NOTCH4:BTNL2:HLA-DRA:HLA-DRB1:HLA-DQA1:HLA-DQB1:HLA-DQB2:HLA-DOB:HLA-DPA1
GWAScatalog	Type 1 diabetes and autoimmune thyroid diseases	21	15	4.24799e-24	8.56678e-22	TRIM31:IER3:DDR1:PSORS1C1:MICA:NFKBIL1:LTA:NCR3:PRRC2A:HSPA1L:CFB:CFB:TNXB:NOTCH4:BTNL2:TAP2:TAP2
GWAScatalog	Lung cancer	187	30	2.06508e-23	3.74812e-21	MOG:ZNRD1:TRIM26:TRIM39-RPP21:HLA-E:DDR1:MUC22:PSORS1C1:HCG27:HLA-C:BAG6:APOM:MSH5:MSH5-SAPCD1:SLC44A4:STK19:TNXB:NOTCH4:BTNL2:HLA-DRA:HLA-DQA1:HLA-DQB2:HLA-DOB:HLA-DMB:HLA-DOA:HLA-DPA1:COL11A2:DAXX:KIFC1:BAK1
GWAScatalog	Myositis	13	12	4.77688e-22	7.88185e-20	HLA-C:HLA-B:MICB:DDX39B:ATP6V1G2:HLA-DRB1:HLA-DQA1:HLA-DQB1:HLA-DQA2:HLA-DQB2:HLA-DPA1:HLA-DPB1
GWAScatalog	Crohn's disease	625	46	8.41537e-21	1.27282e-18	IL10:IL19:NKD1:NOD2:GRB7:IKZF3:ZPBP2:GSDMB:ORMDL3:GSDMA:PPP5C:PNMAL1:PNMAL2:PTGIR:MOG:HLA-F:HLA-G:HLA-A:PSORS1C1:HLA-C:HLA-B:MICB:NFKBIL1:LTA:TNF:LTB:LST1:AIF1:PBX2:NOTCH4:BTNL2:HLA-DRA:HLA-DRB5:HLA-DRB1:HLA-DQA1:HLA-DQB1:HLA-DQA2:HLA-DQB2:HLA-DOB:PSMB9:BRD2:IKZF1:FIGNL1:RIPK2:TNFSF15:TNFSF8
GWAScatalog	Prostate cancer	337	34	9.38079e-20	1.3097e-17	GOLPH3L:TRIM31:TRIM26:CCHCR1:C2:CFB:CFB:NELFE:SKIV2L:DXO:STK19:C4A:C4B:CYP21A2:TNXB:ATF6B:FKBPL:PRRT1:PPT2:PPT2-EGFL8:EGFL8:AGPAT1:RNF5:AGER:PBX2:GPSM3:NOTCH4:BTNL2:HLA-DRA:HLA-DRB5:HLA-DRB1:HLA-DQA1:HLA-DQB1:HLA-DQB2:HLA-DOA
GWAScatalog	Chronic hepatitis B infection	15	11	3.65322e-18	4.73613e-16	TCF19:HLA-C:EHMT2:CFB:CFB:NOTCH4:HLA-DQB1:HLA-DQA2:HLA-DQB2:HLA-DOA:HLA-DPA1:HLA-DPB1
GWAScatalog	Lung cancer in ever smokers	129	22	4.8338e-18	5.8489e-16	MOG:HLA-A:TRIM26:TRIM39-RPP21:HLA-E:DDR1:HLA-B:MICA:APOM:SLC44A4:STK19:TNXB:NOTCH4:BTNL2:HLA-DRA:HLA-DQB1:HLA-DQA2:HLA-DQB2:HLA-DOB:HLA-DPA1:DAXX:KIFC1
GWAScatalog	Response to hepatitis B vaccine	21	12	9.79274e-18	1.11086e-15	DDR1:PSORS1C1:HLA-C:BTNL2:HLA-DRA:HLA-DQA1:HLA-DQB1:HLA-DQA2:HLA-DQB2:TAP2:TAP2:HLA-DPA1:HLA-DPB1
GWAScatalog	Epstein-Barr virus immune response (EBNA-1)	12	10	1.36235e-17	1.45451e-15	PSORS1C1:HLA-B:PRRC2A:GPANK1:EHMT2:PRRT1:NOTCH4:HLA-DRB1:HLA-DQB1:HLA-DQB2
GWAScatalog	Idiopathic membranous nephropathy	14	10	2.01662e-16	2.03342e-14	DPCR1:PSORS1C1:TCF19:PRRC2A:GPANK1:EHMT2:EGFL8:RNF5:BTNL2:HLA-DQA1
GWAScatalog	Systemic sclerosis	63	16	2.25796e-16	2.15694e-14	GSDMB:ORMDL3:GSDMA:SCHIP1:IL12A:PSORS1C1:NOTCH4:HLA-DRA:HLA-DRB1:HLA-DQA1:HLA-DQB1:HLA-DQB2:HLA-DPA1:HLA-DPB1:IRF5:TNPO3
GWAScatalog	Asthma	315	29	6.44687e-16	5.85054e-14	NOD2:PGAP3:GRB7:IKZF3:ZPBP2:GSDMB:ORMDL3:GSDMA:KRT24:ARHGAP27:HLA-C:HLA-B:MICA:MICB:MCCD1:PBX2:NOTCH4:BTNL2:HLA-DRA:HLA-DRB5:HLA-DRB1:HLA-DQA1:HLA-DQB1:HLA-DQA2:HLA-DQB2:HLA-DOA:HLA-DPA1:HLA-DPB1:COL11A2
GWAScatalog	Sjögren's syndrome	45	14	7.34512e-16	6.19127e-14	IL12A:BTNL2:HLA-DRA:HLA-DRB5:HLA-DRB1:HLA-DQA1:HLA-DQB1:HLA-DQA2:HLA-DQB2:HLA-DPA1:HLA-DPB1:COL11A2:IRF5:TNPO3
GWAScatalog	Squamous cell lung carcinoma	110	19	7.50457e-16	6.19127e-14	HLA-A:ZNRD1:TRIM26:TRIM39-RPP21:HLA-E:VARS2:MUC22:HCG27:HLA-C:APOM:VARS:NEU1:TNXB:NOTCH4:HLA-DQA1:HLA-DQB2:HLA-DOB:HLA-DMB:ZNF623
GWAScatalog	Cutaneous lupus erythematosus	11	9	8.51243e-16	6.71741e-14	RPP21:FLOT1:MUC21:PSORS1C1:MICA:MICB:CSNK2B:MSH5:HLA-DQA1
GWAScatalog	Cold sores	8	8	1.18413e-15	8.95495e-14	HLA-A:POU5F1:HCG27:HLA-C:HLA-B:MICA:MICB:HLA-DRB1
GWAScatalog	Alcohol use disorder (total score)	29	12	1.5677e-15	1.13815e-13	PLEKHM1:CRHR1:SPPL2C:MAPT:STH:KANSL1:NSF:WNT3:SMC4:TRIM59:KPNA4:ARL14
GWAScatalog	Primary biliary cholangitis	100	18	2.06441e-15	1.44112e-13	IKZF3:ZPBP2:GSDMB:ORMDL3:SCHIP1:IL12A:ARL14:HLA-C:BTNL2:HLA-DRA:HLA-DRB1:HLA-DQB1:HLA-DQB2:HLA-DPB1:IRF5:TNPO3:TNFSF15:TNFSF8
GWAScatalog	Rosacea symptom severity	137	20	3.76632e-15	2.4488e-13	TRIM39-RPP21:HLA-E:IER3:DDR1:DPCR1:PSORS1C1:HLA-C:MICA:MICB:NCR3:AIF1:LSM2:ZBTB12:CFB:CFB:BTNL2:HLA-DQA1:PSMB9:HLA-DMB:HLA-DPB1:COL11A2
GWAScatalog	AIDS progression	17	10	3.77776e-15	2.4488e-13	CCRL2:LTF:ZNRD1:RNF39:HLA-C:MICB:MCCD1:DDX39B:TNF:LTB
GWAScatalog	Pneumonia	9	8	1.05303e-14	6.16531e-13	HLA-C:HLA-B:MICA:MICB:HLA-DRB1:HLA-DQA1:HLA-DQB1:HLA-DQB2
GWAScatalog	Neuromyelitis optica (AQP4-IgG-positive)	9	8	1.05303e-14	6.16531e-13	HLA-C:HLA-B:C4A:C4B:HLA-DRB1:HLA-DQA1:HLA-DQB1:HLA-DQB2
GWAScatalog	Neuromyelitis optica	9	8	1.05303e-14	6.16531e-13	HLA-C:HLA-B:C4A:C4B:HLA-DRB1:HLA-DQA1:HLA-DQB1:HLA-DQB2
GWAScatalog	IgA nephropathy	34	12	1.55816e-14	8.83768e-13	HLA-A:HLA-B:HLA-DRB1:HLA-DQA1:HLA-DQB1:HLA-DQB2:TAP2:TAP2:PSMB8:PSMB9:TAP1:HLA-DPA1:HLA-DPB1
GWAScatalog	Systemic lupus erythematosus	335	28	2.44544e-14	1.34499e-12	GFI1:EVI5:IL10:GRB7:IKZF3:GSDMB:ARHGAP27:LRRC25:IL12A:HLA-A:MUC21:HLA-C:HLA-B:CSNK2B:MSH5:SLC44A4:C2:TNXB:NOTCH4:HLA-DRB1:HLA-DQA1:HLA-DQB1:HLA-DQA2:HLA-DQB2:HLA-DPB1:IKZF1:IRF5:TNPO3
GWAScatalog	Rhegmatogenous retinal detachment	20	10	3.46043e-14	1.84726e-12	ADAMTSL4:MCL1:ENSA:GOLPH3L:HORMAD1:CTSS:CTSK:ARNT:CERS2:ANXA9
GWAScatalog	Cervical cancer	28	11	4.90415e-14	2.54315e-12	GSDMB:HLA-C:HLA-B:MICA:MICB:MCCD1:TNF:HLA-DRB1:HLA-DQA1:HLA-DQB1:HLA-DQB2
GWAScatalog	Primary biliary cirrhosis	48	13	6.15933e-14	3.10533e-12	IKZF3:ZPBP2:GSDMB:ORMDL3:CRHR1:MAPT:IL12A:HLA-DRB1:HLA-DQA1:HLA-DQB1:HLA-DQB2:IRF5:TNPO3
GWAScatalog	Plantar warts	11	8	1.88488e-13	9.00277e-12	HLA-A:HLA-C:HLA-B:HLA-DRB1:HLA-DQA1:HLA-DQB1:HLA-DQB2:HLA-DPB1
GWAScatalog	Handedness (Right-handed vs. non-right-handed)	11	8	1.88488e-13	9.00277e-12	STH:KANSL1:ARL17B:LRRC37A:LRRC37A2:ARL17A:NSF:HCG27
GWAScatalog	Nephropathy	23	10	2.06613e-13	9.61547e-12	HLA-DRB1:HLA-DQA1:HLA-DQB1:HLA-DQB2:TAP2:TAP2:PSMB8:PSMB9:TAP1:HLA-DPA1:HLA-DPB1
GWAScatalog	Clozapine-induced agranulocytosis/granulocytopenia in treatment-resistant schizophrenia	24	10	3.49919e-13	1.58776e-11	HLA-C:MICA:NFKBIL1:LST1:MSH5:SAPCD1:FKBPL:AGPAT1:PBX2:NOTCH4
GWAScatalog	Shingles	14	8	3.30949e-12	1.46505e-10	HLA-A:HLA-C:HLA-B:TNXB:HLA-DRB1:HLA-DQA1:HLA-DQB1:HLA-DQB2
GWAScatalog	Asthma or allergic disease (pleiotropy)	158	18	7.0962e-12	3.06657e-10	EVI5:STARD3:PNMT:PGAP3:GRB7:IKZF3:ZPBP2:GSDMB:ORMDL3:GSDMA:KRT24:HLA-DRB1:HLA-DQA1:HLA-DQB1:HLA-DQA2:HLA-DQB2:HLA-DOB:TAP2:TAP2
GWAScatalog	Lymphoma	16	8	1.38481e-11	5.84519e-10	HLA-DRA:HLA-DRB5:HLA-DRB1:HLA-DQA1:HLA-DQB1:HLA-DQA2:HLA-DQB2:TAP2:TAP2
GWAScatalog	Behcet's disease	17	8	2.58465e-11	1.06617e-09	IL10:CCR3:CCR1:IL12A:PSORS1C1:HLA-B:MICA:MICB
GWAScatalog	Neuroticism	149	17	2.69443e-11	1.08675e-09	HEXIM1:ARHGAP27:PLEKHM1:CRHR1:SPPL2C:MAPT:STH:KANSL1:PPP5C:TRIM31:TRIM10:TRIM15:TRIM26:TRIM39-RPP21:RPP21:HLA-E:PRR3
GWAScatalog	Handedness (Left-handed vs. non-left-handed)	11	7	2.77283e-11	1.09406e-09	STH:KANSL1:ARL17B:LRRC37A:LRRC37A2:ARL17A:NSF
GWAScatalog	Drug-induced liver injury (flucloxacillin)	12	7	6.57657e-11	2.53967e-09	HLA-A:HLA-C:HLA-B:HLA-DRB1:HLA-DQA1:HLA-DQB1:HLA-DQB2
GWAScatalog	Stevens-Johnson syndrome and toxic epidermal necrolysis (SJS-TEN)	8	6	1.78616e-10	6.61609e-09	PSORS1C1:CCHCR1:TCF19:POU5F1:HLA-C:DDX39B
GWAScatalog	Bronchial hyperresponsiveness in asthma	8	6	1.78616e-10	6.61609e-09	PNMT:PGAP3:IKZF3:GSDMB:ORMDL3:GSDMA
GWAScatalog	Multiple sclerosis (OCB status)	14	7	2.78326e-10	1.01032e-08	BTNL2:HLA-DRA:HLA-DRB1:HLA-DQA1:HLA-DQB1:HLA-DQA2:HLA-DQB2
GWAScatalog	Hematology traits	25	8	1.04503e-09	3.71907e-08	MUC21:PSORS1C1:CDSN:PSORS1C2:CCHCR1:ZBTB12:CFB:CFB:STK19
GWAScatalog	Hepatitis B	10	6	1.30883e-09	4.48213e-08	HLA-C:HLA-DRA:HLA-DQB1:HLA-DQB2:HLA-DPA1:HLA-DPB1
GWAScatalog	Complement C3 and C4 levels	10	6	1.30883e-09	4.48213e-08	HLA-A:HLA-C:C4A:HLA-DRA:HLA-DRB1:HLA-DQB1
GWAScatalog	IgE levels	20	7	5.85645e-09	1.96842e-07	HLA-G:HLA-A:HCG27:HLA-C:HLA-DQB1:HLA-DQA2:HLA-DQB2
GWAScatalog	Small cell lung carcinoma	59	10	7.33143e-09	2.41937e-07	TRIM39-RPP21:HLA-E:IER3:SFTA2:HLA-C:HLA-B:BAG6:NEU1:HLA-DRB1:HLA-DQA1
GWAScatalog	Itch intensity from mosquito bite adjusted by bite size	117	13	8.48431e-09	2.74982e-07	WNT3:HLA-C:MICA:SLC44A4:C2:RNF5:HLA-DRA:HLA-DRB5:HLA-DQA1:HLA-DQB1:HLA-DQA2:HLA-DQB2:IKZF1
GWAScatalog	Childhood ear infection	45	9	9.10178e-09	2.8982e-07	HLA-G:HLA-A:HCG27:HLA-C:HLA-DRB5:HLA-DRB1:HLA-DQA1:HLA-DQB1:HLA-DQB2
GWAScatalog	Beta-2 microglubulin plasma levels	7	5	9.89671e-09	3.09699e-07	HLA-A:TRIM31:HLA-C:HLA-B:MICA
GWAScatalog	Parkinson's disease	166	15	1.05161e-08	3.23504e-07	ARHGAP27:PLEKHM1:CRHR1:SPPL2C:MAPT:STH:KANSL1:NSF:WNT3:NDUFAF2:DXO:HLA-DRA:HLA-DRB5:HLA-DQA1:HLA-DQB1
GWAScatalog	White blood cell count	195	16	1.34973e-08	4.08292e-07	NLRP3:GSDMB:ORMDL3:GSDMA:PSMD3:MED24:MUC21:PSORS1C1:CDSN:PSORS1C2:CCHCR1:HCG27:HLA-C:HLA-B:LTA:TNXB
GWAScatalog	Atopic dermatitis	64	10	1.66364e-08	4.95e-07	HLA-C:HLA-B:MICA:MICB:DDX39B:TNXB:ATF6B:GPSM3:HLA-DRB1:HLA-DQA1
GWAScatalog	Anger	23	7	1.78765e-08	5.2332e-07	ZNRD1:PPP1R11:RNF39:TRIM31:TRIM10:TRIM15:TRIM26
GWAScatalog	Age-related macular degeneration	65	10	1.94244e-08	5.59609e-07	IER3:DDR1:C2:CFB:CFB:NELFE:SKIV2L:STK19:TNXB:ATF6B:NOTCH4
GWAScatalog	Tonsillectomy	66	10	2.26174e-08	6.41417e-07	HLA-C:HLA-B:MICA:NFKBIL1:LST1:HLA-DRB1:HLA-DQA1:HLA-DQB1:HLA-DQB2:IKZF1
GWAScatalog	Childhood steroid-sensitive nephrotic syndrome	8	5	2.60935e-08	7.06862e-07	BTNL2:HLA-DRB1:HLA-DQA1:HLA-DQB1:HLA-DQB2
GWAScatalog	Neonatal lupus	8	5	2.60935e-08	7.06862e-07	NFKBIL1:LTA:TNF:LTB:AIF1
GWAScatalog	Strep throat	8	5	2.60935e-08	7.06862e-07	HLA-B:HLA-DRB1:HLA-DQA1:HLA-DQB1:HLA-DQB2
GWAScatalog	Acute anterior uveitis (with or without ankylosing spondylitis)	16	6	4.65497e-08	1.24247e-06	IL10:IL19:HLA-B:MICA:HLA-DRB5:HLA-DQA2
GWAScatalog	Giant cell arteritis	9	5	5.80484e-08	1.52693e-06	HLA-B:HLA-DRA:HLA-DRB1:HLA-DQA1:HLA-DQA2
GWAScatalog	Allergic sensitization	42	8	9.30899e-08	2.41369e-06	PSORS1C1:HLA-C:HLA-B:MICA:MICB:HLA-DQA1:HLA-DQB1:HLA-DQB2
GWAScatalog	Idiopathic pulmonary fibrosis	18	6	1.05434e-07	2.69526e-06	CRHR1:SPPL2C:MAPT:STH:KANSL1:GOSR2
GWAScatalog	Mosquito bite size	100	11	1.34569e-07	3.39226e-06	IL10:MICA:DDX39B:VARS:C2:HLA-DQB1:HLA-DQA2:HLA-DQB2:IKZF1:TNFSF8:TNC
GWAScatalog	Hepatitis B vaccine response	5	4	1.75378e-07	4.36043e-06	BTNL2:HLA-DRA:HLA-DRB1:HLA-DPB1
GWAScatalog	Itch intensity from mosquito bite	63	9	1.95748e-07	4.80112e-06	IL10:PRR3:NRM:HLA-B:SLC44A4:HLA-DRA:HLA-DRB5:HLA-DQA2:IKZF1
GWAScatalog	Wegener's granulomatosis	11	5	2.08073e-07	5.03536e-06	HLA-DOA:HLA-DPB1:COL11A2:HSD17B8:RING1
GWAScatalog	Tuberculosis	65	9	2.58106e-07	6.16397e-06	HLA-C:HLA-B:BTNL2:HLA-DRA:HLA-DRB5:HLA-DRB1:HLA-DQA1:HLA-DQB1:HLA-DQB2
GWAScatalog	Nodular sclerosis Hodgkin lymphoma	12	5	3.52677e-07	8.20653e-06	HLA-DRA:HLA-DRB1:HLA-DQB1:HLA-DQB2:HLA-DPB1
GWAScatalog	Thyrotoxic hypokalemic periodic paralysis and Graves disease	12	5	3.52677e-07	8.20653e-06	HLA-DQB1:HLA-DQA2:HLA-DQB2:HLA-DPB1:COL11A2
GWAScatalog	Type 1 diabetes	89	10	4.12666e-07	9.48087e-06	IL10:IKZF3:GSDMB:ORMDL3:CCR5:HLA-C:HLA-DRB1:HLA-DQB1:HLA-DQB2:IKZF1
GWAScatalog	Asthma (childhood onset)	251	16	4.44817e-07	1.00918e-05	NOD2:ZPBP2:GSDMB:ORMDL3:GSDMA:ARHGAP27:TRIM15:TRIM26:HLA-C:HLA-B:MICA:MICB:HLA-DQA1:HLA-DQB1:HLA-DPA1:COL11A2
GWAScatalog	Pulmonary function (smoking interaction)	54	8	7.11229e-07	1.59368e-05	MOG:DPCR1:MUC21:NCR3:AGER:HLA-DQB1:HLA-DQA2:HLA-DQB2
GWAScatalog	Lung function (FEV1)	74	9	8.00915e-07	1.77276e-05	MCL1:ENSA:CRHR1:KANSL1:WNT3:NCR3:HLA-DQB1:HLA-DQA2:HLA-DQB2
GWAScatalog	Late-onset myasthenia gravis	14	5	8.71522e-07	1.9058e-05	HLA-A:HLA-DRB1:HLA-DQA1:HLA-DQB1:HLA-DQB2
GWAScatalog	Self-reported allergy	39	7	9.28751e-07	1.98316e-05	IKZF3:GSDMB:HLA-C:MICA:HLA-DQA1:HLA-DQB1:HLA-DQB2
GWAScatalog	Reaction time	39	7	9.28751e-07	1.98316e-05	MAPT:KANSL1:ARL17B:LRRC37A2:ARL17A:NSF:WNT3
GWAScatalog	Schizophrenia	727	28	1.0175e-06	2.14739e-05	ECM1:HEXIM1:TRIM26:FLOT1:DDR1:GTF2H4:DPCR1:PSORS1C1:CDSN:HLA-C:HLA-B:PRRC2A:BAG6:HSPA1A:DXO:STK19:TNXB:NOTCH4:HLA-DRB1:HLA-DQA1:HLA-DQB1:HLA-DQB2:HLA-DOB:HLA-DMB:BAK1:GSDMD:MROH6:NAPRT1
GWAScatalog	Multiple myeloma	26	6	1.19175e-06	2.47579e-05	PSORS1C1:CDSN:PSORS1C2:CCHCR1:TCF19:POU5F1
GWAScatalog	Eosinophil percentage of granulocytes	124	11	1.20038e-06	2.47579e-05	ENSA:IKZF3:KANSL1:MICA:CYP21A2:HLA-DQB1:HLA-DQB2:HLA-DPA1:HLA-DPB1:IKZF1:TNFSF8
GWAScatalog	Celiac disease	128	11	1.64542e-06	3.35554e-05	CCR9:CCR3:CCR1:CCR2:CCR5:CCRL2:SCHIP1:IL12A:HLA-DQA1:HLA-DQB1:HLA-DQB2
GWAScatalog	Automobile speeding propensity	43	7	1.8563e-06	3.74355e-05	KANSL1:CDSN:TNXB:ATF6B:HLA-DRB5:HLA-DQB1:HLA-DQB2
GWAScatalog	Male-pattern baldness	250	15	2.18069e-06	4.3494e-05	ACBD4:HEXIM1:SPATA32:ARHGAP27:PLEKHM1:CRHR1:SPPL2C:MAPT:STH:KANSL1:ARL17B:LRRC37A2:ARL17A:NSF:WNT3
GWAScatalog	Cerebrospinal fluid levels of Alzheimer's disease-related proteins	17	5	2.60387e-06	5.08174e-05	CCR3:CCR2:CCR5:CCRL2:LTF
GWAScatalog	Peanut allergy	17	5	2.60387e-06	5.08174e-05	HLA-DRB1:HLA-DQA1:HLA-DQB1:HLA-DQA2:HLA-DQB2
GWAScatalog	Adult asthma	30	6	2.93445e-06	5.66599e-05	ZPBP2:GSDMB:ORMDL3:PSORS1C1:BTNL2:HLA-DQA1
GWAScatalog	Feeling worry	48	7	3.99922e-06	7.64062e-05	SPATA32:GOSR2:HLA-C:SAPCD1:C4A:C4B:HLA-DRA
GWAScatalog	Vogt-Koyanagi-Harada syndrome	9	4	4.23057e-06	7.99843e-05	HLA-DRA:HLA-DRB5:HLA-DRB1:HLA-DQA1
GWAScatalog	Allergic disease (asthma, hay fever or eczema)	266	15	4.66561e-06	8.72998e-05	GFI1:EVI5:GSDMB:PSMD3:KRT24:ARHGAP27:HLA-B:MICA:NCR3:AIF1:HLA-DQA1:HLA-DQB1:HLA-DQB2:HLA-DPA1:IKZF1
GWAScatalog	Hypothyroidism	69	8	4.78113e-06	8.76984e-05	HLA-C:HLA-B:HLA-DRB5:HLA-DRB1:HLA-DQA1:HLA-DQB1:HLA-DQA2:HLA-DQB2
GWAScatalog	Limited cutaneous systemic scleroderma	19	5	4.78355e-06	8.76984e-05	GSDMA:SCHIP1:IL12A:IRF5:TNPO3
GWAScatalog	Monocyte count	177	12	6.6858e-06	0.000121347	EVI5:MCL1:ENSA:LYZ:CCR3:CCR2:HLA-C:HLA-B:MICB:VARS:HLA-DPB1:IKZF1
GWAScatalog	Rheumatoid arthritis (ACPA-negative)	10	4	6.97443e-06	0.000124104	HLA-B:MICA:HLA-DRB1:HLA-DQA1
GWAScatalog	Conotruncal heart defects (maternal effects)	10	4	6.97443e-06	0.000124104	SCHIP1:GTF2H4:VARS2:VARS
GWAScatalog	Eosinophil percentage of white cells	124	10	8.67728e-06	0.000152905	ENSA:IKZF3:KANSL1:HLA-B:MICA:CYP21A2:HLA-DPA1:HLA-DPB1:BAK1:TNFSF8
GWAScatalog	Lung adenocarcinoma	104	9	1.38928e-05	0.000242455	MOG:HLA-G:HLA-A:ZNRD1:BAG6:APOM:BTNL2:HLA-DRB1:HLA-DQA1
GWAScatalog	Eosinophil counts	161	11	1.50831e-05	0.000260721	MCL1:ENSA:IKZF3:KANSL1:HLA-C:HLA-B:MICA:TNXB:BAK1:IKZF1:TNFSF8
GWAScatalog	Hepatocellular carcinoma	12	4	1.6085e-05	0.000275418	MICA:C2:HLA-DRB1:HLA-DQA1
GWAScatalog	Monocyte percentage of white cells	142	10	2.8433e-05	0.000482298	EVI5:ENSA:LYZ:GSDMB:LRRC25:CCR2:CCRL2:HLA-B:DDX39B:IKZF1
GWAScatalog	Melanoma	44	6	2.96739e-05	0.000498687	MCL1:CTSK:ARNT:SETDB1:CERS2:ANXA9
GWAScatalog	Moderate to vigorous physical activity levels	14	4	3.18263e-05	0.000529952	RPP21:PBX2:HLA-DQB1:HLA-DQB2
GWAScatalog	PEG-asparaginase hypersensitivity without enzyme activity in childhood acute lymphoblastic leukaemia	15	4	4.29295e-05	0.000702289	HLA-DRB1:HLA-DQA1:HLA-DQB1:HLA-DQB2
GWAScatalog	Hand grip strength	149	10	4.29499e-05	0.000702289	SPATA32:SPPL2C:KANSL1:HLA-A:PRRC2A:FKBPL:BTNL2:HLA-DRB5:HLA-DRB1:HLA-DQA1
GWAScatalog	Nasopharyngeal carcinoma	17	4	7.324e-05	0.00117638	HLA-F:HLA-A:HLA-C:HLA-B
GWAScatalog	Sense of smell	17	4	7.324e-05	0.00117638	KANSL1:LRRC37A:LRRC37A2:NSF
GWAScatalog	Granulocyte percentage of myeloid white cells	129	9	7.684e-05	0.00122337	ENSA:LYZ:CCR2:CCR5:HLA-C:NFKBIL1:LST1:HLA-DQA1:IKZF1
GWAScatalog	Drug-induced Stevens-Johnson syndrome or toxic epidermal necrolysis (SJS/TEN)	7	3	8.72897e-05	0.00133135	MUC21:PSORS1C1:POU5F1
GWAScatalog	Immunoglobulin A vasculitis	7	3	8.72897e-05	0.00133135	HLA-DQA1:HLA-DQB1:HLA-DQB2
GWAScatalog	Congenital left-sided heart lesions	7	3	8.72897e-05	0.00133135	CTSS:CTSK:ARNT
GWAScatalog	Yeast infection	7	3	8.72897e-05	0.00133135	HLA-DRB1:HLA-DQB1:HLA-DQB2
GWAScatalog	Intracranial volume	7	3	8.72897e-05	0.00133135	CRHR1:MAPT:STH
GWAScatalog	Graves' disease	34	5	9.66497e-05	0.00146183	MUC21:HLA-C:HLA-B:HLA-DRB1:HLA-DPB1
GWAScatalog	Albumin-globulin ratio	55	6	0.000107352	0.00161027	ENSA:ZFP57:HLA-F:HLA-C:HLA-B:IKZF1
GWAScatalog	Perceived unattractiveness to mosquitoes	20	4	0.000144312	0.00214694	HLA-C:MICA:SLC44A4:HLA-DRA
GWAScatalog	Vitiligo	113	8	0.000173669	0.00254201	TICAM1:HLA-A:HLA-C:HLA-B:BTNL2:HLA-DRA:HLA-DRB1:HLA-DQA1
GWAScatalog	Neutrophil percentage of granulocytes	113	8	0.000173669	0.00254201	ENSA:IKZF3:KANSL1:RNF39:MICA:HLA-DQA1:BAK1:TNFSF8
GWAScatalog	Rheumatoid arthritis	211	11	0.000175583	0.00254947	IKZF3:GSDMB:ORMDL3:HLA-C:APOM:HLA-DRB1:HLA-DQA1:HLA-DQB1:HLA-DQA2:HLA-DQB2:IRF5
GWAScatalog	Pulmonary function	61	6	0.000191903	0.00276431	MICB:NCR3:PPT2:AGER:HLA-DQB1:HLA-DQB2
GWAScatalog	Advanced glycation end-product levels	9	3	0.000205241	0.0028877	RNF5:AGER:NOTCH4
GWAScatalog	Asparaginase hypersensitivity in acute lymphoblastic leukemia	9	3	0.000205241	0.0028877	PPT2:AGPAT1:HLA-DRB1
GWAScatalog	Food antigen IgG levels	9	3	0.000205241	0.0028877	NOTCH4:BTNL2:HLA-DRA
GWAScatalog	Pancreatic ductal adenocarcinoma	22	4	0.000213202	0.00296	STARD3:PNMT:PGAP3:MED24
GWAScatalog	Pubertal anthropometrics	40	5	0.000213642	0.00296	VARS2:MICA:VARS:HLA-DRA:TAP2:TAP2
GWAScatalog	Juvenile idiopathic arthritis (oligoarticular or rheumatoid factor-negative polyarticular)	41	5	0.000240597	0.0033082	CCR3:CCR1:HLA-DQB1:HLA-DQA2:HLA-DQB2
GWAScatalog	Chronic hepatitis C infection	10	3	0.000290213	0.00396043	HLA-DQA1:HLA-DQB1:HLA-DQB2
GWAScatalog	Leprosy	24	4	0.000303056	0.00405391	NOD2:COX4I1:RIPK2:TNFSF15
GWAScatalog	Asthma and hay fever	24	4	0.000303056	0.00405391	IKZF3:GSDMA:HLA-DQB1:HLA-DQB2
GWAScatalog	Asthma (adult onset)	93	7	0.000303764	0.00405391	TRIM15:TRIM26:HLA-C:HLA-B:MICA:HLA-DQA1:HLA-DQB1
GWAScatalog	IgG glycosylation	25	4	0.000356891	0.00472815	PRRT1:HLA-DQA2:HLA-DQB2:IKZF1
GWAScatalog	Multiple sclerosis	233	11	0.000411248	0.0054088	EVI5:IKZF3:IFI30:MPV17L2:IL12A:HLA-B:HLA-DRA:HLA-DRB1:HLA-DQB1:HLA-DQB2:IKZF1
GWAScatalog	Antineutrophil cytoplasmic antibody-associated vasculitis	26	4	0.000417234	0.00544806	HLA-DQA1:HLA-DPA1:HLA-DPB1:COL11A2
GWAScatalog	Asthma (moderate or severe)	27	4	0.00048452	0.0062369	IKZF3:HLA-DQA1:HLA-DQB1:HLA-DQB2
GWAScatalog	Mental health study participation (completed survey)	27	4	0.00048452	0.0062369	IL12RB1:MAST3:PIK3R2:PIK3R2:IFI30
GWAScatalog	Chronic lymphocytic leukemia	74	6	0.000551504	0.00704915	HLA-DRB5:HLA-DRB1:HLA-DQA1:HLA-DQB1:HLA-DQB2:BAK1
GWAScatalog	vWF levels	28	4	0.000559186	0.00709736	NELFE:SKIV2L:GIMAP7:GIMAP4
GWAScatalog	HIV-1 viral setpoint	29	4	0.000641673	0.00803198	HLA-C:HLA-B:BTNL2:HLA-DRA
GWAScatalog	Parental longevity (combined parental attained age, Martingale residuals)	29	4	0.000641673	0.00803198	MICA:MICB:HLA-DRB1:HLA-DQA1
GWAScatalog	Follicular lymphoma	13	3	0.000670763	0.00828187	HLA-C:HLA-DQB1:HLA-DQB2
GWAScatalog	IgG galactosylation phenotypes (multivariate analysis)	13	3	0.000670763	0.00828187	HLA-C:HLA-B:IKZF1
GWAScatalog	General factor of neuroticism	78	6	0.000730421	0.00891667	ARHGAP27:CRHR1:MAPT:KANSL1:NSF:WNT3
GWAScatalog	Knee osteoarthritis	30	4	0.000732426	0.00891667	BTNL2:HLA-DQB1:HLA-DQA2:HLA-DQB2
GWAScatalog	Sum eosinophil basophil counts	140	8	0.000736915	0.00891667	MCL1:ENSA:PSMD3:KANSL1:TNXB:BAK1:IKZF1:TNFSF8
GWAScatalog	Disease progression in age-related macular degeneration	80	6	0.000835208	0.0100391	C2:CFB:CFB:NELFE:SKIV2L:DXO:STK19
GWAScatalog	Hematological parameters	14	3	0.000845019	0.0100902	ORMDL3:GSDMA:BAK1
GWAScatalog	Sulfasalazine-induced agranulocytosis	15	3	0.00104554	0.0123224	HLA-B:C2:MROH6
GWAScatalog	Subcortical brain region volumes	15	3	0.00104554	0.0123224	CRHR1:MAPT:STH
GWAScatalog	Lymphocyte counts	148	8	0.00105798	0.0123886	HORMAD1:IKZF3:POU5F1:HLA-C:LTA:DXO:HLA-DRB1:HLA-DQA1
GWAScatalog	Allergic rhinitis	115	7	0.00108743	0.0126519	ZPBP2:GSDMB:HLA-C:HLA-B:HLA-DQA1:HLA-DQB1:HLA-DQB2
GWAScatalog	IgA levels	16	3	0.00127375	0.0147252	MICA:HLA-DQA2:TNFSF8
GWAScatalog	Non-albumin protein levels	59	5	0.0013139	0.0150932	ENSA:HLA-G:HLA-C:HLA-B:IKZF1
GWAScatalog	Alzheimer's disease in APOE e4- carriers	36	4	0.00147551	0.0168431	CRHR1:MAPT:KANSL1:WNT3
GWAScatalog	Diastolic blood pressure x smoking status (ever vs never) interaction (2df test)	91	6	0.00163382	0.0184501	SLC44A4:EHMT2:STK19:CYP21A2:TNXB:HLA-DQB2
GWAScatalog	Allergy	37	4	0.00163662	0.0184501	GSDMB:HLA-DQA1:HLA-DQB1:HLA-DQB2
GWAScatalog	Height	798	22	0.00166925	0.0187017	LYZ:YEATS4:ACBD4:HLA-A:NRM:MUC22:PSORS1C1:PSORS1C2:HLA-C:HLA-B:MICA:NFKBIL1:AIF1:PRRC2A:BAG6:CFB:CFB:BTNL2:COL11A2:IKZF1:GATAD1:PEX1:TMEM176A
GWAScatalog	Frontotemporal dementia	18	3	0.00181858	0.0201263	BTNL2:HLA-DRA:HLA-DRB5
GWAScatalog	Oleic acid (18:1n-9) levels	18	3	0.00181858	0.0201263	PPT2:EGFL8:AGPAT1
GWAScatalog	Self-reported childhood asthma in adult smokers	5	2	0.00184577	0.0201812	IQCJ-SCHIP1:SCHIP1
GWAScatalog	Frontal fibrosing alopecia	5	2	0.00184577	0.0201812	HLA-A:HLA-B
GWAScatalog	Gestational age at birth (maternal effect)	39	4	0.00199476	0.0216795	VARS2:SFTA2:DPCR1:VARS
GWAScatalog	Feeling nervous	40	4	0.00219266	0.0236885	PSORS1C1:CCHCR1:HLA-C:BRD2
GWAScatalog	Fibrinogen levels	67	5	0.00231831	0.0248978	NLRP3:CYP21A2:BTNL2:HLA-DRA:GIMAP6
GWAScatalog	Feeling guilty	20	3	0.00248945	0.0264231	ACBD4:GOSR2:TRIM39-RPP21
GWAScatalog	Iron status biomarkers (iron levels)	20	3	0.00248945	0.0264231	NOTCH4:HLA-DQB1:HLA-DQB2
GWAScatalog	Neurociticism	99	6	0.00250716	0.0264563	ZPBP2:STH:TRIM15:RPP21:HLA-C:C4A
GWAScatalog	Systemic sclerosis (anti-centromere-positive)	6	2	0.00274346	0.027974	IRF5:TNPO3
GWAScatalog	EGFR mutation-positive lung adenocarcinoma	6	2	0.00274346	0.027974	BTNL2:HLA-DPB1
GWAScatalog	Myasthenia gravis	6	2	0.00274346	0.027974	HLA-DRB1:HLA-DQA1
GWAScatalog	Parental lifespan	6	2	0.00274346	0.027974	HLA-DRB1:HLA-DQA1
GWAScatalog	Narcolepsy with cataplexy	6	2	0.00274346	0.027974	CCR3:CCR1
GWAScatalog	Medication use (anilides)	6	2	0.00274346	0.027974	MAPT:MSH5
GWAScatalog	Systemic lupus erythematosus and Systemic sclerosis	21	3	0.00287497	0.0289892	IKZF3:IRF5:TNPO3
GWAScatalog	Multiple system atrophy	21	3	0.00287497	0.0289892	CRHR1:MAPT:WNT3
GWAScatalog	White blood cell count (basophil)	72	5	0.00317693	0.0318571	PSMD3:CCR3:HCG27:HLA-C:HLA-B
GWAScatalog	Diastolic blood pressure x smoking status (current vs non-current) interaction (2df test)	104	6	0.00320733	0.0319852	SLC44A4:EHMT2:STK19:CYP21A2:TNXB:HLA-DQB2
GWAScatalog	Red blood cell count	217	9	0.00327576	0.0324891	SPPL2C:KANSL1:WNT3:HLA-A:HLA-DQA1:HLA-DQB1:HLA-DQA2:HLA-DQB2:IKZF1
GWAScatalog	Pediatric autoimmune diseases	45	4	0.00338762	0.0334159	IL10:NOD2:IKZF3:TNFSF15
GWAScatalog	C-reactive protein levels or total cholesterol levels (pleiotropy)	23	3	0.00375124	0.036549	SLC44A4:HLA-DQB1:HLA-DQB2
GWAScatalog	Staphylococcus aureus infection	7	2	0.00380593	0.036549	HLA-DRA:HLA-DRB1
GWAScatalog	Facial attractiveness (female raters)	7	2	0.00380593	0.036549	CERS2:ANXA9
GWAScatalog	Age-related macular degeneration (choroidal neovascularisation)	7	2	0.00380593	0.036549	C2:CFB:CFB
GWAScatalog	Depressive symptoms x independent stressful life events interaction (1df test)	7	2	0.00380593	0.036549	LYZ:YEATS4
GWAScatalog	Lymphocyte percentage of white cells	110	6	0.00422893	0.0399102	PSMD3:KANSL1:LTA:HLA-DQB1:HLA-DQB2:GIMAP7
GWAScatalog	Type 2 diabetes	452	14	0.00423274	0.0399102	CEBPB:TCF19:POU5F1:HLA-C:HLA-B:NFKBIL1:EHMT2:DXO:HLA-DRB5:HLA-DQA1:HLA-DQB1:HLA-DQA2:HLA-DQB2:HLA-DOB
GWAScatalog	Chronic obstructive pulmonary disease-related biomarkers	24	3	0.00424383	0.0399102	PSORS1C1:CCHCR1:HLA-C
GWAScatalog	Cognitive function	77	5	0.0042439	0.0399102	ARHGAP27:PLEKHM1:KANSL1:LRRC37A:WNT3
GO_cc	GO_MHC_PROTEIN_COMPLEX	22	19	3.52317e-33	3.5267e-30	HLA-F:HLA-G:HLA-A:HLA-E:HLA-C:HLA-B:HLA-DRA:HLA-DRB5:HLA-DRB1:HLA-DQA1:HLA-DQB1:HLA-DQA2:HLA-DQB2:HLA-DOB:HLA-DMB:HLA-DMA:HLA-DOA:HLA-DPA1:HLA-DPB1	http://www.gsea-msigdb.org/gsea/msigdb/cards/GO_MHC_PROTEIN_COMPLEX
GO_cc	GO_LUMENAL_SIDE_OF_MEMBRANE	29	17	6.38384e-25	3.19511e-22	SPPL2C:HLA-F:HLA-G:HLA-A:HLA-E:HLA-C:HLA-B:HLA-DRA:HLA-DRB5:HLA-DRB1:HLA-DQA1:HLA-DQB1:HLA-DQA2:HLA-DQB2:HLA-DPA1:HLA-DPB1:TAPBP	http://www.gsea-msigdb.org/gsea/msigdb/cards/GO_LUMENAL_SIDE_OF_MEMBRANE
GO_cc	GO_MHC_CLASS_II_PROTEIN_COMPLEX	14	13	6.78274e-24	2.26318e-21	HLA-DRA:HLA-DRB5:HLA-DRB1:HLA-DQA1:HLA-DQB1:HLA-DQA2:HLA-DQB2:HLA-DOB:HLA-DMB:HLA-DMA:HLA-DOA:HLA-DPA1:HLA-DPB1	http://www.gsea-msigdb.org/gsea/msigdb/cards/GO_MHC_CLASS_II_PROTEIN_COMPLEX
GO_cc	GO_ER_TO_GOLGI_TRANSPORT_VESICLE_MEMBRANE	57	16	3.84147e-17	9.61328e-15	GOSR2:HLA-F:HLA-G:HLA-A:HLA-E:HLA-C:HLA-B:HLA-DRA:HLA-DRB5:HLA-DRB1:HLA-DQA1:HLA-DQB1:HLA-DQA2:HLA-DQB2:HLA-DPA1:HLA-DPB1	http://www.gsea-msigdb.org/gsea/msigdb/cards/GO_ER_TO_GOLGI_TRANSPORT_VESICLE_MEMBRANE
GO_cc	GO_SIDE_OF_MEMBRANE	495	35	1.93648e-15	3.87683e-13	SPPL2C:IL12RB1:CCR9:CXCR6:XCR1:CCR3:CCR1:CCR2:CCR5:CCRL2:MOG:HLA-F:HLA-G:HLA-A:HLA-E:FLOT1:HLA-C:HLA-B:MICA:MICB:TNF:LY6G5B:LY6G5C:LY6G6C:BTNL2:HLA-DRA:HLA-DRB5:HLA-DRB1:HLA-DQA1:HLA-DQB1:HLA-DQA2:HLA-DQB2:HLA-DPA1:HLA-DPB1:TAPBP	http://www.gsea-msigdb.org/gsea/msigdb/cards/GO_SIDE_OF_MEMBRANE
GO_cc	GO_INTRINSIC_COMPONENT_OF_ENDOPLASMIC_RETICULUM_MEMBRANE	152	21	2.37138e-15	3.95625e-13	PGAP3:SPPL2C:HLA-F:HLA-G:HLA-A:HLA-E:HLA-C:HLA-B:ATF6B:HLA-DRA:HLA-DRB5:HLA-DRB1:HLA-DQA1:HLA-DQB1:HLA-DQA2:HLA-DQB2:TAP2:TAP2:TAP1:HLA-DPA1:HLA-DPB1:TAPBP	http://www.gsea-msigdb.org/gsea/msigdb/cards/GO_INTRINSIC_COMPONENT_OF_ENDOPLASMIC_RETICULUM_MEMBRANE
GO_cc	GO_COPII_COATED_ER_TO_GOLGI_TRANSPORT_VESICLE	88	16	6.56088e-14	9.38205e-12	GOSR2:HLA-F:HLA-G:HLA-A:HLA-E:HLA-C:HLA-B:HLA-DRA:HLA-DRB5:HLA-DRB1:HLA-DQA1:HLA-DQB1:HLA-DQA2:HLA-DQB2:HLA-DPA1:HLA-DPB1	http://www.gsea-msigdb.org/gsea/msigdb/cards/GO_COPII_COATED_ER_TO_GOLGI_TRANSPORT_VESICLE
GO_cc	GO_ENDOCYTIC_VESICLE_MEMBRANE	160	20	7.87729e-14	9.85645e-12	WNT3:UBA52:HLA-F:HLA-G:HLA-A:HLA-E:HLA-C:HLA-B:HLA-DRA:HLA-DRB5:HLA-DRB1:HLA-DQA1:HLA-DQB1:HLA-DQA2:HLA-DQB2:TAP2:TAP2:TAP1:HLA-DPA1:HLA-DPB1:TAPBP	http://www.gsea-msigdb.org/gsea/msigdb/cards/GO_ENDOCYTIC_VESICLE_MEMBRANE
GO_cc	GO_GOLGI_ASSOCIATED_VESICLE_MEMBRANE	106	17	9.32043e-14	1.03664e-11	SPPL2C:GOSR2:HLA-F:HLA-G:HLA-A:HLA-E:HLA-C:HLA-B:HLA-DRA:HLA-DRB5:HLA-DRB1:HLA-DQA1:HLA-DQB1:HLA-DQA2:HLA-DQB2:HLA-DPA1:HLA-DPB1	http://www.gsea-msigdb.org/gsea/msigdb/cards/GO_GOLGI_ASSOCIATED_VESICLE_MEMBRANE
GO_cc	GO_EXTERNAL_SIDE_OF_PLASMA_MEMBRANE	310	24	9.71607e-12	9.72578e-10	IL12RB1:CCR9:CXCR6:XCR1:CCR3:CCR1:CCR2:CCR5:CCRL2:MOG:HLA-F:HLA-G:HLA-A:HLA-E:FLOT1:HLA-C:HLA-B:MICA:MICB:TNF:LY6G5B:LY6G5C:LY6G6C:BTNL2	http://www.gsea-msigdb.org/gsea/msigdb/cards/GO_EXTERNAL_SIDE_OF_PLASMA_MEMBRANE
GO_cc	GO_MHC_CLASS_I_PROTEIN_COMPLEX	8	6	1.78616e-10	1.62541e-08	HLA-F:HLA-G:HLA-A:HLA-E:HLA-C:HLA-B	http://www.gsea-msigdb.org/gsea/msigdb/cards/GO_MHC_CLASS_I_PROTEIN_COMPLEX
GO_cc	GO_GOLGI_ASSOCIATED_VESICLE	171	17	2.42411e-10	2.02211e-08	SPPL2C:GOSR2:HLA-F:HLA-G:HLA-A:HLA-E:HLA-C:HLA-B:HLA-DRA:HLA-DRB5:HLA-DRB1:HLA-DQA1:HLA-DQB1:HLA-DQA2:HLA-DQB2:HLA-DPA1:HLA-DPB1	http://www.gsea-msigdb.org/gsea/msigdb/cards/GO_GOLGI_ASSOCIATED_VESICLE
GO_cc	GO_COATED_VESICLE_MEMBRANE	173	17	2.91064e-10	2.24119e-08	GOSR2:RAB3A:HLA-F:HLA-G:HLA-A:HLA-E:HLA-C:HLA-B:HLA-DRA:HLA-DRB5:HLA-DRB1:HLA-DQA1:HLA-DQB1:HLA-DQA2:HLA-DQB2:HLA-DPA1:HLA-DPB1	http://www.gsea-msigdb.org/gsea/msigdb/cards/GO_COATED_VESICLE_MEMBRANE
GO_cc	GO_CELL_SURFACE	795	36	3.53431e-10	2.52703e-08	ANXA9:NOD2:IL12RB1:CCR9:CXCR6:XCR1:CCR3:CCR1:CCR2:CCR5:CCRL2:LTF:TDGF1:MOG:HLA-F:HLA-G:HLA-A:HLA-E:FLOT1:HLA-C:HLA-B:MICA:MICB:TNF:LY6G5B:LY6G5C:LY6G6C:EGFL8:AGER:NOTCH4:BTNL2:HLA-DRA:HLA-DRB1:HLA-DMA:HLA-DPA1:HLA-DPB1	http://www.gsea-msigdb.org/gsea/msigdb/cards/GO_CELL_SURFACE
GO_cc	GO_VACUOLAR_PART	550	29	6.93124e-10	4.62545e-08	CTSS:CTSK:LYZ:STARD3:PLEKHM1:SPPL2C:NSF:IFI30:UBA52:HLA-F:TUBB:FLOT1:ATP6V1G2:NEU1:PPT2:HLA-DRA:HLA-DRB5:HLA-DRB1:HLA-DQA1:HLA-DQB1:HLA-DQA2:HLA-DQB2:HLA-DOB:HLA-DMB:HLA-DMA:HLA-DOA:HLA-DPA1:HLA-DPB1:NAPRT1	http://www.gsea-msigdb.org/gsea/msigdb/cards/GO_VACUOLAR_PART
GO_cc	GO_ENDOCYTIC_VESICLE	292	21	7.80273e-10	4.88158e-08	WNT3:UBA52:LTF:HLA-F:HLA-G:HLA-A:HLA-E:HLA-C:HLA-B:HLA-DRA:HLA-DRB5:HLA-DRB1:HLA-DQA1:HLA-DQB1:HLA-DQA2:HLA-DQB2:TAP2:TAP2:TAP1:HLA-DPA1:HLA-DPB1:TAPBP	http://www.gsea-msigdb.org/gsea/msigdb/cards/GO_ENDOCYTIC_VESICLE
GO_cc	GO_INTRINSIC_COMPONENT_OF_ORGANELLE_MEMBRANE	372	23	2.25441e-09	1.30736e-07	PGAP3:SPPL2C:RAB3A:HLA-F:HLA-G:HLA-A:HLA-E:HLA-C:HLA-B:ATF6B:HLA-DRA:HLA-DRB5:HLA-DRB1:HLA-DQA1:HLA-DQB1:HLA-DQA2:HLA-DQB2:TAP2:TAP2:TAP1:HLA-DPA1:HLA-DPB1:TAPBP:BAK1	http://www.gsea-msigdb.org/gsea/msigdb/cards/GO_INTRINSIC_COMPONENT_OF_ORGANELLE_MEMBRANE
GO_cc	GO_ENDOSOMAL_PART	508	27	2.3509e-09	1.30736e-07	CTSS:CTSK:STARD3:PLEKHM1:GOSR2:TICAM1:UBA52:IL12A:HLA-F:HLA-G:HLA-A:HLA-E:HLA-C:HLA-B:HLA-DRA:HLA-DRB5:HLA-DRB1:HLA-DQA1:HLA-DQB1:HLA-DQA2:HLA-DQB2:HLA-DOB:HLA-DMB:HLA-DMA:HLA-DOA:HLA-DPA1:HLA-DPB1	http://www.gsea-msigdb.org/gsea/msigdb/cards/GO_ENDOSOMAL_PART
GO_cc	GO_TRANSPORT_VESICLE_MEMBRANE	202	17	3.2018e-09	1.68684e-07	GOSR2:RAB3A:HLA-F:HLA-G:HLA-A:HLA-E:HLA-C:HLA-B:HLA-DRA:HLA-DRB5:HLA-DRB1:HLA-DQA1:HLA-DQB1:HLA-DQA2:HLA-DQB2:HLA-DPA1:HLA-DPB1	http://www.gsea-msigdb.org/gsea/msigdb/cards/GO_TRANSPORT_VESICLE_MEMBRANE
GO_cc	GO_CLATHRIN_COATED_ENDOCYTIC_VESICLE_MEMBRANE	41	9	3.776e-09	1.88989e-07	HLA-DRA:HLA-DRB5:HLA-DRB1:HLA-DQA1:HLA-DQB1:HLA-DQA2:HLA-DQB2:HLA-DPA1:HLA-DPB1	http://www.gsea-msigdb.org/gsea/msigdb/cards/GO_CLATHRIN_COATED_ENDOCYTIC_VESICLE_MEMBRANE
GO_cc	GO_VACUOLE	755	32	1.78915e-08	8.52826e-07	CTSS:CTSK:LYZ:STARD3:PLEKHM1:SPPL2C:NSF:TICAM1:IFI30:UBA52:FYCO1:HLA-F:TUBB:FLOT1:ATP6V1G2:NEU1:PPT2:HLA-DRA:HLA-DRB5:HLA-DRB1:HLA-DQA1:HLA-DQB1:HLA-DQA2:HLA-DQB2:HLA-DOB:HLA-DMB:HLA-DMA:HLA-DOA:HLA-DPA1:HLA-DPB1:GIMAP5:NAPRT1	http://www.gsea-msigdb.org/gsea/msigdb/cards/GO_VACUOLE
GO_cc	GO_VACUOLAR_MEMBRANE	396	22	3.51142e-08	1.5977e-06	STARD3:PLEKHM1:SPPL2C:NSF:UBA52:HLA-F:FLOT1:ATP6V1G2:NEU1:HLA-DRA:HLA-DRB5:HLA-DRB1:HLA-DQA1:HLA-DQB1:HLA-DQA2:HLA-DQB2:HLA-DOB:HLA-DMB:HLA-DMA:HLA-DOA:HLA-DPA1:HLA-DPB1	http://www.gsea-msigdb.org/gsea/msigdb/cards/GO_VACUOLAR_MEMBRANE
GO_cc	GO_ENDOSOME	879	34	5.75962e-08	2.50669e-06	CTSS:CTSK:STARD3:PLEKHM1:CRHR1:GOSR2:TICAM1:RAB3A:UBA52:FYCO1:CCR5:IL12A:HLA-F:HLA-G:HLA-A:HLA-E:FLOT1:HLA-C:HLA-B:TNF:HLA-DRA:HLA-DRB5:HLA-DRB1:HLA-DQA1:HLA-DQB1:HLA-DQA2:HLA-DQB2:HLA-DOB:HLA-DMB:HLA-DMA:HLA-DOA:HLA-DPA1:HLA-DPB1:KIFC1	http://www.gsea-msigdb.org/gsea/msigdb/cards/GO_ENDOSOME
GO_cc	GO_CLATHRIN_COATED_ENDOCYTIC_VESICLE	60	9	1.26758e-07	5.28688e-06	HLA-DRA:HLA-DRB5:HLA-DRB1:HLA-DQA1:HLA-DQB1:HLA-DQA2:HLA-DQB2:HLA-DPA1:HLA-DPB1	http://www.gsea-msigdb.org/gsea/msigdb/cards/GO_CLATHRIN_COATED_ENDOCYTIC_VESICLE
GO_cc	GO_CYTOPLASMIC_VESICLE_PART	1473	46	1.3894e-07	5.56314e-06	ECM1:CTSS:CTSK:LYZ:STARD3:ORMDL3:PSMD3:PLEKHM1:SPPL2C:WNT3:GOSR2:TICAM1:RAB3A:UBA52:LTF:IL12A:HLA-F:HLA-G:HLA-A:HLA-E:TUBB:HLA-C:HLA-B:CSNK2B:HSPA1A:HSPA1B:NEU1:HLA-DRA:HLA-DRB5:HLA-DRB1:HLA-DQA1:HLA-DQB1:HLA-DQA2:HLA-DQB2:HLA-DOB:TAP2:TAP2:TAP1:HLA-DMB:HLA-DMA:HLA-DOA:HLA-DPA1:HLA-DPB1:TAPBP:AOC1:GSDMD:NAPRT1	http://www.gsea-msigdb.org/gsea/msigdb/cards/GO_CYTOPLASMIC_VESICLE_PART
GO_cc	GO_COATED_VESICLE	280	17	3.84597e-07	1.4807e-05	GOSR2:RAB3A:HLA-F:HLA-G:HLA-A:HLA-E:HLA-C:HLA-B:HLA-DRA:HLA-DRB5:HLA-DRB1:HLA-DQA1:HLA-DQB1:HLA-DQA2:HLA-DQB2:HLA-DPA1:HLA-DPB1	http://www.gsea-msigdb.org/gsea/msigdb/cards/GO_COATED_VESICLE
GO_cc	GO_TRANS_GOLGI_NETWORK_MEMBRANE	90	10	4.58669e-07	1.70047e-05	GOLPH3L:HLA-DRA:HLA-DRB5:HLA-DRB1:HLA-DQA1:HLA-DQB1:HLA-DQA2:HLA-DQB2:HLA-DPA1:HLA-DPB1	http://www.gsea-msigdb.org/gsea/msigdb/cards/GO_TRANS_GOLGI_NETWORK_MEMBRANE
GO_cc	GO_PHAGOCYTIC_VESICLE_MEMBRANE	71	9	5.59481e-07	2.00014e-05	HLA-F:HLA-G:HLA-A:HLA-E:HLA-C:HLA-B:TAP2:TAP2:TAP1:TAPBP	http://www.gsea-msigdb.org/gsea/msigdb/cards/GO_PHAGOCYTIC_VESICLE_MEMBRANE
GO_cc	GO_CLATHRIN_COATED_VESICLE_MEMBRANE	111	10	3.20631e-06	0.000110673	RAB3A:HLA-DRA:HLA-DRB5:HLA-DRB1:HLA-DQA1:HLA-DQB1:HLA-DQA2:HLA-DQB2:HLA-DPA1:HLA-DPB1	http://www.gsea-msigdb.org/gsea/msigdb/cards/GO_CLATHRIN_COATED_VESICLE_MEMBRANE
GO_cc	GO_ENDOPLASMIC_RETICULUM_PART	1332	39	6.69204e-06	0.000223291	ADAMTSL4:CERS2:STARD3:PGAP3:ORMDL3:GJC1:SPPL2C:WNT3:GOSR2:UBA52:IL12A:TRIM59:HLA-F:HLA-G:HLA-A:HLA-E:HLA-C:HLA-B:C4A:CYP21A2:ATF6B:AGPAT1:RNF5:NOTCH4:HLA-DRA:HLA-DRB5:HLA-DRB1:HLA-DQA1:HLA-DQB1:HLA-DQA2:HLA-DQB2:TAP2:TAP2:TAP1:HLA-DPA1:HLA-DPB1:COL11A2:TAPBP:GIMAP1:TNC	http://www.gsea-msigdb.org/gsea/msigdb/cards/GO_ENDOPLASMIC_RETICULUM_PART
GO_cc	GO_TRANSPORT_VESICLE	384	18	7.03334e-06	0.000227109	GOSR2:RAB3A:HLA-F:HLA-G:HLA-A:HLA-E:SFTA2:HLA-C:HLA-B:HLA-DRA:HLA-DRB5:HLA-DRB1:HLA-DQA1:HLA-DQB1:HLA-DQA2:HLA-DQB2:HLA-DPA1:HLA-DPB1	http://www.gsea-msigdb.org/gsea/msigdb/cards/GO_TRANSPORT_VESICLE
GO_cc	GO_PHAGOCYTIC_VESICLE	125	10	9.31876e-06	0.000291502	LTF:HLA-F:HLA-G:HLA-A:HLA-E:HLA-C:HLA-B:TAP2:TAP2:TAP1:TAPBP	http://www.gsea-msigdb.org/gsea/msigdb/cards/GO_PHAGOCYTIC_VESICLE
GO_cc	GO_NUCLEAR_OUTER_MEMBRANE_ENDOPLASMIC_RETICULUM_MEMBRANE_NETWORK	1070	33	1.30219e-05	0.000394999	CERS2:STARD3:PGAP3:ORMDL3:GJC1:SPPL2C:GOSR2:UBA52:TRIM59:HLA-F:HLA-G:HLA-A:HLA-E:HLA-C:HLA-B:CYP21A2:ATF6B:AGPAT1:RNF5:NOTCH4:HLA-DRA:HLA-DRB5:HLA-DRB1:HLA-DQA1:HLA-DQB1:HLA-DQA2:HLA-DQB2:TAP2:TAP2:TAP1:HLA-DPA1:HLA-DPB1:TAPBP:GIMAP1	http://www.gsea-msigdb.org/gsea/msigdb/cards/GO_NUCLEAR_OUTER_MEMBRANE_ENDOPLASMIC_RETICULUM_MEMBRANE_NETWORK
GO_cc	GO_PLASMA_MEMBRANE_PROTEIN_COMPLEX	567	22	1.38075e-05	0.000406508	GJC1:IL12RB1:HLA-F:HLA-G:HLA-A:HLA-E:FLOT1:HLA-C:HLA-B:HLA-DRA:HLA-DRB5:HLA-DRB1:HLA-DQA1:HLA-DQB1:HLA-DQA2:HLA-DQB2:HLA-DOB:HLA-DMB:HLA-DMA:HLA-DOA:HLA-DPA1:HLA-DPB1	http://www.gsea-msigdb.org/gsea/msigdb/cards/GO_PLASMA_MEMBRANE_PROTEIN_COMPLEX
GO_cc	GO_MHC_CLASS_I_PEPTIDE_LOADING_COMPLEX	5	3	2.54575e-05	0.000728085	TAP2:TAP2:TAP1:TAPBP	http://www.gsea-msigdb.org/gsea/msigdb/cards/GO_MHC_CLASS_I_PEPTIDE_LOADING_COMPLEX
GO_cc	GO_WHOLE_MEMBRANE	1637	43	3.08419e-05	0.000857577	MCL1:STARD3:ORMDL3:PLEKHM1:SPPL2C:MAPT:NSF:WNT3:GOSR2:TICAM1:RAB3A:UBA52:TDGF1:HLA-F:HLA-G:HLA-A:HLA-E:TUBB:FLOT1:HLA-C:HLA-B:ATP6V1G2:TNF:NEU1:HLA-DRA:HLA-DRB5:HLA-DRB1:HLA-DQA1:HLA-DQB1:HLA-DQA2:HLA-DQB2:HLA-DOB:TAP2:TAP2:TAP1:HLA-DMB:HLA-DMA:HLA-DOA:HLA-DPA1:HLA-DPB1:TAPBP:BAK1:PEX1:GIMAP5	http://www.gsea-msigdb.org/gsea/msigdb/cards/GO_WHOLE_MEMBRANE
GO_cc	GO_ENDOPLASMIC_RETICULUM	1863	47	3.45603e-05	0.000934996	ADAMTSL4:CERS2:NLRP3:STARD3:PGAP3:ORMDL3:GJC1:SPPL2C:WNT3:GOSR2:UBA52:IL12A:TRIM59:HLA-F:HLA-G:HLA-A:HLA-E:HLA-C:HLA-B:HSPA1A:HSPA1B:C4A:CYP21A2:ATF6B:AGPAT1:RNF5:NOTCH4:HLA-DRA:HLA-DRB5:HLA-DRB1:HLA-DQA1:HLA-DQB1:HLA-DQA2:HLA-DQB2:TAP2:TAP2:TAP1:HLA-DPA1:HLA-DPB1:COL11A2:TAPBP:BAK1:GIMAP8:GIMAP7:GIMAP2:GIMAP1:GIMAP5:TNC	http://www.gsea-msigdb.org/gsea/msigdb/cards/GO_ENDOPLASMIC_RETICULUM
GO_cc	GO_MEMBRANE_PROTEIN_COMPLEX	1140	33	4.60721e-05	0.00121364	COX4I1:ORMDL3:GJC1:GOSR2:IL12RB1:PIK3R2:PIK3R2:HLA-F:HLA-G:HLA-A:HLA-E:FLOT1:HLA-C:HLA-B:ATP6V1G2:CLIC1:RNF5:HLA-DRA:HLA-DRB5:HLA-DRB1:HLA-DQA1:HLA-DQB1:HLA-DQA2:HLA-DQB2:HLA-DOB:TAP2:TAP2:TAP1:HLA-DMB:HLA-DMA:HLA-DOA:HLA-DPA1:HLA-DPB1:TAPBP:BAK1	http://www.gsea-msigdb.org/gsea/msigdb/cards/GO_MEMBRANE_PROTEIN_COMPLEX
GO_cc	GO_GOLGI_MEMBRANE	738	24	9.48941e-05	0.00243562	GOLPH3L:NLRP3:PGAP3:NSF:GOSR2:HLA-F:HLA-G:HLA-A:HLA-E:HLA-C:HLA-B:LST1:NOTCH4:HLA-DRA:HLA-DRB5:HLA-DRB1:HLA-DQA1:HLA-DQB1:HLA-DQA2:HLA-DQB2:HLA-DPA1:HLA-DPB1:TAPBP:GIMAP1	http://www.gsea-msigdb.org/gsea/msigdb/cards/GO_GOLGI_MEMBRANE
GO_cc	GO_CLATHRIN_COATED_VESICLE	184	10	0.000246927	0.00617936	RAB3A:HLA-DRA:HLA-DRB5:HLA-DRB1:HLA-DQA1:HLA-DQB1:HLA-DQA2:HLA-DQB2:HLA-DPA1:HLA-DPB1	http://www.gsea-msigdb.org/gsea/msigdb/cards/GO_CLATHRIN_COATED_VESICLE
GO_cc	GO_NUCLEAR_SPECK	387	15	0.000333763	0.00812989	SCNM1:CASC3:MAPT:ELL:HIF3A:SMC4:GTF2H4:DDX39B:HSPA1A:HSPA1B:EHMT2:STK19:TAP2:TAP2:BRD2:RING1	http://www.gsea-msigdb.org/gsea/msigdb/cards/GO_NUCLEAR_SPECK
GO_cc	GO_GOLGI_APPARATUS_PART	955	27	0.000341114	0.00812989	GOLPH3L:NLRP3:PGAP3:CRHR1:NSF:WNT3:GOSR2:HLA-F:HLA-G:HLA-A:HLA-E:MUC21:HLA-C:HLA-B:LST1:NOTCH4:HLA-DRA:HLA-DRB5:HLA-DRB1:HLA-DQA1:HLA-DQB1:HLA-DQA2:HLA-DQB2:HLA-DPA1:HLA-DPB1:TAPBP:GIMAP1	http://www.gsea-msigdb.org/gsea/msigdb/cards/GO_GOLGI_APPARATUS_PART
GO_cc	GO_TRANS_GOLGI_NETWORK	232	11	0.000396583	0.00923207	GOLPH3L:CRHR1:HLA-DRA:HLA-DRB5:HLA-DRB1:HLA-DQA1:HLA-DQB1:HLA-DQA2:HLA-DQB2:HLA-DPA1:HLA-DPB1	http://www.gsea-msigdb.org/gsea/msigdb/cards/GO_TRANS_GOLGI_NETWORK
GO_cc	GO_VESICLE_MEMBRANE	775	23	0.000489102	0.0111271	ORMDL3:WNT3:GOSR2:RAB3A:UBA52:HLA-F:HLA-G:HLA-A:HLA-E:HLA-C:HLA-B:HLA-DRA:HLA-DRB5:HLA-DRB1:HLA-DQA1:HLA-DQB1:HLA-DQA2:HLA-DQB2:TAP2:TAP2:TAP1:HLA-DPA1:HLA-DPB1:TAPBP	http://www.gsea-msigdb.org/gsea/msigdb/cards/GO_VESICLE_MEMBRANE
GO_cc	GO_RECYCLING_ENDOSOME_MEMBRANE	75	6	0.000592631	0.0131828	HLA-F:HLA-G:HLA-A:HLA-E:HLA-C:HLA-B	http://www.gsea-msigdb.org/gsea/msigdb/cards/GO_RECYCLING_ENDOSOME_MEMBRANE
GO_cc	GO_NUCLEAR_BODY	745	22	0.000691927	0.0150569	GFI1:ARNT:SCNM1:CASC3:MAPT:ELL:HIF3A:SMC4:MDC1:GTF2H4:DDX39B:HSPA1A:HSPA1B:EHMT2:NELFE:STK19:TAP2:TAP2:BRD2:RING1:DAXX:NBN:NSMCE2	http://www.gsea-msigdb.org/gsea/msigdb/cards/GO_NUCLEAR_BODY
GO_cc	GO_BLOOD_MICROPARTICLE	113	7	0.00098107	0.0208947	CLIC1:HSPA1L:HSPA1A:HSPA1B:CFB:CFB:C4A:C4B	http://www.gsea-msigdb.org/gsea/msigdb/cards/GO_BLOOD_MICROPARTICLE
GO_cc	GO_COP9_SIGNALOSOME	35	4	0.00132579	0.0276483	FLOT1:HSPA1L:HSPA1A:HSPA1B	http://www.gsea-msigdb.org/gsea/msigdb/cards/GO_COP9_SIGNALOSOME
GO_cc	GO_SPECIFIC_GRANULE_LUMEN	62	5	0.00164237	0.0335513	LYZ:LTF:NEU1:AOC1:GSDMD	http://www.gsea-msigdb.org/gsea/msigdb/cards/GO_SPECIFIC_GRANULE_LUMEN
GO_cc	GO_LATE_ENDOSOME_MEMBRANE	124	7	0.00168299	0.0336934	STARD3:GOSR2:HLA-DRA:HLA-DRB5:HLA-DRB1:HLA-DMB:HLA-DMA	http://www.gsea-msigdb.org/gsea/msigdb/cards/GO_LATE_ENDOSOME_MEMBRANE
GO_cc	GO_ENDOLYSOSOME_LUMEN	5	2	0.00184577	0.0355311	CTSS:CTSK	http://www.gsea-msigdb.org/gsea/msigdb/cards/GO_ENDOLYSOSOME_LUMEN
GO_cc	GO_SPERMATOPROTEASOME_COMPLEX	5	2	0.00184577	0.0355311	PSMB8:PSMB9	http://www.gsea-msigdb.org/gsea/msigdb/cards/GO_SPERMATOPROTEASOME_COMPLEX
GO_cc	GO_LATE_ENDOSOME	241	10	0.0019695	0.0371975	STARD3:CRHR1:GOSR2:FYCO1:IL12A:HLA-DRA:HLA-DRB5:HLA-DRB1:HLA-DMB:HLA-DMA	http://www.gsea-msigdb.org/gsea/msigdb/cards/GO_LATE_ENDOSOME
GO_cc	GO_NUCLEOPLASM_PART	1085	27	0.00225334	0.0410605	GFI1:ARNT:SCNM1:YEATS4:MED24:MSL1:CASC3:MAPT:KANSL1:ELL:HIF3A:SMC4:MDC1:GTF2H4:DDX39B:HSPA1A:HSPA1B:EHMT2:NELFE:STK19:TAP2:TAP2:BRD2:RING1:DAXX:NBN:NSMCE2:ZC3H3	http://www.gsea-msigdb.org/gsea/msigdb/cards/GO_NUCLEOPLASM_PART
GO_cc	GO_GOLGI_APPARATUS	1534	35	0.00225607	0.0410605	EVI5:GOLPH3L:NLRP3:NOD2:PGAP3:CRHR1:ARL17B:NSF:WNT3:GOSR2:FYCO1:HLA-F:HLA-G:HLA-A:HLA-E:SFTA2:MUC21:HLA-C:HLA-B:LST1:ATF6B:NOTCH4:HLA-DRA:HLA-DRB5:HLA-DRB1:HLA-DQA1:HLA-DQB1:HLA-DQA2:HLA-DQB2:HLA-DPA1:HLA-DPB1:TAPBP:GIMAP8:GIMAP7:GIMAP1	http://www.gsea-msigdb.org/gsea/msigdb/cards/GO_GOLGI_APPARATUS
GO_cc	GO_VACUOLAR_LUMEN	170	8	0.00253994	0.0454014	CTSS:CTSK:LYZ:IFI30:TUBB:NEU1:PPT2:NAPRT1	http://www.gsea-msigdb.org/gsea/msigdb/cards/GO_VACUOLAR_LUMEN
GO_cc	GO_BCL_2_FAMILY_PROTEIN_COMPLEX	6	2	0.00274346	0.048179	MCL1:BAK1	http://www.gsea-msigdb.org/gsea/msigdb/cards/GO_BCL_2_FAMILY_PROTEIN_COMPLEX
Hallmark_gene_sets	HALLMARK_ALLOGRAFT_REJECTION	200	25	5.37282e-17	2.68641e-15	CTSS:IL10:NLRP3:IL12RB1:CCR1:CCR2:CCR5:IL12A:HLA-G:HLA-A:HLA-E:TNF:LTB:C2:HLA-DRA:HLA-DQA1:HLA-DOB:TAP2:TAP2:TAP1:HLA-DMB:HLA-DMA:HLA-DOA:TAPBP:IFNGR1:RIPK2	http://www.gsea-msigdb.org/gsea/msigdb/cards/HALLMARK_ALLOGRAFT_REJECTION
Hallmark_gene_sets	HALLMARK_INTERFERON_GAMMA_RESPONSE	200	15	1.26974e-07	3.17436e-06	IFI30:HLA-G:HLA-A:TRIM26:HLA-B:CFB:CFB:HLA-DRB1:HLA-DQA1:PSMB8:PSMB9:TAP1:HLA-DMA:TAPBP:IRF5:RIPK2	http://www.gsea-msigdb.org/gsea/msigdb/cards/HALLMARK_INTERFERON_GAMMA_RESPONSE
Hallmark_gene_sets	HALLMARK_INTERFERON_ALPHA_RESPONSE	97	8	5.92717e-05	0.000987861	IFI30:CCRL2:TRIM26:HLA-C:PSMB8:PSMB9:TAP1:RIPK2	http://www.gsea-msigdb.org/gsea/msigdb/cards/HALLMARK_INTERFERON_ALPHA_RESPONSE
Hallmark_gene_sets	HALLMARK_INFLAMMATORY_RESPONSE	200	10	0.000478829	0.00598536	IL10:NLRP3:NOD2:PTGIR:CXCR6:CCRL2:LTA:TAPBP:RIPK2:TNFSF15	http://www.gsea-msigdb.org/gsea/msigdb/cards/HALLMARK_INFLAMMATORY_RESPONSE
Hallmark_gene_sets	HALLMARK_IL6_JAK_STAT3_SIGNALING	87	6	0.0012956	0.012956	IL12RB1:CCR1:TNF:LTB:BAK1:IFNGR1	http://www.gsea-msigdb.org/gsea/msigdb/cards/HALLMARK_IL6_JAK_STAT3_SIGNALING
Hallmark_gene_sets	HALLMARK_COMPLEMENT	199	8	0.00654052	0.0481008	CTSS:CEBPB:LTF:HSPA1A:C2:CFB:CFB:NOTCH4:PSMB9	http://www.gsea-msigdb.org/gsea/msigdb/cards/HALLMARK_COMPLEMENT
Hallmark_gene_sets	HALLMARK_TNFA_SIGNALING_VIA_NFKB	200	8	0.00673412	0.0481008	MCL1:CEBPB:CCRL2:IER3:TNF:TAP1:RIPK2:TNC	http://www.gsea-msigdb.org/gsea/msigdb/cards/HALLMARK_TNFA_SIGNALING_VIA_NFKB
Immunologic_signatures	GSE42021_TREG_PLN_VS_CD24INT_TREG_THYMUS_DN	198	18	3.10891e-10	1.20934e-06	MCL1:CTSS:IFI30:HLA-F:HLA-G:HLA-A:TRIM31:HLA-E:HLA-C:HLA-B:CFB:CFB:TAP2:TAP2:PSMB8:PSMB9:TAP1:TAPBP:RIPK2:NBN	http://www.gsea-msigdb.org/gsea/msigdb/cards/GSE42021_TREG_PLN_VS_CD24INT_TREG_THYMUS_DN
Immunologic_signatures	GSE2770_IL12_AND_TGFB_VS_IL4_TREATED_ACT_CD4_TCELL_48H_DN	179	17	4.96446e-10	1.20934e-06	HORMAD1:IL12RB1:HLA-A:TRIM26:HLA-B:TNF:HLA-DRA:HLA-DRB1:HLA-DQB1:TAP2:TAP2:PSMB8:PSMB9:HLA-DMA:HLA-DPA1:HLA-DPB1:GIMAP8:GIMAP2	http://www.gsea-msigdb.org/gsea/msigdb/cards/GSE2770_IL12_AND_TGFB_VS_IL4_TREATED_ACT_CD4_TCELL_48H_DN
Immunologic_signatures	GSE1740_MCSF_VS_MCSF_AND_IFNG_DAY2_DERIVED_MACROPHAGE_UP	176	16	3.08148e-09	4.07582e-06	IL12RB1:TRIM26:TNF:HLA-DRA:HLA-DRB1:HLA-DQB1:HLA-DOB:TAP2:TAP2:PSMB8:PSMB9:TAP1:HLA-DMB:HLA-DPB1:BAK1:GIMAP8:GSDMD	http://www.gsea-msigdb.org/gsea/msigdb/cards/GSE1740_MCSF_VS_MCSF_AND_IFNG_DAY2_DERIVED_MACROPHAGE_UP
Immunologic_signatures	GSE1740_UNSTIM_VS_IFNA_STIMULATED_MCSF_DERIVED_MACROPHAGE_DN	177	16	3.34632e-09	4.07582e-06	IL12RB1:PNMAL2:HLA-A:HLA-E:HLA-B:TNF:HLA-DRA:HLA-DRB1:HLA-DQA1:HLA-DQB1:PSMB8:PSMB9:TAP1:HLA-DPA1:HLA-DPB1:GIMAP8	http://www.gsea-msigdb.org/gsea/msigdb/cards/GSE1740_UNSTIM_VS_IFNA_STIMULATED_MCSF_DERIVED_MACROPHAGE_DN
Immunologic_signatures	GSE42021_CD24HI_VS_CD24LOW_TCONV_THYMUS_DN	195	16	1.34973e-08	1.25392e-05	MCL1:CTSS:IFI30:HLA-F:HLA-G:HLA-A:TRIM31:HLA-E:HLA-C:CFB:CFB:TAP2:TAP2:PSMB8:PSMB9:TAP1:IFNGR1:NBN	http://www.gsea-msigdb.org/gsea/msigdb/cards/GSE42021_CD24HI_VS_CD24LOW_TCONV_THYMUS_DN
Immunologic_signatures	GSE42021_CD24HI_VS_CD24INT_TREG_THYMUS_DN	197	16	1.56077e-08	1.25392e-05	MCL1:CTSS:IFI30:HLA-F:HLA-G:HLA-A:TRIM31:HLA-E:HLA-C:HLA-B:CFB:CFB:TAP2:TAP2:PSMB8:PSMB9:TAP1:TAPBP	http://www.gsea-msigdb.org/gsea/msigdb/cards/GSE42021_CD24HI_VS_CD24INT_TREG_THYMUS_DN
Immunologic_signatures	GSE37533_PPARG1_FOXP3_VS_FOXP3_TRANSDUCED_CD4_TCELL_DN	199	16	1.8016e-08	1.25392e-05	IFI30:HLA-F:HLA-G:HLA-A:TRIM26:HLA-E:HLA-C:HLA-B:TAP2:TAP2:PSMB8:PSMB9:TAP1:BAK1:RIPK2:NBN:GSDMD	http://www.gsea-msigdb.org/gsea/msigdb/cards/GSE37533_PPARG1_FOXP3_VS_FOXP3_TRANSDUCED_CD4_TCELL_DN
Immunologic_signatures	GSE41087_WT_VS_FOXP3_MUT_ANTI_CD3_CD28_STIM_CD4_TCELL_UP	192	15	7.42066e-08	4.12413e-05	LYZ:TICAM1:PTGIR:CCR2:CCR5:HLA-F:HLA-E:LY6G6E:HLA-DRA:HLA-DRB1:HLA-DQA1:HLA-DQB1:HLA-DMA:HLA-DPA1:HLA-DPB1	http://www.gsea-msigdb.org/gsea/msigdb/cards/GSE41087_WT_VS_FOXP3_MUT_ANTI_CD3_CD28_STIM_CD4_TCELL_UP
Immunologic_signatures	GSE3400_UNTREATED_VS_IFNB_TREATED_MEF_DN	169	14	9.82582e-08	4.12413e-05	HORMAD1:PSMD3:IL12RB1:HLA-A:HLA-B:TNF:HLA-DRA:HLA-DRB1:HLA-DQB1:PSMB8:HLA-DPA1:HLA-DPB1:GIMAP8:GSDMD	http://www.gsea-msigdb.org/gsea/msigdb/cards/GSE3400_UNTREATED_VS_IFNB_TREATED_MEF_DN
Immunologic_signatures	GSE41978_ID2_KO_VS_BIM_KO_KLRG1_LOW_EFFECTOR_CD8_TCELL_UP	197	15	1.04137e-07	4.12413e-05	CTSS:IFI30:CEBPB:IL12A:HLA-G:HLA-A:HLA-E:HLA-C:HLA-B:TAP2:TAP2:PSMB8:PSMB9:TAP1:TAPBP:NBN	http://www.gsea-msigdb.org/gsea/msigdb/cards/GSE41978_ID2_KO_VS_BIM_KO_KLRG1_LOW_EFFECTOR_CD8_TCELL_UP
Immunologic_signatures	GSE42021_TREG_PLN_VS_TREG_PRECURSORS_THYMUS_DN	198	15	1.11298e-07	4.12413e-05	IFI30:IL12A:HLA-F:HLA-G:HLA-A:TRIM26:HLA-E:HLA-C:HLA-B:CFB:CFB:TAP2:TAP2:PSMB8:PSMB9:TAP1:TAPBP	http://www.gsea-msigdb.org/gsea/msigdb/cards/GSE42021_TREG_PLN_VS_TREG_PRECURSORS_THYMUS_DN
Immunologic_signatures	GSE42021_TREG_VS_TCONV_PLN_UP	199	15	1.18902e-07	4.12413e-05	CTSS:IFI30:IL12A:HLA-F:HLA-A:HLA-E:HLA-C:HLA-B:CFB:CFB:TAP2:TAP2:PSMB8:PSMB9:TAP1:TAPBP:NBN	http://www.gsea-msigdb.org/gsea/msigdb/cards/GSE42021_TREG_VS_TCONV_PLN_UP
Immunologic_signatures	GSE19888_ADENOSINE_A3R_INH_PRETREAT_AND_ACT_BY_A3R_VS_TCELL_MEMBRANES_ACT_MAST_CELL_UP	199	15	1.18902e-07	4.12413e-05	IL10:CCR5:HLA-G:HLA-E:AIF1:C2:PSMB8:PSMB9:TAP1:TAPBP:DAXX:IKZF1:GIMAP7:GIMAP4:GSDMD	http://www.gsea-msigdb.org/gsea/msigdb/cards/GSE19888_ADENOSINE_A3R_INH_PRETREAT_AND_ACT_BY_A3R_VS_TCELL_MEMBRANES_ACT_MAST_CELL_UP
Immunologic_signatures	GSE3039_NKT_CELL_VS_ALPHAALPHA_CD8_TCELL_DN	199	15	1.18902e-07	4.12413e-05	IKZF3:IL12RB1:PPP5C:CXCR6:HLA-E:HLA-C:HLA-B:EGFL8:TAP2:TAP2:TAP1:GIMAP8:GIMAP7:GIMAP4:GIMAP6:GIMAP1	http://www.gsea-msigdb.org/gsea/msigdb/cards/GSE3039_NKT_CELL_VS_ALPHAALPHA_CD8_TCELL_DN
Immunologic_signatures	GSE23505_UNTREATED_VS_4DAY_IL6_IL1_IL23_TREATED_CD4_TCELL_DN	200	15	1.26974e-07	4.12413e-05	HORMAD1:PLEKHM1:CCR5:CCRL2:TRIM59:HLA-E:LTB:GPSM3:HLA-DRB1:HLA-DQA1:HLA-DOB:HLA-DMB:HLA-DMA:HLA-DOA:GIMAP1	http://www.gsea-msigdb.org/gsea/msigdb/cards/GSE23505_UNTREATED_VS_4DAY_IL6_IL1_IL23_TREATED_CD4_TCELL_DN
Immunologic_signatures	GSE1791_CTRL_VS_NEUROMEDINU_IN_T_CELL_LINE_3H_UP	175	14	1.51708e-07	4.61951e-05	TICAM1:IL12RB1:HLA-A:PPP1R11:MICB:TNF:HLA-DRB1:HLA-DOB:PSMB9:TAP1:HLA-DPA1:HLA-DPB1:GIMAP8:GIMAP6	http://www.gsea-msigdb.org/gsea/msigdb/cards/GSE1791_CTRL_VS_NEUROMEDINU_IN_T_CELL_LINE_3H_UP
Immunologic_signatures	GSE1112_HY_CD8AB_VS_HY_CD8AA_THYMOCYTE_RTOC_CULTURE_UP	179	14	2.00652e-07	5.75046e-05	IL12RB1:PNMAL2:TNF:HLA-DRA:HLA-DRB1:HLA-DQA1:HLA-DQB1:TAP2:TAP2:PSMB8:PSMB9:HLA-DPA1:HLA-DPB1:BAK1:GIMAP8	http://www.gsea-msigdb.org/gsea/msigdb/cards/GSE1112_HY_CD8AB_VS_HY_CD8AA_THYMOCYTE_RTOC_CULTURE_UP
Immunologic_signatures	GSE42021_TREG_PLN_VS_CD24LO_TREG_THYMUS_DN	193	14	5.04233e-07	0.000131199	IL19:IFI30:HLA-F:HLA-G:HLA-A:HLA-E:HLA-C:HLA-B:CFB:CFB:TAP2:TAP2:PSMB8:PSMB9:TAP1:TAPBP	http://www.gsea-msigdb.org/gsea/msigdb/cards/GSE42021_TREG_PLN_VS_CD24LO_TREG_THYMUS_DN
Immunologic_signatures	GSE24026_PD1_LIGATION_VS_CTRL_IN_ACT_TCELL_LINE_UP	194	14	5.36833e-07	0.000131199	ECM1:ENSA:GOSR2:CCR1:CCRL2:HLA-A:HLA-E:HLA-C:HLA-B:DDAH2:CLIC1:PSMB8:PSMB9:TAP1	http://www.gsea-msigdb.org/gsea/msigdb/cards/GSE24026_PD1_LIGATION_VS_CTRL_IN_ACT_TCELL_LINE_UP
Immunologic_signatures	GSE36826_WT_VS_IL1R_KO_SKIN_UP	195	14	5.71314e-07	0.000131199	CTSS:LYZ:HLA-F:HLA-G:HLA-E:HLA-B:HLA-DRA:HLA-DRB1:HLA-DQA1:HLA-DQB1:HLA-DMB:HLA-DMA:HLA-DPA1:HLA-DPB1	http://www.gsea-msigdb.org/gsea/msigdb/cards/GSE36826_WT_VS_IL1R_KO_SKIN_UP
Immunologic_signatures	GSE37534_UNTREATED_VS_PIOGLITAZONE_TREATED_CD4_TCELL_PPARG1_AND_FOXP3_TRASDUCED_DN	197	14	6.46298e-07	0.000131199	COX4I1:IFI30:HLA-F:TRIM26:HLA-E:HLA-C:STK19:TAP2:TAP2:PSMB8:PSMB9:TAP1:RIPK2:NBN:GSDMD	http://www.gsea-msigdb.org/gsea/msigdb/cards/GSE37534_UNTREATED_VS_PIOGLITAZONE_TREATED_CD4_TCELL_PPARG1_AND_FOXP3_TRASDUCED_DN
Immunologic_signatures	GSE1432_1H_VS_24H_IFNG_MICROGLIA_DN	197	14	6.46298e-07	0.000131199	NOD2:HLA-F:HLA-E:CFB:CFB:HLA-DRA:HLA-DRB1:HLA-DQB1:TAP2:TAP2:PSMB8:PSMB9:TAP1:HLA-DPB1:GIMAP4:GIMAP6	http://www.gsea-msigdb.org/gsea/msigdb/cards/GSE1432_1H_VS_24H_IFNG_MICROGLIA_DN
Immunologic_signatures	GSE37533_PPARG2_FOXP3_VS_FOXP3_TRANSDUCED_CD4_TCELL_DN	197	14	6.46298e-07	0.000131199	MCL1:IFI30:HLA-F:HLA-A:TRIM26:HLA-C:HLA-B:TAP2:TAP2:PSMB8:PSMB9:TAP1:BAK1:RIPK2:GSDMD	http://www.gsea-msigdb.org/gsea/msigdb/cards/GSE37533_PPARG2_FOXP3_VS_FOXP3_TRANSDUCED_CD4_TCELL_DN
Immunologic_signatures	GSE1432_CTRL_VS_IFNG_24H_MICROGLIA_DN	197	14	6.46298e-07	0.000131199	MCL1:NOD2:HLA-F:HLA-E:CFB:CFB:HLA-DRB1:HLA-DQB1:TAP2:TAP2:PSMB8:PSMB9:TAP1:HLA-DPB1:GIMAP4:GIMAP6	http://www.gsea-msigdb.org/gsea/msigdb/cards/GSE1432_CTRL_VS_IFNG_24H_MICROGLIA_DN
Immunologic_signatures	GSE15930_STIM_VS_STIM_AND_IFNAB_48H_CD8_T_CELL_DN	199	14	7.29996e-07	0.00013679	GFI1:IL12RB1:CEBPB:CCRL2:HLA-G:HLA-C:HLA-B:HSPA1A:HLA-DRB1:TAP1:BRD2:TAPBP:DAXX:IRF5	http://www.gsea-msigdb.org/gsea/msigdb/cards/GSE15930_STIM_VS_STIM_AND_IFNAB_48H_CD8_T_CELL_DN
Immunologic_signatures	GSE24142_ADULT_VS_FETAL_EARLY_THYMIC_PROGENITOR_UP	199	14	7.29996e-07	0.00013679	MCL1:CTSS:MAST3:PTGIR:HLA-B:VWA7:HLA-DRB1:HLA-DOB:HLA-DMA:HSD17B8:GIMAP6:TMEM176B:AOC1:ZNF623	http://www.gsea-msigdb.org/gsea/msigdb/cards/GSE24142_ADULT_VS_FETAL_EARLY_THYMIC_PROGENITOR_UP
Immunologic_signatures	GSE7509_UNSTIM_VS_FCGRIIB_STIM_DC_DN	188	13	2.21415e-06	0.000399531	MCL1:CCRL2:ABHD16A:HLA-DQB1:PSMB8:PSMB9:HLA-DMA:DAXX:IFNGR1:IKZF1:GIMAP4:GIMAP6:GSDMD	http://www.gsea-msigdb.org/gsea/msigdb/cards/GSE7509_UNSTIM_VS_FCGRIIB_STIM_DC_DN
Immunologic_signatures	GSE1791_CTRL_VS_NEUROMEDINU_IN_T_CELL_LINE_12H_DN	163	12	2.85222e-06	0.000496286	BLID:IL12RB1:HLA-A:TNF:HLA-DRB1:HLA-DOB:PSMB8:PSMB9:HLA-DPB1:BAK1:GIMAP8:GSDMD	http://www.gsea-msigdb.org/gsea/msigdb/cards/GSE1791_CTRL_VS_NEUROMEDINU_IN_T_CELL_LINE_12H_DN
Immunologic_signatures	GSE7831_UNSTIM_VS_INFLUENZA_STIM_PDC_4H_UP	199	13	4.15245e-06	0.000689501	HIF3A:HLA-G:LTB:NELFE:HLA-DRA:HLA-DRB1:HLA-DOB:PSMB9:TAP1:HLA-DMB:HLA-DOA:ZBTB22:TMEM176B	http://www.gsea-msigdb.org/gsea/msigdb/cards/GSE7831_UNSTIM_VS_INFLUENZA_STIM_PDC_4H_UP
Immunologic_signatures	GSE15930_STIM_VS_STIM_AND_TRICHOSTATINA_48H_CD8_T_CELL_DN	200	13	4.38722e-06	0.000689501	CTSS:CERS2:STARD3:CEBPB:CCRL2:HLA-E:HLA-C:HLA-B:TNF:TAP2:TAP2:TAP1:TAPBP:DAXX	http://www.gsea-msigdb.org/gsea/msigdb/cards/GSE15930_STIM_VS_STIM_AND_TRICHOSTATINA_48H_CD8_T_CELL_DN
Immunologic_signatures	GSE37301_MULTIPOTENT_PROGENITOR_VS_GRAN_MONO_PROGENITOR_DN	200	13	4.38722e-06	0.000689501	CCR9:TDGF1:HLA-G:DDR1:GPANK1:ABHD16A:HSPA1A:PSMB8:PSMB9:TAP1:HLA-DMA:TAPBP:DAXX	http://www.gsea-msigdb.org/gsea/msigdb/cards/GSE37301_MULTIPOTENT_PROGENITOR_VS_GRAN_MONO_PROGENITOR_DN
Immunologic_signatures	GSE22886_DAY1_VS_DAY7_MONOCYTE_IN_CULTURE_UP	197	12	1.97041e-05	0.00252707	MCL1:IL10:IL24:NLRP3:PTGIR:CCRL2:HLA-E:IER3:DDR1:BRD2:RIPK2:NBN	http://www.gsea-msigdb.org/gsea/msigdb/cards/GSE22886_DAY1_VS_DAY7_MONOCYTE_IN_CULTURE_UP
Immunologic_signatures	GSE22886_CTRL_VS_LPS_24H_DC_DN	197	12	1.97041e-05	0.00252707	PTGIR:HLA-F:HLA-G:HLA-A:HLA-E:HLA-B:HSPA1A:CFB:CFB:PSMB8:PSMB9:TAP1:RIPK2	http://www.gsea-msigdb.org/gsea/msigdb/cards/GSE22886_CTRL_VS_LPS_24H_DC_DN
Immunologic_signatures	GSE33425_CD8_ALPHAALPHA_VS_ALPHABETA_CD161_HIGH_TCELL_UP	198	12	2.07218e-05	0.00252707	MCL1:CTSS:SETDB1:STARD3:FEM1A:IFI30:HLA-DQA1:HLA-DOB:HLA-DMB:HLA-DMA:HLA-DOA:IRF5	http://www.gsea-msigdb.org/gsea/msigdb/cards/GSE33425_CD8_ALPHAALPHA_VS_ALPHABETA_CD161_HIGH_TCELL_UP
Immunologic_signatures	GSE13484_UNSTIM_VS_YF17D_VACCINE_STIM_PBMC_DN	198	12	2.07218e-05	0.00252707	IL19:IKZF3:TRIM26:HLA-E:LTA:TNF:TAP2:TAP2:PSMB8:PSMB9:TAP1:RIPK2:NBN	http://www.gsea-msigdb.org/gsea/msigdb/cards/GSE13484_UNSTIM_VS_YF17D_VACCINE_STIM_PBMC_DN
Immunologic_signatures	GSE32164_ALTERNATIVELY_ACT_M2_VS_CMYC_INHIBITED_MACROPHAGE_UP	198	12	2.07218e-05	0.00252707	STARD3:ORMDL3:CCR2:HLA-B:LTB:VARS:SKIV2L:HLA-DRB1:HLA-DQA1:TAP1:HLA-DMB:GIMAP4	http://www.gsea-msigdb.org/gsea/msigdb/cards/GSE32164_ALTERNATIVELY_ACT_M2_VS_CMYC_INHIBITED_MACROPHAGE_UP
Immunologic_signatures	GSE37533_PPARG1_FOXP3_VS_PPARG2_FOXP3_TRANSDUCED_CD4_TCELL_PIOGLITAZONE_TREATED_DN	198	12	2.07218e-05	0.00252707	IFI30:IL12A:HLA-F:HLA-A:HLA-E:HLA-B:TAP2:TAP2:PSMB8:PSMB9:TAP1:BAK1:RIPK2	http://www.gsea-msigdb.org/gsea/msigdb/cards/GSE37533_PPARG1_FOXP3_VS_PPARG2_FOXP3_TRANSDUCED_CD4_TCELL_PIOGLITAZONE_TREATED_DN
Immunologic_signatures	GSE39916_B_CELL_SPLEEN_VS_PLASMA_CELL_BONE_MARROW_UP	198	12	2.07218e-05	0.00252707	ECM1:IKZF3:PTGIR:LZTFL1:CCR9:TDGF1:ALS2CL:IFT80:SMC4:TRIM59:NRM:WDR46	http://www.gsea-msigdb.org/gsea/msigdb/cards/GSE39916_B_CELL_SPLEEN_VS_PLASMA_CELL_BONE_MARROW_UP
Immunologic_signatures	GSE3337_CTRL_VS_4H_IFNG_IN_CD8POS_DC_DN	198	12	2.07218e-05	0.00252707	TUBB:IER3:TCF19:TNF:NOTCH4:PSMB8:PSMB9:TAP1:DAXX:GIMAP4:GIMAP1:NBN	http://www.gsea-msigdb.org/gsea/msigdb/cards/GSE3337_CTRL_VS_4H_IFNG_IN_CD8POS_DC_DN
Immunologic_signatures	GSE44649_NAIVE_VS_ACTIVATED_CD8_TCELL_UP	199	12	2.17851e-05	0.00252707	ORMDL3:IL12RB1:MAST3:PTGIR:IL12A:RPP21:VARS:ZBTB12:STK19:PSMB8:HLA-DMA:GIMAP1	http://www.gsea-msigdb.org/gsea/msigdb/cards/GSE44649_NAIVE_VS_ACTIVATED_CD8_TCELL_UP
Immunologic_signatures	GSE41867_DAY6_EFFECTOR_VS_DAY30_EXHAUSTED_CD8_TCELL_LCMV_CLONE13_UP	199	12	2.17851e-05	0.00252707	CTSK:IL12RB1:CCRL2:IL12A:IFT80:HLA-C:HLA-B:PSMB8:PSMB9:TAPBP:BAK1:GSDMD	http://www.gsea-msigdb.org/gsea/msigdb/cards/GSE41867_DAY6_EFFECTOR_VS_DAY30_EXHAUSTED_CD8_TCELL_LCMV_CLONE13_UP
Immunologic_signatures	GSE18281_CORTICAL_VS_MEDULLARY_THYMOCYTE_UP	199	12	2.17851e-05	0.00252707	CTSS:CCRL2:HLA-G:HLA-E:HLA-C:HLA-B:TNF:SAPCD1:TAP2:TAP2:PSMB8:TAP1:IRF5	http://www.gsea-msigdb.org/gsea/msigdb/cards/GSE18281_CORTICAL_VS_MEDULLARY_THYMOCYTE_UP
Immunologic_signatures	GSE38681_WT_VS_LYL1_KO_LYMPHOID_PRIMED_MULTIPOTENT_PROGENITOR_DN	200	12	2.28956e-05	0.00253517	MCL1:CCR5:CCRL2:HLA-G:TRIM26:HLA-E:STK19:PSMB9:TAP1:TAPBP:DAXX:NBN	http://www.gsea-msigdb.org/gsea/msigdb/cards/GSE38681_WT_VS_LYL1_KO_LYMPHOID_PRIMED_MULTIPOTENT_PROGENITOR_DN
Immunologic_signatures	GSE42021_TCONV_PLN_VS_CD24HI_TCONV_THYMUS_UP	200	12	2.28956e-05	0.00253517	MCL1:CTSS:IFI30:HLA-F:HLA-G:TRIM31:HLA-E:TAP2:TAP2:PSMB8:PSMB9:TAP1:NBN	http://www.gsea-msigdb.org/gsea/msigdb/cards/GSE42021_TCONV_PLN_VS_CD24HI_TCONV_THYMUS_UP
Immunologic_signatures	GSE10325_CD4_TCELL_VS_BCELL_DN	176	11	3.45433e-05	0.00373989	DDAH2:HLA-DRA:HLA-DRB1:HLA-DQA1:HLA-DQB1:HLA-DOB:HLA-DMB:HLA-DMA:HLA-DPA1:HLA-DPB1:IRF5	http://www.gsea-msigdb.org/gsea/msigdb/cards/GSE10325_CD4_TCELL_VS_BCELL_DN
Immunologic_signatures	GSE10325_LUPUS_CD4_TCELL_VS_LUPUS_BCELL_DN	178	11	3.83197e-05	0.00405856	IFI30:DDAH2:HLA-DRA:HLA-DRB1:HLA-DQA1:HLA-DQB1:HLA-DOB:HLA-DMB:HLA-DMA:HLA-DPA1:HLA-DPB1	http://www.gsea-msigdb.org/gsea/msigdb/cards/GSE10325_LUPUS_CD4_TCELL_VS_LUPUS_BCELL_DN
Immunologic_signatures	GSE7218_UNSTIM_VS_ANTIGEN_STIM_THROUGH_IGG_BCELL_DN	179	11	4.03377e-05	0.00418139	IKZF3:CXCR6:CCRL2:TNF:HLA-DQB1:HLA-DMA:TAPBP:IFNGR1:GIMAP4:GIMAP6:GSDMD	http://www.gsea-msigdb.org/gsea/msigdb/cards/GSE7218_UNSTIM_VS_ANTIGEN_STIM_THROUGH_IGG_BCELL_DN
Immunologic_signatures	GSE3565_CTRL_VS_LPS_INJECTED_SPLENOCYTES_DN	187	11	6.00478e-05	0.00609485	CCR9:ALS2CL:IFT80:SMC4:TRIM59:TUBB:LTB:VARS:HLA-DOB:HLA-DOA:TNFSF8	http://www.gsea-msigdb.org/gsea/msigdb/cards/GSE3565_CTRL_VS_LPS_INJECTED_SPLENOCYTES_DN
Immunologic_signatures	GSE22886_CD8_TCELL_VS_BCELL_NAIVE_DN	188	11	6.3013e-05	0.0062653	CTSK:IL24:PRR3:DDR1:HLA-DRA:HLA-DRB1:HLA-DOB:HLA-DMB:HLA-DMA:HLA-DPA1:HLA-DPB1	http://www.gsea-msigdb.org/gsea/msigdb/cards/GSE22886_CD8_TCELL_VS_BCELL_NAIVE_DN
Immunologic_signatures	GSE34205_RSV_VS_FLU_INF_INFANT_PBMC_DN	190	11	6.9322e-05	0.00675474	IFI30:CCR5:HLA-F:HLA-G:HLA-A:HLA-E:HLA-C:HLA-B:C2:GPSM3:BRD2	http://www.gsea-msigdb.org/gsea/msigdb/cards/GSE34205_RSV_VS_FLU_INF_INFANT_PBMC_DN
Immunologic_signatures	GSE360_T_GONDII_VS_B_MALAYI_HIGH_DOSE_MAC_DN	196	11	9.16002e-05	0.0074186	CRHR1:LRRC37A2:PTGIR:TNF:AIF1:NEU1:CFB:CFB:PBX2:TAP1:HLA-DMB:HLA-DPB1	http://www.gsea-msigdb.org/gsea/msigdb/cards/GSE360_T_GONDII_VS_B_MALAYI_HIGH_DOSE_MAC_DN
Immunologic_signatures	GSE10325_CD4_TCELL_VS_MYELOID_DN	197	11	9.58521e-05	0.0074186	IFI30:CEBPB:CCR1:HLA-DRB1:HLA-DQB1:HLA-DQB2:HLA-DMB:HLA-DMA:HLA-DPA1:HLA-DPB1:IRF5	http://www.gsea-msigdb.org/gsea/msigdb/cards/GSE10325_CD4_TCELL_VS_MYELOID_DN
Immunologic_signatures	GSE8921_UNSTIM_0H_VS_TLR1_2_STIM_MONOCYTE_24H_DN	197	11	9.58521e-05	0.0074186	ECM1:ADAMTSL4:ENSA:GOLPH3L:GRB7:MSL1:CCR5:HSPA1B:RBM48:TMEM176B:RIPK2	http://www.gsea-msigdb.org/gsea/msigdb/cards/GSE8921_UNSTIM_0H_VS_TLR1_2_STIM_MONOCYTE_24H_DN
Immunologic_signatures	GSE13484_3H_UNSTIM_VS_YF17D_VACCINE_STIM_PBMC_DN	197	11	9.58521e-05	0.0074186	IL10:IL19:NLRP3:HSPA1A:HLA-DOB:TAP2:TAP2:PSMB8:BAK1:GIMAP4:GIMAP6:NBN	http://www.gsea-msigdb.org/gsea/msigdb/cards/GSE13484_3H_UNSTIM_VS_YF17D_VACCINE_STIM_PBMC_DN
Immunologic_signatures	GSE20366_EX_VIVO_VS_DEC205_CONVERSION_NAIVE_CD4_TCELL_UP	198	11	0.000100272	0.0074186	GOLPH3L:IL12RB1:LZTFL1:CCR1:CCR2:CCR5:HSPA1A:RNF5:FIGNL1:TMEM176B:TMEM176A	http://www.gsea-msigdb.org/gsea/msigdb/cards/GSE20366_EX_VIVO_VS_DEC205_CONVERSION_NAIVE_CD4_TCELL_UP
Immunologic_signatures	GSE16266_LPS_VS_HEATSHOCK_AND_LPS_STIM_MEF_UP	198	11	0.000100272	0.0074186	IFI30:CXCR6:HLA-DRB1:HLA-DQA1:HLA-DOB:HLA-DMA:HLA-DOA:IRF5:GIMAP1:RIPK2:TNFSF8	http://www.gsea-msigdb.org/gsea/msigdb/cards/GSE16266_LPS_VS_HEATSHOCK_AND_LPS_STIM_MEF_UP
Immunologic_signatures	GSE40277_EOS_AND_LEF1_TRANSDUCED_VS_CTRL_CD4_TCELL_UP	198	11	0.000100272	0.0074186	GFI1:GTDC1:SMC4:HLA-G:HLA-E:LTB:TAP2:TAP2:TAPBP:IFNGR1:GIMAP6:RIPK2	http://www.gsea-msigdb.org/gsea/msigdb/cards/GSE40277_EOS_AND_LEF1_TRANSDUCED_VS_CTRL_CD4_TCELL_UP
Immunologic_signatures	GSE7548_DAY7_VS_DAY28_PCC_IMMUNIZATION_CD4_TCELL_DN	198	11	0.000100272	0.0074186	COX4I1:HLA-F:HLA-G:PPP1R11:TNF:C2:HLA-DQB1:PSMB9:HLA-DPA1:TAPBP:BAK1	http://www.gsea-msigdb.org/gsea/msigdb/cards/GSE7548_DAY7_VS_DAY28_PCC_IMMUNIZATION_CD4_TCELL_DN
Immunologic_signatures	GSE21063_CTRL_VS_ANTI_IGM_STIM_BCELL_NFATC1_KO_3H_UP	199	11	0.000104864	0.0074186	HORMAD1:GRB7:PTGIR:CXCR6:LTF:HLA-G:HLA-A:GIMAP7:TMEM176B:TMEM176A:AOC1	http://www.gsea-msigdb.org/gsea/msigdb/cards/GSE21063_CTRL_VS_ANTI_IGM_STIM_BCELL_NFATC1_KO_3H_UP
Immunologic_signatures	GSE36476_CTRL_VS_TSST_ACT_16H_MEMORY_CD4_TCELL_YOUNG_DN	199	11	0.000104864	0.0074186	IFI30:PRR3:IER3:LTA:TNF:CSNK2B:HSPA1A:HLA-DRB1:TAP1:HLA-DPA1:WDR46	http://www.gsea-msigdb.org/gsea/msigdb/cards/GSE36476_CTRL_VS_TSST_ACT_16H_MEMORY_CD4_TCELL_YOUNG_DN
Immunologic_signatures	GSE5679_CTRL_VS_PPARG_LIGAND_ROSIGLITAZONE_AND_RARA_AGONIST_AM580_TREATED_DC_UP	199	11	0.000104864	0.0074186	ZFP57:HLA-E:HLA-DRA:HLA-DRB1:HLA-DQA1:HLA-DOB:PSMB8:TAP1:HLA-DMB:DAXX:IKZF1	http://www.gsea-msigdb.org/gsea/msigdb/cards/GSE5679_CTRL_VS_PPARG_LIGAND_ROSIGLITAZONE_AND_RARA_AGONIST_AM580_TREATED_DC_UP
Immunologic_signatures	GSE1432_CTRL_VS_IFNG_6H_MICROGLIA_DN	199	11	0.000104864	0.0074186	NOD2:HLA-F:TRIM26:HLA-E:CFB:CFB:HLA-DRA:PSMB8:PSMB9:TAP1:GIMAP5:NBN	http://www.gsea-msigdb.org/gsea/msigdb/cards/GSE1432_CTRL_VS_IFNG_6H_MICROGLIA_DN
Immunologic_signatures	GSE17721_LPS_VS_PAM3CSK4_8H_BMDC_UP	199	11	0.000104864	0.0074186	MCL1:CCR1:HLA-B:LTA:HSPA1A:TNXB:PSMB8:BAK1:CALB1:TNFSF8:TNC	http://www.gsea-msigdb.org/gsea/msigdb/cards/GSE17721_LPS_VS_PAM3CSK4_8H_BMDC_UP
Immunologic_signatures	GSE32164_RESTING_DIFFERENTIATED_VS_ALTERNATIVELY_ACT_M2_MACROPHAGE_DN	199	11	0.000104864	0.0074186	CCR2:CCR5:CCRL2:HLA-C:HLA-B:SKIV2L:HLA-DRB1:HLA-DQA1:PSMB9:IRF5:TMEM176A	http://www.gsea-msigdb.org/gsea/msigdb/cards/GSE32164_RESTING_DIFFERENTIATED_VS_ALTERNATIVELY_ACT_M2_MACROPHAGE_DN
Immunologic_signatures	GSE7509_DC_VS_MONOCYTE_DN	199	11	0.000104864	0.0074186	PTGIR:CCRL2:TNF:ABHD16A:NOTCH4:HLA-DRB1:HLA-DQA1:PSMB9:TAP1:FIGNL1:GIMAP4	http://www.gsea-msigdb.org/gsea/msigdb/cards/GSE7509_DC_VS_MONOCYTE_DN
Immunologic_signatures	GSE17721_LPS_VS_PAM3CSK4_16H_BMDC_UP	199	11	0.000104864	0.0074186	SCNM1:CCR5:TRIM26:HLA-C:AIF1:ABHD16A:HSPA1B:C2:DXO:TAP2:TAP2:RIPK2	http://www.gsea-msigdb.org/gsea/msigdb/cards/GSE17721_LPS_VS_PAM3CSK4_16H_BMDC_UP
Immunologic_signatures	GSE5503_LIVER_DC_VS_PLN_DC_ACTIVATED_ALLOGENIC_TCELL_UP	200	11	0.000109634	0.0074186	SLC25A23:NRM:DDX39B:SAPCD1:EHMT2:SKIV2L:HLA-DOB:BRD2:RING1:GATAD1:NAPRT1	http://www.gsea-msigdb.org/gsea/msigdb/cards/GSE5503_LIVER_DC_VS_PLN_DC_ACTIVATED_ALLOGENIC_TCELL_UP
Immunologic_signatures	GSE19401_NAIVE_VS_IMMUNIZED_MOUSE_PLN_FOLLICULAR_DC_DN	200	11	0.000109634	0.0074186	PTGIR:CCR2:C2:CFB:CFB:SKIV2L:DXO:ATF6B:HLA-DQB1:PSMB9:HLA-DMB:HLA-DMA	http://www.gsea-msigdb.org/gsea/msigdb/cards/GSE19401_NAIVE_VS_IMMUNIZED_MOUSE_PLN_FOLLICULAR_DC_DN
Immunologic_signatures	GSE22443_IL2_VS_IL12_TREATED_ACT_CD8_TCELL_DN	200	11	0.000109634	0.0074186	CCR2:ZNRD1:TUBB:TCF19:LSM2:PPT2:PSMB9:HLA-DMA:RING1:KIFC1:IFNGR1	http://www.gsea-msigdb.org/gsea/msigdb/cards/GSE22443_IL2_VS_IL12_TREATED_ACT_CD8_TCELL_DN
Immunologic_signatures	GSE17301_ACD3_ACD28_VS_ACD3_ACD28_AND_IFNA5_STIM_CD8_TCELL_DN	200	11	0.000109634	0.0074186	CTSS:PNMAL1:FYCO1:CCR2:FLOT1:HLA-DRA:HLA-DRB1:HLA-DMB:HLA-DMA:HLA-DPA1:HLA-DPB1	http://www.gsea-msigdb.org/gsea/msigdb/cards/GSE17301_ACD3_ACD28_VS_ACD3_ACD28_AND_IFNA5_STIM_CD8_TCELL_DN
Immunologic_signatures	GSE29164_UNTREATED_VS_CD8_TCELL_TREATED_MELANOMA_DAY7_UP	200	11	0.000109634	0.0074186	IL12RB1:CCR9:CCR2:CCR5:ZNRD1:FLOT1:VARS:PSMB8:GIMAP4:TMEM176B:TMEM176A	http://www.gsea-msigdb.org/gsea/msigdb/cards/GSE29164_UNTREATED_VS_CD8_TCELL_TREATED_MELANOMA_DAY7_UP
Immunologic_signatures	GSE14769_UNSTIM_VS_40MIN_LPS_BMDM_DN	200	11	0.000109634	0.0074186	MCL1:IL10:CEBPB:CCRL2:HLA-G:IER3:TNF:HSPA1A:HSPA1B:FKBPL:OSGIN2	http://www.gsea-msigdb.org/gsea/msigdb/cards/GSE14769_UNSTIM_VS_40MIN_LPS_BMDM_DN
Immunologic_signatures	GSE3720_LPS_VS_PMA_STIM_VD1_GAMMADELTA_TCELL_DN	182	10	0.000226109	0.0150904	YEATS4:IFI30:CCR3:TRIM59:LTB:GPSM3:PSMB8:RING1:GIMAP7:TNFSF8	http://www.gsea-msigdb.org/gsea/msigdb/cards/GSE3720_LPS_VS_PMA_STIM_VD1_GAMMADELTA_TCELL_DN
Immunologic_signatures	GSE3565_CTRL_VS_LPS_INJECTED_DUSP1_KO_SPLENOCYTES_DN	186	10	0.000269329	0.0177321	CCR9:ALS2CL:IFT80:SMC4:TUBB:LTB:HLA-DOB:HLA-DOA:IKZF1:ZNF775	http://www.gsea-msigdb.org/gsea/msigdb/cards/GSE3565_CTRL_VS_LPS_INJECTED_DUSP1_KO_SPLENOCYTES_DN
Immunologic_signatures	GSE7509_UNSTIM_VS_IFNA_STIM_IMMATURE_DC_DN	187	10	0.000281153	0.0182637	MCL1:CXCR6:CCRL2:MICA:ABHD16A:PSMB8:PSMB9:TAPBP:GIMAP4:GIMAP6	http://www.gsea-msigdb.org/gsea/msigdb/cards/GSE7509_UNSTIM_VS_IFNA_STIM_IMMATURE_DC_DN
Immunologic_signatures	GSE21670_STAT3_KO_VS_WT_CD4_TCELL_UP	188	10	0.000293408	0.0185647	IL19:SPPL2C:IL12RB1:IFI30:MPV17L2:HLA-F:HLA-G:HLA-E:TAP1:HLA-DMA	http://www.gsea-msigdb.org/gsea/msigdb/cards/GSE21670_STAT3_KO_VS_WT_CD4_TCELL_UP
Immunologic_signatures	GSE17974_2.5H_VS_72H_IL4_AND_ANTI_IL12_ACT_CD4_TCELL_DN	188	10	0.000293408	0.0185647	GOLPH3L:GSDMB:NSF:GTDC1:GPANK1:LSM2:PSMB8:HSD17B8:ZNF775:NSMCE2	http://www.gsea-msigdb.org/gsea/msigdb/cards/GSE17974_2.5H_VS_72H_IL4_AND_ANTI_IL12_ACT_CD4_TCELL_DN
Immunologic_signatures	GSE21546_WT_VS_SAP1A_KO_DP_THYMOCYTES_UP	190	10	0.000319262	0.0199416	HLA-F:HLA-G:TRIM26:HLA-E:HLA-C:HLA-B:TAP2:TAP2:PSMB8:PSMB9:TAP1	http://www.gsea-msigdb.org/gsea/msigdb/cards/GSE21546_WT_VS_SAP1A_KO_DP_THYMOCYTES_UP
Immunologic_signatures	GSE40685_TREG_VS_FOXP3_KO_TREG_PRECURSOR_DN	192	10	0.000346991	0.0208708	IL12RB1:TNF:HLA-DRA:HLA-DQA1:HLA-DQB1:HLA-DQB2:HLA-DMB:HLA-DOA:HLA-DPB1:GIMAP4	http://www.gsea-msigdb.org/gsea/msigdb/cards/GSE40685_TREG_VS_FOXP3_KO_TREG_PRECURSOR_DN
Immunologic_signatures	GSE24634_TEFF_VS_TCONV_DAY3_IN_CULTURE_DN	192	10	0.000346991	0.0208708	ECM1:IKZF3:IFI30:CEBPB:CCR1:CCR5:CCRL2:C2:HLA-DMA:GIMAP5	http://www.gsea-msigdb.org/gsea/msigdb/cards/GSE24634_TEFF_VS_TCONV_DAY3_IN_CULTURE_DN
Immunologic_signatures	GSE24634_TREG_VS_TCONV_POST_DAY5_IL4_CONVERSION_DN	192	10	0.000346991	0.0208708	CTSS:IFI30:CCR1:HLA-F:HLA-E:HLA-C:NEU1:HLA-DPB1:TMEM176A:RIPK2	http://www.gsea-msigdb.org/gsea/msigdb/cards/GSE24634_TREG_VS_TCONV_POST_DAY5_IL4_CONVERSION_DN
Immunologic_signatures	GSE21379_WT_VS_SAP_KO_TFH_CD4_TCELL_DN	194	10	0.000376701	0.0220081	ANXA9:ELL:LTB:HLA-DRB1:HLA-DQA1:HLA-DOB:IKZF1:IRF5:GIMAP7:OSGIN2	http://www.gsea-msigdb.org/gsea/msigdb/cards/GSE21379_WT_VS_SAP_KO_TFH_CD4_TCELL_DN
Immunologic_signatures	GSE26030_TH1_VS_TH17_RESTIMULATED_DAY15_POST_POLARIZATION_UP	194	10	0.000376701	0.0220081	ARNT:LYZ:FLOT1:TCF19:GIMAP8:GIMAP7:GIMAP4:GIMAP2:GIMAP1:GIMAP5	http://www.gsea-msigdb.org/gsea/msigdb/cards/GSE26030_TH1_VS_TH17_RESTIMULATED_DAY15_POST_POLARIZATION_UP
Immunologic_signatures	GSE17974_CTRL_VS_ACT_IL4_AND_ANTI_IL12_0.5H_CD4_TCELL_UP	161	9	0.000408421	0.0220081	PGAP3:SPPL2C:IFI30:PNMAL1:LY6G6E:CFB:CFB:TMEM176A:AOC1:ZC3H3	http://www.gsea-msigdb.org/gsea/msigdb/cards/GSE17974_CTRL_VS_ACT_IL4_AND_ANTI_IL12_0.5H_CD4_TCELL_UP
Immunologic_signatures	GSE43955_1H_VS_20H_ACT_CD4_TCELL_WITH_TGFB_IL6_DN	196	10	0.000408501	0.0220081	ECM1:CTSS:CTSK:IL10:FEM1A:TUBB:CFB:CFB:TNPO3:TMEM176B:TNC	http://www.gsea-msigdb.org/gsea/msigdb/cards/GSE43955_1H_VS_20H_ACT_CD4_TCELL_WITH_TGFB_IL6_DN
Immunologic_signatures	GSE22140_GERMFREE_VS_SPF_ARTHRITIC_MOUSE_CD4_TCELL_DN	196	10	0.000408501	0.0220081	CCR2:HLA-F:C2:HLA-DQA1:HLA-DQB1:TAP2:TAP2:PSMB8:PSMB9:TAP1:TAPBP	http://www.gsea-msigdb.org/gsea/msigdb/cards/GSE22140_GERMFREE_VS_SPF_ARTHRITIC_MOUSE_CD4_TCELL_DN
Immunologic_signatures	GSE45365_NK_CELL_VS_CD11B_DC_MCMV_INFECTION_DN	197	10	0.00042522	0.0220081	EVI5:HORMAD1:GOSR2:FYCO1:CCR2:HLA-DMA:HLA-DOA:IFNGR1:TMEM176A:TNFSF8	http://www.gsea-msigdb.org/gsea/msigdb/cards/GSE45365_NK_CELL_VS_CD11B_DC_MCMV_INFECTION_DN
Immunologic_signatures	GSE360_HIGH_DOSE_B_MALAYI_VS_M_TUBERCULOSIS_MAC_UP	197	10	0.00042522	0.0220081	MED24:CCRL2:TRIM10:LST1:NEU1:HLA-DQA1:HLA-DMB:HLA-DMA:DAXX:IRF5	http://www.gsea-msigdb.org/gsea/msigdb/cards/GSE360_HIGH_DOSE_B_MALAYI_VS_M_TUBERCULOSIS_MAC_UP
Immunologic_signatures	GSE3337_CTRL_VS_16H_IFNG_IN_CD8POS_DC_DN	197	10	0.00042522	0.0220081	IL12RB1:VARS:NELFE:DXO:HLA-DRB1:TAP2:TAP2:TAP1:HLA-DMA:HLA-DOA:DAXX	http://www.gsea-msigdb.org/gsea/msigdb/cards/GSE3337_CTRL_VS_16H_IFNG_IN_CD8POS_DC_DN
Immunologic_signatures	GSE5589_UNSTIM_VS_180MIN_LPS_AND_IL10_STIM_MACROPHAGE_DN	198	10	0.000442505	0.0220081	IKZF3:MSL1:TRIM59:NEU1:CFB:CFB:TAP2:TAP2:HLA-DMA:RING1:GIMAP8:GIMAP4	http://www.gsea-msigdb.org/gsea/msigdb/cards/GSE5589_UNSTIM_VS_180MIN_LPS_AND_IL10_STIM_MACROPHAGE_DN
Immunologic_signatures	GSE6875_TCONV_VS_FOXP3_KO_TREG_UP	198	10	0.000442505	0.0220081	YEATS4:ELL:CXCR6:TRIM59:KPNA4:ABHD16A:PBX2:HLA-DRB1:ZBTB22:GIMAP4	http://www.gsea-msigdb.org/gsea/msigdb/cards/GSE6875_TCONV_VS_FOXP3_KO_TREG_UP
Immunologic_signatures	GSE41176_UNSTIM_VS_ANTI_IGM_STIM_BCELL_1H_DN	198	10	0.000442505	0.0220081	NOD2:COX4I1:HEXIM1:MICB:DDAH2:RNF5:PSMB9:TAP1:HLA-DMA:HLA-DPB1	http://www.gsea-msigdb.org/gsea/msigdb/cards/GSE41176_UNSTIM_VS_ANTI_IGM_STIM_BCELL_1H_DN
Immunologic_signatures	GSE23502_BM_VS_COLON_TUMOR_MYELOID_DERIVED_SUPPRESSOR_CELL_UP	198	10	0.000442505	0.0220081	IL10:ACBD4:CCR9:CCR1:CCR5:FLOT1:IER3:PRRT1:GIMAP4:TMEM176B	http://www.gsea-msigdb.org/gsea/msigdb/cards/GSE23502_BM_VS_COLON_TUMOR_MYELOID_DERIVED_SUPPRESSOR_CELL_UP
Immunologic_signatures	GSE29618_MONOCYTE_VS_MDC_UP	198	10	0.000442505	0.0220081	CTSS:NLRP3:IFI30:CEBPB:CCR1:HLA-F:IER3:HLA-B:AIF1:GIMAP5	http://www.gsea-msigdb.org/gsea/msigdb/cards/GSE29618_MONOCYTE_VS_MDC_UP
Immunologic_signatures	GSE3039_CD4_TCELL_VS_B1_BCELL_DN	199	10	0.000460369	0.0220081	MCL1:GOLPH3L:CTSK:CEBPB:CCR1:IL12A:IER3:HLA-C:ATP6V1G2:HSPA1L	http://www.gsea-msigdb.org/gsea/msigdb/cards/GSE3039_CD4_TCELL_VS_B1_BCELL_DN
Immunologic_signatures	GSE43955_10H_VS_30H_ACT_CD4_TCELL_UP	199	10	0.000460369	0.0220081	SCHIP1:TUBB:TNF:AIF1:HSPA1A:HSPA1B:PPT2:HLA-DRB1:IRF5:AOC1	http://www.gsea-msigdb.org/gsea/msigdb/cards/GSE43955_10H_VS_30H_ACT_CD4_TCELL_UP
Immunologic_signatures	GSE19401_PLN_VS_PEYERS_PATCH_FOLLICULAR_DC_DN	199	10	0.000460369	0.0220081	PSMD3:GOSR2:TICAM1:CCR1:FLOT1:TAP2:TAP2:PSMB8:TAP1:TNPO3:OSGIN2	http://www.gsea-msigdb.org/gsea/msigdb/cards/GSE19401_PLN_VS_PEYERS_PATCH_FOLLICULAR_DC_DN
Immunologic_signatures	GSE3039_ALPHAALPHA_VS_ALPHABETA_CD8_TCELL_DN	199	10	0.000460369	0.0220081	IKZF3:GOSR2:PTGIR:CCR3:TRIM10:C2:HLA-DOB:HLA-DOA:GIMAP4:GIMAP6	http://www.gsea-msigdb.org/gsea/msigdb/cards/GSE3039_ALPHAALPHA_VS_ALPHABETA_CD8_TCELL_DN
Immunologic_signatures	GSE34006_WT_VS_A2AR_KO_TREG_DN	199	10	0.000460369	0.0220081	CCRL2:TRIM26:HLA-E:HLA-C:HLA-B:PSMB8:PSMB9:TAP1:TAPBP:DAXX	http://www.gsea-msigdb.org/gsea/msigdb/cards/GSE34006_WT_VS_A2AR_KO_TREG_DN
Immunologic_signatures	GSE29618_MONOCYTE_VS_MDC_DAY7_FLU_VACCINE_UP	199	10	0.000460369	0.0220081	CTSS:CEBPB:HLA-F:HLA-A:IER3:HLA-B:AIF1:GIMAP4:GIMAP6:GIMAP5	http://www.gsea-msigdb.org/gsea/msigdb/cards/GSE29618_MONOCYTE_VS_MDC_DAY7_FLU_VACCINE_UP
Immunologic_signatures	GSE46606_IRF4HIGH_VS_WT_CD40L_IL2_IL5_DAY3_STIMULATED_BCELL_DN	199	10	0.000460369	0.0220081	PGAP3:MPV17L2:PSORS1C2:HLA-B:CFB:CFB:HLA-DRA:TAP2:TAP2:PSMB8:TAP1:GSDMD	http://www.gsea-msigdb.org/gsea/msigdb/cards/GSE46606_IRF4HIGH_VS_WT_CD40L_IL2_IL5_DAY3_STIMULATED_BCELL_DN
Immunologic_signatures	GSE34156_NOD2_LIGAND_VS_TLR1_TLR2_LIGAND_6H_TREATED_MONOCYTE_UP	200	10	0.000478829	0.0220081	HLA-C:HLA-B:TAP2:TAP2:PSMB8:PSMB9:TAP1:TAPBP:DAXX:IFNGR1:IRF5	http://www.gsea-msigdb.org/gsea/msigdb/cards/GSE34156_NOD2_LIGAND_VS_TLR1_TLR2_LIGAND_6H_TREATED_MONOCYTE_UP
Immunologic_signatures	GSE36527_CD69_NEG_VS_POS_TREG_CD62L_LOS_KLRG1_NEG_UP	200	10	0.000478829	0.0220081	CCRL2:TRIM26:HLA-E:PSMB8:PSMB9:TAP1:TAPBP:ZBTB22:DAXX:RIPK2	http://www.gsea-msigdb.org/gsea/msigdb/cards/GSE36527_CD69_NEG_VS_POS_TREG_CD62L_LOS_KLRG1_NEG_UP
Immunologic_signatures	GSE14769_UNSTIM_VS_60MIN_LPS_BMDM_DN	200	10	0.000478829	0.0220081	MCL1:IL10:CEBPB:CCRL2:HLA-G:IER3:HLA-B:HSPA1A:HSPA1B:RIPK2	http://www.gsea-msigdb.org/gsea/msigdb/cards/GSE14769_UNSTIM_VS_60MIN_LPS_BMDM_DN
Immunologic_signatures	GSE34006_A2AR_KO_VS_A2AR_AGONIST_TREATED_TREG_UP	200	10	0.000478829	0.0220081	CCRL2:HLA-G:TRIM26:HLA-E:HLA-B:PSMB8:PSMB9:TAP1:TAPBP:DAXX	http://www.gsea-msigdb.org/gsea/msigdb/cards/GSE34006_A2AR_KO_VS_A2AR_AGONIST_TREATED_TREG_UP
Immunologic_signatures	GSE1925_CTRL_VS_IFNG_PRIMED_MACROPHAGE_UP	200	10	0.000478829	0.0220081	CEBPB:IL12A:TUBB:DDR1:GTF2H4:DXO:HLA-DOB:TMEM176B:AOC1:TNC	http://www.gsea-msigdb.org/gsea/msigdb/cards/GSE1925_CTRL_VS_IFNG_PRIMED_MACROPHAGE_UP
Immunologic_signatures	GSE43863_NAIVE_VS_MEMORY_TH1_CD4_TCELL_D150_LCMV_UP	167	9	0.000533017	0.0242697	MCL1:IFI30:PSORS1C2:PSMB9:TAP1:HLA-DMB:GIMAP5:RIPK2:TNC	http://www.gsea-msigdb.org/gsea/msigdb/cards/GSE43863_NAIVE_VS_MEMORY_TH1_CD4_TCELL_D150_LCMV_UP
Immunologic_signatures	GSE6269_FLU_VS_STREP_PNEUMO_INF_PBMC_UP	168	9	0.000556531	0.0251057	MED24:IL12RB1:HLA-F:HLA-A:HLA-E:HLA-B:DDX39B:PSMB9:BRD2	http://www.gsea-msigdb.org/gsea/msigdb/cards/GSE6269_FLU_VS_STREP_PNEUMO_INF_PBMC_UP
Immunologic_signatures	GSE2706_R848_VS_R848_AND_LPS_2H_STIM_DC_DN	175	9	0.000746054	0.0333466	MCL1:IL10:CCRL2:IL12A:TRIM26:TNF:CFB:CFB:TAP1:TNFSF15	http://www.gsea-msigdb.org/gsea/msigdb/cards/GSE2706_R848_VS_R848_AND_LPS_2H_STIM_DC_DN
Immunologic_signatures	GSE7218_IGM_VS_IGG_SIGNAL_THGOUGH_ANTIGEN_BCELL_DN	179	9	0.000876067	0.0388018	IL12RB1:CXCR6:LTB:ABHD16A:HLA-DMA:TAPBP:IFNGR1:GIMAP4:GSDMD	http://www.gsea-msigdb.org/gsea/msigdb/cards/GSE7218_IGM_VS_IGG_SIGNAL_THGOUGH_ANTIGEN_BCELL_DN
Immunologic_signatures	GSE9988_ANTI_TREM1_AND_LPS_VS_CTRL_TREATED_MONOCYTES_UP	181	9	0.00094766	0.0412232	IL10:NLRP3:CCRL2:IER3:TNF:NEU1:RIPK2:OSGIN2:TNFSF15	http://www.gsea-msigdb.org/gsea/msigdb/cards/GSE9988_ANTI_TREM1_AND_LPS_VS_CTRL_TREATED_MONOCYTES_UP
Immunologic_signatures	GSE16385_UNTREATED_VS_12H_ROSIGLITAZONE_TREATED_MACROPHAGE_DN	181	9	0.00094766	0.0412232	CTSS:PGAP3:PIK3R2:PIK3R2:HIF3A:IER3:PSORS1C1:LTA:HSPA1A:PBX2	http://www.gsea-msigdb.org/gsea/msigdb/cards/GSE16385_UNTREATED_VS_12H_ROSIGLITAZONE_TREATED_MACROPHAGE_DN
Immunologic_signatures	GSE6259_FLT3L_INDUCED_DEC205_POS_DC_VS_BCELL_DN	183	9	0.00102393	0.0441469	XCR1:SMC4:TUBB:PRRC2A:CLIC1:VARS:LSM2:HLA-DOA:IKZF1	http://www.gsea-msigdb.org/gsea/msigdb/cards/GSE6259_FLT3L_INDUCED_DEC205_POS_DC_VS_BCELL_DN
Immunologic_signatures	GSE15330_HSC_VS_MEGAKARYOCYTE_ERYTHROID_PROGENITOR_DN	186	9	0.0011476	0.049045	LZTFL1:CCR9:TDGF1:ALS2CL:IFT80:HLA-DOB:HLA-DOA:ZNF775:TNFSF8	http://www.gsea-msigdb.org/gsea/msigdb/cards/GSE15330_HSC_VS_MEGAKARYOCYTE_ERYTHROID_PROGENITOR_DN
Wikipathways	Allograft Rejection	89	25	3.84141e-26	2.08589e-23	IL10:IL12A:HLA-F:HLA-G:HLA-A:HLA-E:HLA-C:HLA-B:MICA:TNF:C2:C4A:C4B:HLA-DRA:HLA-DRB5:HLA-DRB1:HLA-DQA1:HLA-DQB1:HLA-DQA2:HLA-DOB:HLA-DMB:HLA-DMA:HLA-DOA:HLA-DPA1:HLA-DPB1	http://www.wikipathways.org/instance/WP2328_r106557
Wikipathways	Ebola Virus Pathway on Host	129	20	1.13361e-15	3.07775e-13	PIK3R2:PIK3R2:HLA-F:HLA-G:HLA-A:HLA-E:HLA-C:HLA-B:HLA-DRA:HLA-DRB5:HLA-DRB1:HLA-DQA1:HLA-DQB1:HLA-DQA2:HLA-DQB2:HLA-DOB:HLA-DMB:HLA-DMA:HLA-DOA:HLA-DPA1:HLA-DPB1	http://www.wikipathways.org/instance/WP4217_r101851
Wikipathways	Selective expression of chemokine receptors during T-cell polarization	29	7	1.06032e-07	1.91917e-05	IL12RB1:CCR3:CCR1:CCR2:CCR5:IL12A:IFNGR1	http://www.wikipathways.org/instance/WP4494_r103559
Wikipathways	Proteasome Degradation	62	9	1.69814e-07	2.30522e-05	PSMD3:HLA-F:HLA-G:HLA-A:HLA-E:HLA-C:HLA-B:PSMB8:PSMB9	http://www.wikipathways.org/instance/WP183_r106528
Wikipathways	Viral Acute Myocarditis	84	10	2.38035e-07	2.58506e-05	IL10:NOD2:TICAM1:CCR3:CCR5:IL12A:MICA:TNF:AIF1:HLA-DMA	http://www.wikipathways.org/instance/WP4298_r107305
Wikipathways	Complement Activation	22	4	0.000213202	0.0192948	C2:CFB:CFB:C4A:C4B	http://www.wikipathways.org/instance/WP545_r106816
Wikipathways	Cytokines and Inflammatory Response	26	4	0.000417234	0.0323654	IL10:TNF:HLA-DRA:HLA-DRB1	http://www.wikipathways.org/instance/WP530_r96982
Wikipathways	Peptide GPCRs	74	6	0.000551504	0.0374333	CCR9:CXCR6:CCR3:CCR1:CCR2:CCR5	http://www.wikipathways.org/instance/WP24_r106544
GO_mf	GO_PEPTIDE_ANTIGEN_BINDING	22	15	1.31877e-23	2.16938e-20	HLA-F:HLA-G:HLA-A:HLA-E:HLA-C:HLA-B:HLA-DRA:HLA-DRB5:HLA-DRB1:HLA-DQA1:HLA-DQB1:TAP1:HLA-DPA1:HLA-DPB1:TAPBP	http://www.gsea-msigdb.org/gsea/msigdb/cards/GO_PEPTIDE_ANTIGEN_BINDING
GO_mf	GO_ANTIGEN_BINDING	53	15	3.30177e-16	2.7157e-13	HLA-F:HLA-G:HLA-A:HLA-E:HLA-C:HLA-B:HLA-DRA:HLA-DRB5:HLA-DRB1:HLA-DQA1:HLA-DQB1:TAP1:HLA-DPA1:HLA-DPB1:TAPBP	http://www.gsea-msigdb.org/gsea/msigdb/cards/GO_ANTIGEN_BINDING
GO_mf	GO_MHC_CLASS_II_RECEPTOR_ACTIVITY	9	8	1.05303e-14	5.77411e-12	HLA-DRA:HLA-DQA1:HLA-DQB1:HLA-DQA2:HLA-DQB2:HLA-DOB:HLA-DOA:HLA-DPA1	http://www.gsea-msigdb.org/gsea/msigdb/cards/GO_MHC_CLASS_II_RECEPTOR_ACTIVITY
GO_mf	GO_C_C_CHEMOKINE_BINDING	24	8	7.19164e-10	2.95756e-07	CCR9:CXCR6:XCR1:CCR3:CCR1:CCR2:CCR5:CCRL2	http://www.gsea-msigdb.org/gsea/msigdb/cards/GO_C_C_CHEMOKINE_BINDING
GO_mf	GO_G_PROTEIN_COUPLED_CHEMOATTRACTANT_RECEPTOR_ACTIVITY	26	8	1.49155e-09	4.9072e-07	CCR9:CXCR6:XCR1:CCR3:CCR1:CCR2:CCR5:CCRL2	http://www.gsea-msigdb.org/gsea/msigdb/cards/GO_G_PROTEIN_COUPLED_CHEMOATTRACTANT_RECEPTOR_ACTIVITY
GO_mf	GO_CHEMOKINE_BINDING	32	8	9.34747e-09	2.56277e-06	CCR9:CXCR6:XCR1:CCR3:CCR1:CCR2:CCR5:CCRL2	http://www.gsea-msigdb.org/gsea/msigdb/cards/GO_CHEMOKINE_BINDING
GO_mf	GO_MHC_CLASS_II_PROTEIN_COMPLEX_BINDING	16	6	4.65497e-08	1.09392e-05	HLA-DRA:HLA-DRB1:HLA-DOB:HLA-DMB:HLA-DMA:HLA-DOA	http://www.gsea-msigdb.org/gsea/msigdb/cards/GO_MHC_CLASS_II_PROTEIN_COMPLEX_BINDING
GO_mf	GO_PEPTIDE_BINDING	281	18	7.76876e-08	1.47592e-05	NOD2:CRHR1:HLA-F:HLA-G:HLA-A:HLA-E:HLA-C:HLA-B:AGER:HLA-DRA:HLA-DRB5:HLA-DRB1:HLA-DQA1:HLA-DQB1:TAP1:HLA-DPA1:HLA-DPB1:TAPBP	http://www.gsea-msigdb.org/gsea/msigdb/cards/GO_PEPTIDE_BINDING
GO_mf	GO_SIGNALING_RECEPTOR_BINDING	1544	48	8.07495e-08	1.47592e-05	ECM1:ENSA:ARNT:IL10:IL19:IL24:PPP1R1B:MED24:MAPT:NSF:WNT3:FEM1A:IL12RB1:PIK3R2:PIK3R2:CEBPB:CCR2:CCRL2:TDGF1:IL12A:MOG:HLA-F:HLA-G:HLA-A:HLA-E:TUBB:FLOT1:HLA-C:HLA-B:MICA:MICB:LTA:TNF:LTB:BAG6:CSNK2B:HSPA1A:HSPA1B:TNXB:EGFL8:BTNL2:TAP2:TAP2:TAP1:TAPBP:DAXX:RIPK2:OSGIN2:TNFSF15:TNFSF8	http://www.gsea-msigdb.org/gsea/msigdb/cards/GO_SIGNALING_RECEPTOR_BINDING
GO_mf	GO_AMIDE_BINDING	339	19	2.71188e-07	4.46104e-05	NOD2:ACBD4:CRHR1:HLA-F:HLA-G:HLA-A:HLA-E:HLA-C:HLA-B:AGER:HLA-DRA:HLA-DRB5:HLA-DRB1:HLA-DQA1:HLA-DQB1:TAP1:HLA-DPA1:HLA-DPB1:TAPBP	http://www.gsea-msigdb.org/gsea/msigdb/cards/GO_AMIDE_BINDING
GO_mf	GO_MHC_PROTEIN_COMPLEX_BINDING	23	6	5.41024e-07	8.09076e-05	HLA-DRA:HLA-DRB1:HLA-DOB:HLA-DMB:HLA-DMA:HLA-DOA	http://www.gsea-msigdb.org/gsea/msigdb/cards/GO_MHC_PROTEIN_COMPLEX_BINDING
GO_mf	GO_CYTOKINE_RECEPTOR_ACTIVITY	95	10	7.62665e-07	0.000104549	IL12RB1:CCR9:CXCR6:XCR1:CCR3:CCR1:CCR2:CCR5:CCRL2:IFNGR1	http://www.gsea-msigdb.org/gsea/msigdb/cards/GO_CYTOKINE_RECEPTOR_ACTIVITY
GO_mf	GO_CYTOKINE_BINDING	127	11	1.52238e-06	0.00019264	IL12RB1:CCR9:CXCR6:XCR1:CCR3:CCR1:CCR2:CCR5:CCRL2:IL12A:IFNGR1	http://www.gsea-msigdb.org/gsea/msigdb/cards/GO_CYTOKINE_BINDING
GO_mf	GO_MHC_CLASS_I_PROTEIN_BINDING	20	5	6.30637e-06	0.000740998	HLA-E:TUBB:TAP2:TAP2:TAP1:TAPBP	http://www.gsea-msigdb.org/gsea/msigdb/cards/GO_MHC_CLASS_I_PROTEIN_BINDING
GO_mf	GO_HEAT_SHOCK_PROTEIN_BINDING	119	9	4.08723e-05	0.00448232	NOD2:MAPT:PPP5C:BAG6:HSPA1L:HSPA1A:HSPA1B:DAXX:BAK1	http://www.gsea-msigdb.org/gsea/msigdb/cards/GO_HEAT_SHOCK_PROTEIN_BINDING
GO_mf	GO_BETA_2_MICROGLOBULIN_BINDING	6	3	5.03946e-05	0.00518119	HLA-F:HLA-A:HLA-E	http://www.gsea-msigdb.org/gsea/msigdb/cards/GO_BETA_2_MICROGLOBULIN_BINDING
GO_mf	GO_TUMOR_NECROSIS_FACTOR_RECEPTOR_BINDING	31	5	6.10448e-05	0.00557882	LTA:TNF:LTB:TNFSF15:TNFSF8	http://www.gsea-msigdb.org/gsea/msigdb/cards/GO_TUMOR_NECROSIS_FACTOR_RECEPTOR_BINDING
GO_mf	GO_MHC_PROTEIN_BINDING	31	5	6.10448e-05	0.00557882	HLA-E:TUBB:TAP2:TAP2:TAP1:TAPBP	http://www.gsea-msigdb.org/gsea/msigdb/cards/GO_MHC_PROTEIN_BINDING
GO_mf	GO_ATPASE_ACTIVITY_COUPLED	351	15	0.000116434	0.0100807	NSF:GTF2H4:DDX39B:ATP6V1G2:MSH5:HSPA1L:HSPA1A:HSPA1B:SKIV2L:TAP2:TAP2:TAP1:TAPBP:FIGNL1:PEX1:NBN	http://www.gsea-msigdb.org/gsea/msigdb/cards/GO_ATPASE_ACTIVITY_COUPLED
GO_mf	GO_NATURAL_KILLER_CELL_LECTIN_LIKE_RECEPTOR_BINDING	9	3	0.000205241	0.0167008	HLA-E:MICA:MICB	http://www.gsea-msigdb.org/gsea/msigdb/cards/GO_NATURAL_KILLER_CELL_LECTIN_LIKE_RECEPTOR_BINDING
GO_mf	GO_MISFOLDED_PROTEIN_BINDING	22	4	0.000213202	0.0167008	BAG6:HSPA1L:HSPA1A:HSPA1B	http://www.gsea-msigdb.org/gsea/msigdb/cards/GO_MISFOLDED_PROTEIN_BINDING
GO_mf	GO_PEPTIDE_RECEPTOR_ACTIVITY	150	9	0.000242097	0.0181023	CRHR1:CCR9:CXCR6:XCR1:CCR3:CCR1:CCR2:CCR5:CCRL2	http://www.gsea-msigdb.org/gsea/msigdb/cards/GO_PEPTIDE_RECEPTOR_ACTIVITY
GO_mf	GO_ATPASE_ACTIVITY	433	16	0.000361339	0.0257052	NSF:GTF2H4:DDX39B:ATP6V1G2:MSH5:HSPA1L:HSPA1A:HSPA1B:SKIV2L:TAP2:TAP2:TAP1:TAPBP:KIFC1:FIGNL1:PEX1:NBN	http://www.gsea-msigdb.org/gsea/msigdb/cards/GO_ATPASE_ACTIVITY
GO_mf	GO_TUMOR_NECROSIS_FACTOR_RECEPTOR_SUPERFAMILY_BINDING	45	5	0.00037503	0.0257052	LTA:TNF:LTB:TNFSF15:TNFSF8	http://www.gsea-msigdb.org/gsea/msigdb/cards/GO_TUMOR_NECROSIS_FACTOR_RECEPTOR_SUPERFAMILY_BINDING
GO_mf	GO_PHOSPHATIDYLINOSITOL_4_PHOSPHATE_BINDING	28	4	0.000559186	0.0367944	GOLPH3L:GSDMB:GSDMA:GSDMD	http://www.gsea-msigdb.org/gsea/msigdb/cards/GO_PHOSPHATIDYLINOSITOL_4_PHOSPHATE_BINDING
Curated_gene_sets	KEGG_ALLOGRAFT_REJECTION	35	21	7.60386e-31	3.46642e-27	IL10:IL12A:HLA-F:HLA-G:HLA-A:HLA-E:HLA-C:HLA-B:TNF:HLA-DRA:HLA-DRB5:HLA-DRB1:HLA-DQA1:HLA-DQB1:HLA-DQA2:HLA-DOB:HLA-DMB:HLA-DMA:HLA-DOA:HLA-DPA1:HLA-DPB1	http://www.gsea-msigdb.org/gsea/msigdb/cards/KEGG_ALLOGRAFT_REJECTION
Curated_gene_sets	KEGG_ANTIGEN_PROCESSING_AND_PRESENTATION	80	27	1.26029e-30	3.46642e-27	CTSS:IFI30:HLA-F:HLA-G:HLA-A:HLA-E:HLA-C:HLA-B:LTA:HSPA1L:HSPA1A:HSPA1B:HLA-DRA:HLA-DRB5:HLA-DRB1:HLA-DQA1:HLA-DQB1:HLA-DQA2:HLA-DOB:TAP2:TAP2:TAP1:HLA-DMB:HLA-DMA:HLA-DOA:HLA-DPA1:HLA-DPB1:TAPBP	http://www.gsea-msigdb.org/gsea/msigdb/cards/KEGG_ANTIGEN_PROCESSING_AND_PRESENTATION
Curated_gene_sets	GAURNIER_PSMD4_TARGETS	69	25	2.42265e-29	4.44232e-26	IL10:IL12RB1:CCR3:CCR1:CCR5:HLA-F:HLA-G:HLA-A:HLA-E:HLA-C:HLA-B:TNF:C2:HLA-DRA:HLA-DRB5:HLA-DRB1:HLA-DQA1:HLA-DQB1:HLA-DQB2:HLA-DMB:HLA-DMA:HLA-DOA:HLA-DPA1:HLA-DPB1:IFNGR1	http://www.gsea-msigdb.org/gsea/msigdb/cards/GAURNIER_PSMD4_TARGETS
Curated_gene_sets	KEGG_TYPE_I_DIABETES_MELLITUS	41	21	8.19708e-29	1.1273e-25	IL12A:HLA-F:HLA-G:HLA-A:HLA-E:HLA-C:HLA-B:LTA:TNF:HLA-DRA:HLA-DRB5:HLA-DRB1:HLA-DQA1:HLA-DQB1:HLA-DQA2:HLA-DOB:HLA-DMB:HLA-DMA:HLA-DOA:HLA-DPA1:HLA-DPB1	http://www.gsea-msigdb.org/gsea/msigdb/cards/KEGG_TYPE_I_DIABETES_MELLITUS
Curated_gene_sets	KEGG_GRAFT_VERSUS_HOST_DISEASE	37	19	3.36382e-26	3.70088e-23	HLA-F:HLA-G:HLA-A:HLA-E:HLA-C:HLA-B:TNF:HLA-DRA:HLA-DRB5:HLA-DRB1:HLA-DQA1:HLA-DQB1:HLA-DQA2:HLA-DOB:HLA-DMB:HLA-DMA:HLA-DOA:HLA-DPA1:HLA-DPB1	http://www.gsea-msigdb.org/gsea/msigdb/cards/KEGG_GRAFT_VERSUS_HOST_DISEASE
Curated_gene_sets	KEGG_AUTOIMMUNE_THYROID_DISEASE	50	19	4.93449e-23	4.5241e-20	IL10:HLA-F:HLA-G:HLA-A:HLA-E:HLA-C:HLA-B:HLA-DRA:HLA-DRB5:HLA-DRB1:HLA-DQA1:HLA-DQB1:HLA-DQA2:HLA-DOB:HLA-DMB:HLA-DMA:HLA-DOA:HLA-DPA1:HLA-DPB1	http://www.gsea-msigdb.org/gsea/msigdb/cards/KEGG_AUTOIMMUNE_THYROID_DISEASE
Curated_gene_sets	REACTOME_INTERFERON_GAMMA_SIGNALING	90	21	2.84228e-20	2.23363e-17	IFI30:HLA-F:HLA-G:HLA-A:TRIM31:TRIM10:TRIM26:HLA-E:HLA-C:HLA-B:HLA-DRA:HLA-DRB5:HLA-DRB1:HLA-DQA1:HLA-DQB1:HLA-DQA2:HLA-DQB2:HLA-DPA1:HLA-DPB1:IFNGR1:IRF5	http://www.gsea-msigdb.org/gsea/msigdb/cards/REACTOME_INTERFERON_GAMMA_SIGNALING
Curated_gene_sets	KEGG_ASTHMA	28	14	2.17586e-19	1.49618e-16	IL10:TNF:HLA-DRA:HLA-DRB5:HLA-DRB1:HLA-DQA1:HLA-DQB1:HLA-DQA2:HLA-DOB:HLA-DMB:HLA-DMA:HLA-DOA:HLA-DPA1:HLA-DPB1	http://www.gsea-msigdb.org/gsea/msigdb/cards/KEGG_ASTHMA
Curated_gene_sets	KEGG_VIRAL_MYOCARDITIS	68	18	1.27042e-18	7.76507e-16	HLA-F:HLA-G:HLA-A:HLA-E:HLA-C:HLA-B:HLA-DRA:HLA-DRB5:HLA-DRB1:HLA-DQA1:HLA-DQB1:HLA-DQA2:HLA-DOB:HLA-DMB:HLA-DMA:HLA-DOA:HLA-DPA1:HLA-DPB1	http://www.gsea-msigdb.org/gsea/msigdb/cards/KEGG_VIRAL_MYOCARDITIS
Curated_gene_sets	REACTOME_INTERFERON_SIGNALING	199	24	5.3162e-16	2.92444e-13	IFI30:UBA52:KPNA4:HLA-F:HLA-G:HLA-A:TRIM31:TRIM10:TRIM26:HLA-E:HLA-C:HLA-B:HLA-DRA:HLA-DRB5:HLA-DRB1:HLA-DQA1:HLA-DQB1:HLA-DQA2:HLA-DQB2:PSMB8:HLA-DPA1:HLA-DPB1:IFNGR1:IRF5	http://www.gsea-msigdb.org/gsea/msigdb/cards/REACTOME_INTERFERON_SIGNALING
Curated_gene_sets	KEGG_INTESTINAL_IMMUNE_NETWORK_FOR_IGA_PRODUCTION	45	14	7.34512e-16	3.67323e-13	IL10:CCR9:HLA-DRA:HLA-DRB5:HLA-DRB1:HLA-DQA1:HLA-DQB1:HLA-DQA2:HLA-DOB:HLA-DMB:HLA-DMA:HLA-DOA:HLA-DPA1:HLA-DPB1	http://www.gsea-msigdb.org/gsea/msigdb/cards/KEGG_INTESTINAL_IMMUNE_NETWORK_FOR_IGA_PRODUCTION
Curated_gene_sets	KEGG_LEISHMANIA_INFECTION	69	16	1.0952e-15	5.02056e-13	IL10:IL12A:TNF:HLA-DRA:HLA-DRB5:HLA-DRB1:HLA-DQA1:HLA-DQB1:HLA-DQA2:HLA-DOB:HLA-DMB:HLA-DMA:HLA-DOA:HLA-DPA1:HLA-DPB1:IFNGR1	http://www.gsea-msigdb.org/gsea/msigdb/cards/KEGG_LEISHMANIA_INFECTION
Curated_gene_sets	REACTOME_CYTOKINE_SIGNALING_IN_IMMUNE_SYSTEM	848	45	5.88799e-15	2.49153e-12	MCL1:IL10:IL19:IL24:NOD2:PSMD3:IL12RB1:PIK3R2:PIK3R2:IFI30:UBA52:PPP5C:CCR1:CCR2:CCR5:IL12A:KPNA4:HLA-F:HLA-G:HLA-A:TRIM31:TRIM10:TRIM26:HLA-E:HLA-C:HLA-B:LTA:TNF:LTB:AGER:HLA-DRA:HLA-DRB5:HLA-DRB1:HLA-DQA1:HLA-DQB1:HLA-DQA2:HLA-DQB2:PSMB8:PSMB9:HLA-DPA1:HLA-DPB1:IFNGR1:IRF5:RIPK2:TNFSF15:TNFSF8	http://www.gsea-msigdb.org/gsea/msigdb/cards/REACTOME_CYTOKINE_SIGNALING_IN_IMMUNE_SYSTEM
Curated_gene_sets	KEGG_CELL_ADHESION_MOLECULES_CAMS	130	18	2.38192e-13	9.35923e-11	HLA-F:HLA-G:HLA-A:HLA-E:HLA-C:HLA-B:HLA-DRA:HLA-DRB5:HLA-DRB1:HLA-DQA1:HLA-DQB1:HLA-DQA2:HLA-DOB:HLA-DMB:HLA-DMA:HLA-DOA:HLA-DPA1:HLA-DPB1	http://www.gsea-msigdb.org/gsea/msigdb/cards/KEGG_CELL_ADHESION_MOLECULES_CAMS
Curated_gene_sets	WIELAND_UP_BY_HBV_INFECTION	99	16	4.47523e-13	1.64121e-10	LYZ:IFI30:HLA-F:HLA-A:HLA-E:HLA-B:HLA-DRA:HLA-DRB1:HLA-DQB1:PSMB9:HLA-DMB:HLA-DMA:HLA-DPA1:HLA-DPB1:TAPBP:GIMAP5	http://www.gsea-msigdb.org/gsea/msigdb/cards/WIELAND_UP_BY_HBV_INFECTION
Curated_gene_sets	BIOCARTA_MHC_PATHWAY	12	8	5.58735e-13	1.921e-10	HLA-A:HLA-DRA:HLA-DRB5:HLA-DRB1:TAP2:TAP2:PSMB8:PSMB9:TAP1	http://www.gsea-msigdb.org/gsea/msigdb/cards/BIOCARTA_MHC_PATHWAY
Curated_gene_sets	KEGG_SYSTEMIC_LUPUS_ERYTHEMATOSUS	131	17	3.28744e-12	1.06378e-09	IL10:TNF:C2:C4A:C4B:HLA-DRA:HLA-DRB5:HLA-DRB1:HLA-DQA1:HLA-DQB1:HLA-DQA2:HLA-DOB:HLA-DMB:HLA-DMA:HLA-DOA:HLA-DPA1:HLA-DPB1	http://www.gsea-msigdb.org/gsea/msigdb/cards/KEGG_SYSTEMIC_LUPUS_ERYTHEMATOSUS
Curated_gene_sets	KIM_LRRC3B_TARGETS	30	10	4.98387e-12	1.52313e-09	LYZ:HLA-A:HLA-E:HLA-C:HLA-B:HLA-DRB1:HLA-DQB1:TAP1:HLA-DPB1:TAPBP	http://www.gsea-msigdb.org/gsea/msigdb/cards/KIM_LRRC3B_TARGETS
Curated_gene_sets	REACTOME_TRANSLOCATION_OF_ZAP_70_TO_IMMUNOLOGICAL_SYNAPSE	16	8	1.38481e-11	4.00939e-09	HLA-DRA:HLA-DRB5:HLA-DRB1:HLA-DQA1:HLA-DQA2:HLA-DQB2:HLA-DPA1:HLA-DPB1	http://www.gsea-msigdb.org/gsea/msigdb/cards/REACTOME_TRANSLOCATION_OF_ZAP_70_TO_IMMUNOLOGICAL_SYNAPSE
Curated_gene_sets	REACTOME_ANTIGEN_PRESENTATION:_FOLDING_ASSEMBLY_AND_PEPTIDE_LOADING_OF_CLASS_I_MHC	25	9	2.67035e-11	7.26349e-09	HLA-F:HLA-G:HLA-A:HLA-E:HLA-C:HLA-B:TAP2:TAP2:TAP1:TAPBP	http://www.gsea-msigdb.org/gsea/msigdb/cards/REACTOME_ANTIGEN_PRESENTATION:_FOLDING_ASSEMBLY_AND_PEPTIDE_LOADING_OF_CLASS_I_MHC
Curated_gene_sets	REACTOME_ENDOSOMAL_VACUOLAR_PATHWAY	11	7	2.77283e-11	7.26349e-09	CTSS:HLA-F:HLA-G:HLA-A:HLA-E:HLA-C:HLA-B	http://www.gsea-msigdb.org/gsea/msigdb/cards/REACTOME_ENDOSOMAL_VACUOLAR_PATHWAY
Curated_gene_sets	REACTOME_DOWNSTREAM_TCR_SIGNALING	94	14	4.20284e-11	1.0509e-08	PSMD3:PIK3R2:PIK3R2:UBA52:HLA-DRA:HLA-DRB5:HLA-DRB1:HLA-DQA1:HLA-DQA2:HLA-DQB2:PSMB8:PSMB9:HLA-DPA1:HLA-DPB1:RIPK2	http://www.gsea-msigdb.org/gsea/msigdb/cards/REACTOME_DOWNSTREAM_TCR_SIGNALING
Curated_gene_sets	REACTOME_ANTIGEN_PROCESSING_CROSS_PRESENTATION	98	14	7.49126e-11	1.73868e-08	CTSS:PSMD3:UBA52:HLA-F:HLA-G:HLA-A:HLA-E:HLA-C:HLA-B:TAP2:TAP2:PSMB8:PSMB9:TAP1:TAPBP	http://www.gsea-msigdb.org/gsea/msigdb/cards/REACTOME_ANTIGEN_PROCESSING_CROSS_PRESENTATION
Curated_gene_sets	REACTOME_PHOSPHORYLATION_OF_CD3_AND_TCR_ZETA_CHAINS	19	8	7.84594e-11	1.73868e-08	HLA-DRA:HLA-DRB5:HLA-DRB1:HLA-DQA1:HLA-DQA2:HLA-DQB2:HLA-DPA1:HLA-DPB1	http://www.gsea-msigdb.org/gsea/msigdb/cards/REACTOME_PHOSPHORYLATION_OF_CD3_AND_TCR_ZETA_CHAINS
Curated_gene_sets	RODWELL_AGING_KIDNEY_UP	468	28	7.90167e-11	1.73868e-08	LYZ:CCR1:LTF:HLA-F:HLA-G:HLA-A:HLA-E:HLA-B:LTB:LST1:CLIC1:VARS:CFB:CFB:C4A:HLA-DRA:HLA-DRB1:HLA-DQA1:HLA-DQB1:PSMB8:PSMB9:TAP1:HLA-DMA:HLA-DPA1:WDR46:TAPBP:IKZF1:GIMAP2:TNC	http://www.gsea-msigdb.org/gsea/msigdb/cards/RODWELL_AGING_KIDNEY_UP
Curated_gene_sets	REACTOME_MHC_CLASS_II_ANTIGEN_PRESENTATION	121	15	1.23675e-10	2.61667e-08	CTSS:CTSK:IFI30:HLA-DRA:HLA-DRB5:HLA-DRB1:HLA-DQA1:HLA-DQA2:HLA-DQB2:HLA-DOB:HLA-DMB:HLA-DMA:HLA-DOA:HLA-DPA1:HLA-DPB1	http://www.gsea-msigdb.org/gsea/msigdb/cards/REACTOME_MHC_CLASS_II_ANTIGEN_PRESENTATION
Curated_gene_sets	REACTOME_PD_1_SIGNALING	20	8	1.29211e-10	2.63256e-08	HLA-DRA:HLA-DRB5:HLA-DRB1:HLA-DQA1:HLA-DQA2:HLA-DQB2:HLA-DPA1:HLA-DPB1	http://www.gsea-msigdb.org/gsea/msigdb/cards/REACTOME_PD_1_SIGNALING
Curated_gene_sets	ICHIBA_GRAFT_VERSUS_HOST_DISEASE_D7_UP	109	14	3.21632e-10	6.31892e-08	CTSS:LYZ:FLOT1:CLIC1:HLA-DRA:HLA-DQB1:TAP2:TAP2:PSMB8:PSMB9:TAP1:HLA-DMB:HLA-DMA:TAPBP:GIMAP4	http://www.gsea-msigdb.org/gsea/msigdb/cards/ICHIBA_GRAFT_VERSUS_HOST_DISEASE_D7_UP
Curated_gene_sets	NIKOLSKY_BREAST_CANCER_17Q11_Q21_AMPLICON	132	15	4.30972e-10	8.1751e-08	PPP1R1B:STARD3:PNMT:PGAP3:GRB7:IKZF3:ZPBP2:GSDMB:ORMDL3:GSDMA:PSMD3:MED24:MSL1:CASC3:KRT24	http://www.gsea-msigdb.org/gsea/msigdb/cards/NIKOLSKY_BREAST_CANCER_17Q11_Q21_AMPLICON
Curated_gene_sets	REACTOME_TCR_SIGNALING	115	14	6.6339e-10	1.21644e-07	PSMD3:PIK3R2:PIK3R2:UBA52:HLA-DRA:HLA-DRB5:HLA-DRB1:HLA-DQA1:HLA-DQA2:HLA-DQB2:PSMB8:PSMB9:HLA-DPA1:HLA-DPB1:RIPK2	http://www.gsea-msigdb.org/gsea/msigdb/cards/REACTOME_TCR_SIGNALING
Curated_gene_sets	REACTOME_ADAPTIVE_IMMUNE_SYSTEM	745	33	3.56552e-09	6.32708e-07	CTSS:CTSK:PSMD3:PIK3R2:PIK3R2:IFI30:UBA52:HLA-F:HLA-G:HLA-A:HLA-E:HLA-C:HLA-B:MICB:NCR3:BTNL2:HLA-DRA:HLA-DRB5:HLA-DRB1:HLA-DQA1:HLA-DQA2:HLA-DQB2:HLA-DOB:TAP2:TAP2:PSMB8:PSMB9:TAP1:HLA-DMB:HLA-DMA:HLA-DOA:HLA-DPA1:HLA-DPB1:TAPBP:RIPK2	http://www.gsea-msigdb.org/gsea/msigdb/cards/REACTOME_ADAPTIVE_IMMUNE_SYSTEM
Curated_gene_sets	MCLACHLAN_DENTAL_CARIES_UP	234	18	4.57972e-09	7.82804e-07	MCL1:CTSS:LYZ:IFI30:CCR1:CCR2:IER3:LTB:CFB:CFB:C4A:HLA-DRA:HLA-DRB1:HLA-DQA1:HLA-DQB1:HLA-DMB:HLA-DMA:HLA-DPA1:HLA-DPB1	http://www.gsea-msigdb.org/gsea/msigdb/cards/MCLACHLAN_DENTAL_CARIES_UP
Curated_gene_sets	SANA_RESPONSE_TO_IFNG_UP	73	11	4.69597e-09	7.82804e-07	HLA-A:HLA-E:HLA-C:HLA-B:HLA-DRB5:HLA-DRB1:HLA-DQA1:HLA-DQB1:HLA-DMA:HLA-DPA1:GIMAP7	http://www.gsea-msigdb.org/gsea/msigdb/cards/SANA_RESPONSE_TO_IFNG_UP
Curated_gene_sets	REACTOME_GENERATION_OF_SECOND_MESSENGER_MOLECULES	30	8	5.32717e-09	8.61905e-07	HLA-DRA:HLA-DRB5:HLA-DRB1:HLA-DQA1:HLA-DQA2:HLA-DQB2:HLA-DPA1:HLA-DPB1	http://www.gsea-msigdb.org/gsea/msigdb/cards/REACTOME_GENERATION_OF_SECOND_MESSENGER_MOLECULES
Curated_gene_sets	WUNDER_INFLAMMATORY_RESPONSE_AND_CHOLESTEROL_UP	60	10	8.69174e-09	1.36609e-06	CTSS:FLOT1:AIF1:HLA-DRA:HLA-DQB1:TAP2:TAP2:PSMB8:PSMB9:HLA-DMB:HLA-DMA	http://www.gsea-msigdb.org/gsea/msigdb/cards/WUNDER_INFLAMMATORY_RESPONSE_AND_CHOLESTEROL_UP
Curated_gene_sets	BASSO_CD40_SIGNALING_UP	101	12	1.49314e-08	2.2816e-06	IFI30:HLA-F:IER3:LTA:TNF:HLA-DRB1:HLA-DQA1:HLA-DQB1:TAP1:HLA-DMA:HLA-DPB1:IRF5	http://www.gsea-msigdb.org/gsea/msigdb/cards/BASSO_CD40_SIGNALING_UP
Curated_gene_sets	KEGG_CYTOKINE_CYTOKINE_RECEPTOR_INTERACTION	264	18	3.00208e-08	4.46336e-06	IL10:IL19:IL24:IL12RB1:CCR9:CXCR6:XCR1:CCR3:CCR1:CCR2:CCR5:IL12A:LTA:TNF:LTB:IFNGR1:TNFSF15:TNFSF8	http://www.gsea-msigdb.org/gsea/msigdb/cards/KEGG_CYTOKINE_CYTOKINE_RECEPTOR_INTERACTION
Curated_gene_sets	DER_IFN_GAMMA_RESPONSE_UP	71	10	4.65907e-08	6.74461e-06	IFI30:PPP5C:HLA-A:TRIM26:HLA-E:HLA-C:PSMB8:PSMB9:TAP1:BAK1	http://www.gsea-msigdb.org/gsea/msigdb/cards/DER_IFN_GAMMA_RESPONSE_UP
Curated_gene_sets	NAKAYAMA_SOFT_TISSUE_TUMORS_PCA1_UP	75	10	7.96875e-08	1.124e-05	ECM1:LYZ:IFI30:AIF1:CFB:CFB:HLA-DRA:HLA-DQA1:HLA-DQB1:HLA-DPA1:TMEM176B	http://www.gsea-msigdb.org/gsea/msigdb/cards/NAKAYAMA_SOFT_TISSUE_TUMORS_PCA1_UP
Curated_gene_sets	GRAHAM_CML_QUIESCENT_VS_NORMAL_QUIESCENT_DN	45	8	1.6403e-07	2.25582e-05	SCHIP1:AIF1:HLA-DQA1:HLA-DQB1:HLA-DMB:HLA-DMA:HLA-DPA1:HLA-DPB1	http://www.gsea-msigdb.org/gsea/msigdb/cards/GRAHAM_CML_QUIESCENT_VS_NORMAL_QUIESCENT_DN
Curated_gene_sets	REACTOME_COSTIMULATION_BY_THE_CD28_FAMILY	65	9	2.58106e-07	3.46302e-05	PIK3R2:PIK3R2:HLA-DRA:HLA-DRB5:HLA-DRB1:HLA-DQA1:HLA-DQA2:HLA-DQB2:HLA-DPA1:HLA-DPB1	http://www.gsea-msigdb.org/gsea/msigdb/cards/REACTOME_COSTIMULATION_BY_THE_CD28_FAMILY
Curated_gene_sets	REACTOME_CHEMOKINE_RECEPTORS_BIND_CHEMOKINES	48	8	2.77062e-07	3.62886e-05	CCR9:CXCR6:XCR1:CCR3:CCR1:CCR2:CCR5:CCRL2	http://www.gsea-msigdb.org/gsea/msigdb/cards/REACTOME_CHEMOKINE_RECEPTORS_BIND_CHEMOKINES
Curated_gene_sets	BIOCARTA_TH1TH2_PATHWAY	21	6	2.9765e-07	3.80785e-05	IL12RB1:IL12A:HLA-DRA:HLA-DRB5:HLA-DRB1:IFNGR1	http://www.gsea-msigdb.org/gsea/msigdb/cards/BIOCARTA_TH1TH2_PATHWAY
Curated_gene_sets	BOQUEST_STEM_CELL_DN	215	15	3.24766e-07	3.99983e-05	CCRL2:SCHIP1:HLA-F:HLA-B:NOTCH4:HLA-DRA:HLA-DRB1:HLA-DQA1:HLA-DQB1:HLA-DMA:HLA-DPA1:HLA-DPB1:GIMAP4:GIMAP6:GIMAP5	http://www.gsea-msigdb.org/gsea/msigdb/cards/BOQUEST_STEM_CELL_DN
Curated_gene_sets	PELLICCIOTTA_HDAC_IN_ANTIGEN_PRESENTATION_DN	49	8	3.272e-07	3.99983e-05	HLA-A:HLA-C:HLA-B:TAP2:TAP2:PSMB8:PSMB9:TAP1:TAPBP	http://www.gsea-msigdb.org/gsea/msigdb/cards/PELLICCIOTTA_HDAC_IN_ANTIGEN_PRESENTATION_DN
Curated_gene_sets	TARTE_PLASMA_CELL_VS_PLASMABLAST_UP	379	20	3.42078e-07	4.09081e-05	LYZ:PIK3R2:PIK3R2:CCR9:HLA-F:DDR1:CDSN:HLA-B:LST1:HSPA1B:CFB:CFB:C4A:TNXB:ATF6B:AGER:PBX2:NOTCH4:HLA-DQA1:HLA-DQB2:HLA-DOB:TNC	http://www.gsea-msigdb.org/gsea/msigdb/cards/TARTE_PLASMA_CELL_VS_PLASMABLAST_UP
Curated_gene_sets	LUI_THYROID_CANCER_CLUSTER_4	12	5	3.52677e-07	4.12782e-05	HLA-DRA:HLA-DRB1:HLA-DQB1:HLA-DPA1:HLA-DPB1	http://www.gsea-msigdb.org/gsea/msigdb/cards/LUI_THYROID_CANCER_CLUSTER_4
Curated_gene_sets	WALLACE_PROSTATE_CANCER_RACE_UP	279	17	3.65716e-07	4.19125e-05	CTSS:LYZ:CCR5:HLA-F:HLA-G:HLA-E:HLA-B:HLA-DRA:HLA-DRB1:HLA-DQA1:HLA-DQB1:TAP2:TAP2:PSMB8:PSMB9:TAP1:HLA-DPB1:GIMAP6	http://www.gsea-msigdb.org/gsea/msigdb/cards/WALLACE_PROSTATE_CANCER_RACE_UP
Curated_gene_sets	ICHIBA_GRAFT_VERSUS_HOST_DISEASE_35D_UP	137	12	4.48735e-07	5.03774e-05	CTSS:LYZ:CCR1:LTF:AIF1:CLIC1:HLA-DQB1:PSMB9:TAP1:HLA-DMB:HLA-DMA:TAPBP	http://www.gsea-msigdb.org/gsea/msigdb/cards/ICHIBA_GRAFT_VERSUS_HOST_DISEASE_35D_UP
Curated_gene_sets	FARMER_BREAST_CANCER_CLUSTER_8	6	4	5.20415e-07	5.7256e-05	PNMT:PGAP3:GRB7:GSDMB	http://www.gsea-msigdb.org/gsea/msigdb/cards/FARMER_BREAST_CANCER_CLUSTER_8
Curated_gene_sets	REACTOME_INNATE_IMMUNE_SYSTEM	1040	35	9.91564e-07	0.000106953	CTSS:CTSK:NLRP3:LYZ:NOD2:ORMDL3:PSMD3:TICAM1:PIK3R2:PIK3R2:RAB3A:UBA52:CCR2:LTF:HLA-A:HLA-E:TUBB:MUC21:HLA-C:HLA-B:ATP6V1G2:CSNK2B:HSPA1A:HSPA1B:NEU1:C2:CFB:CFB:C4A:C4B:AGER:PSMB8:PSMB9:AOC1:RIPK2:GSDMD:NAPRT1	http://www.gsea-msigdb.org/gsea/msigdb/cards/REACTOME_INNATE_IMMUNE_SYSTEM
Curated_gene_sets	REACTOME_ACTIVATION_OF_C3_AND_C5	7	4	1.20111e-06	0.000127063	C2:CFB:CFB:C4A:C4B	http://www.gsea-msigdb.org/gsea/msigdb/cards/REACTOME_ACTIVATION_OF_C3_AND_C5
Curated_gene_sets	KUROZUMI_RESPONSE_TO_ONCOCYTIC_VIRUS	43	7	1.8563e-06	0.00019267	CCR9:XCR1:CCR1:CCR5:LTA:TNF:LTB	http://www.gsea-msigdb.org/gsea/msigdb/cards/KUROZUMI_RESPONSE_TO_ONCOCYTIC_VIRUS
Curated_gene_sets	KEGG_NATURAL_KILLER_CELL_MEDIATED_CYTOTOXICITY	131	11	2.0685e-06	0.000210719	PIK3R2:PIK3R2:HLA-G:HLA-A:HLA-E:HLA-C:HLA-B:MICA:MICB:TNF:NCR3:IFNGR1	http://www.gsea-msigdb.org/gsea/msigdb/cards/KEGG_NATURAL_KILLER_CELL_MEDIATED_CYTOTOXICITY
Curated_gene_sets	BEIER_GLIOMA_STEM_CELL_DN	66	8	3.4035e-06	0.000340412	DDAH2:HLA-DRA:HLA-DRB1:HLA-DQA1:HLA-DQB1:HLA-DMB:HLA-DMA:HLA-DPA1	http://www.gsea-msigdb.org/gsea/msigdb/cards/BEIER_GLIOMA_STEM_CELL_DN
Curated_gene_sets	ROETH_TERT_TARGETS_DN	9	4	4.23057e-06	0.000408287	CXCR6:CCR1:CCR2:CCR5	http://www.gsea-msigdb.org/gsea/msigdb/cards/ROETH_TERT_TARGETS_DN
Curated_gene_sets	BIOCARTA_EOSINOPHILS_PATHWAY	9	4	4.23057e-06	0.000408287	CCR3:HLA-DRA:HLA-DRB5:HLA-DRB1	http://www.gsea-msigdb.org/gsea/msigdb/cards/BIOCARTA_EOSINOPHILS_PATHWAY
Curated_gene_sets	REACTOME_INTERFERON_ALPHA_BETA_SIGNALING	69	8	4.78113e-06	0.000453466	HLA-F:HLA-G:HLA-A:HLA-E:HLA-C:HLA-B:PSMB8:IRF5	http://www.gsea-msigdb.org/gsea/msigdb/cards/REACTOME_INTERFERON_ALPHA_BETA_SIGNALING
Curated_gene_sets	KUROZUMI_RESPONSE_TO_ONCOCYTIC_VIRUS_AND_CYCLIC_RGD	20	5	6.30637e-06	0.000587988	IL10:CCR9:CCR1:CCR5:LTA	http://www.gsea-msigdb.org/gsea/msigdb/cards/KUROZUMI_RESPONSE_TO_ONCOCYTIC_VIRUS_AND_CYCLIC_RGD
Curated_gene_sets	HELLER_SILENCED_BY_METHYLATION_UP	276	15	7.28653e-06	0.000668053	CTSS:IER3:DDAH2:HSPA1A:CFB:CFB:HLA-DRA:HLA-DRB1:HLA-DQA1:HLA-DQB1:HLA-DQA2:HLA-DOB:HLA-DMB:HLA-DMA:HLA-DPA1:HLA-DPB1	http://www.gsea-msigdb.org/gsea/msigdb/cards/HELLER_SILENCED_BY_METHYLATION_UP
Curated_gene_sets	DER_IFN_ALPHA_RESPONSE_UP	74	8	8.12068e-06	0.000732326	IFI30:HLA-A:TRIM26:HLA-E:HLA-C:PSMB8:PSMB9:TAP1	http://www.gsea-msigdb.org/gsea/msigdb/cards/DER_IFN_ALPHA_RESPONSE_UP
Curated_gene_sets	REACTOME_TNFR2_NON_CANONICAL_NF_KB_PATHWAY	99	9	9.29337e-06	0.000824562	PSMD3:UBA52:LTA:TNF:LTB:PSMB8:PSMB9:TNFSF15:TNFSF8	http://www.gsea-msigdb.org/gsea/msigdb/cards/REACTOME_TNFR2_NON_CANONICAL_NF_KB_PATHWAY
Curated_gene_sets	BIOCARTA_IL5_PATHWAY	11	4	1.08409e-05	0.000931811	CCR3:HLA-DRA:HLA-DRB5:HLA-DRB1	http://www.gsea-msigdb.org/gsea/msigdb/cards/BIOCARTA_IL5_PATHWAY
Curated_gene_sets	GOERING_BLOOD_HDL_CHOLESTEROL_QTL_CIS	11	4	1.08409e-05	0.000931811	UBA52:HLA-DRB5:IKZF1:TMEM176B	http://www.gsea-msigdb.org/gsea/msigdb/cards/GOERING_BLOOD_HDL_CHOLESTEROL_QTL_CIS
Curated_gene_sets	LEE_EARLY_T_LYMPHOCYTE_DN	56	7	1.14666e-05	0.000970429	HLA-F:HLA-A:HLA-E:HLA-B:GIMAP7:GIMAP4:GIMAP1	http://www.gsea-msigdb.org/gsea/msigdb/cards/LEE_EARLY_T_LYMPHOCYTE_DN
Curated_gene_sets	KIM_GLIS2_TARGETS_UP	78	8	1.20471e-05	0.00100411	CCR2:LTB:AIF1:HLA-DQB1:PSMB8:PSMB9:HLA-DMB:HLA-DMA	http://www.gsea-msigdb.org/gsea/msigdb/cards/KIM_GLIS2_TARGETS_UP
Curated_gene_sets	DER_IFN_BETA_RESPONSE_UP	103	9	1.28434e-05	0.0010545	IFI30:PPP5C:HLA-A:TRIM26:HLA-E:HLA-C:PSMB8:PSMB9:TAP1	http://www.gsea-msigdb.org/gsea/msigdb/cards/DER_IFN_BETA_RESPONSE_UP
Curated_gene_sets	ENK_UV_RESPONSE_KERATINOCYTE_UP	531	21	1.64131e-05	0.00131745	ECM1:CRHR1:IFI30:CEBPB:KPNA4:HLA-F:HLA-G:HLA-A:PPP1R11:TRIM15:HLA-E:IER3:HLA-B:CSNK2B:LY6G6C:NEU1:DXO:HLA-DRB1:PSMB8:BRD2:IRF5	http://www.gsea-msigdb.org/gsea/msigdb/cards/ENK_UV_RESPONSE_KERATINOCYTE_UP
Curated_gene_sets	WEST_ADRENOCORTICAL_CARCINOMA_VS_ADENOMA_DN	24	5	1.6525e-05	0.00131745	HLA-DRA:HLA-DRB1:HLA-DPA1:HLA-DPB1:GIMAP6	http://www.gsea-msigdb.org/gsea/msigdb/cards/WEST_ADRENOCORTICAL_CARCINOMA_VS_ADENOMA_DN
Curated_gene_sets	SAKAI_CHRONIC_HEPATITIS_VS_LIVER_CANCER_UP	82	8	1.74634e-05	0.00137237	CTSS:CCR1:KPNA4:MICA:MICB:ATF6B:HLA-DRA:HLA-DOA	http://www.gsea-msigdb.org/gsea/msigdb/cards/SAKAI_CHRONIC_HEPATITIS_VS_LIVER_CANCER_UP
Curated_gene_sets	GINESTIER_BREAST_CANCER_20Q13_AMPLIFICATION_DN	168	11	2.24619e-05	0.00173184	SMC4:DDX39B:PRRC2A:BAG6:CSNK2B:MSH5:EHMT2:DXO:BRD2:TAPBP:KIFC1	http://www.gsea-msigdb.org/gsea/msigdb/cards/GINESTIER_BREAST_CANCER_20Q13_AMPLIFICATION_DN
Curated_gene_sets	MORI_MATURE_B_LYMPHOCYTE_UP	85	8	2.27549e-05	0.00173184	MCL1:CTSS:CERS2:HLA-DOB:HLA-DMB:HLA-DMA:HLA-DOA:IFNGR1	http://www.gsea-msigdb.org/gsea/msigdb/cards/MORI_MATURE_B_LYMPHOCYTE_UP
Curated_gene_sets	BIOCARTA_ASBCELL_PATHWAY	13	4	2.29821e-05	0.00173184	IL10:HLA-DRA:HLA-DRB5:HLA-DRB1	http://www.gsea-msigdb.org/gsea/msigdb/cards/BIOCARTA_ASBCELL_PATHWAY
Curated_gene_sets	BIOCARTA_NKT_PATHWAY	26	5	2.50036e-05	0.00184818	IL12RB1:CCR3:CCR1:CCR5:IFNGR1	http://www.gsea-msigdb.org/gsea/msigdb/cards/BIOCARTA_NKT_PATHWAY
Curated_gene_sets	PID_IL12_2PATHWAY	63	7	2.51978e-05	0.00184818	IL12RB1:CCR5:IL12A:HLA-A:HLA-DRA:HLA-DRB1:RIPK2	http://www.gsea-msigdb.org/gsea/msigdb/cards/PID_IL12_2PATHWAY
Curated_gene_sets	SCHUETZ_BREAST_CANCER_DUCTAL_INVASIVE_UP	345	16	2.60595e-05	0.00188623	CTSS:CTSK:IFI30:CCR1:HLA-DRA:HLA-DRB1:HLA-DQA1:HLA-DQB1:HLA-DQB2:PSMB9:HLA-DMB:HLA-DMA:HLA-DPA1:HLA-DPB1:GIMAP4:GIMAP6	http://www.gsea-msigdb.org/gsea/msigdb/cards/SCHUETZ_BREAST_CANCER_DUCTAL_INVASIVE_UP
Curated_gene_sets	LIU_VAV3_PROSTATE_CARCINOGENESIS_UP	87	8	2.69815e-05	0.0019276	CTSS:CTSK:LTF:C4B:PSMB8:PSMB9:TAP1:TNC	http://www.gsea-msigdb.org/gsea/msigdb/cards/LIU_VAV3_PROSTATE_CARCINOGENESIS_UP
Curated_gene_sets	BIOCARTA_INFLAM_PATHWAY	27	5	3.0342e-05	0.00213989	IL10:TNF:HLA-DRA:HLA-DRB5:HLA-DRB1	http://www.gsea-msigdb.org/gsea/msigdb/cards/BIOCARTA_INFLAM_PATHWAY
Curated_gene_sets	HSIAO_HOUSEKEEPING_GENES	395	17	3.76069e-05	0.00261868	COX4I1:CASC3:UBA52:CCR9:HLA-A:HLA-E:HLA-B:DDX39B:CSNK2B:CLIC1:AGPAT1:HLA-DRA:HLA-DQA1:HLA-DQB1:BRD2:HLA-DOA:HLA-DPA1	http://www.gsea-msigdb.org/gsea/msigdb/cards/HSIAO_HOUSEKEEPING_GENES
Curated_gene_sets	REACTOME_INTERLEUKIN_10_SIGNALING	46	6	3.84768e-05	0.00264576	IL10:CCR1:CCR2:CCR5:IL12A:TNF	http://www.gsea-msigdb.org/gsea/msigdb/cards/REACTOME_INTERLEUKIN_10_SIGNALING
Curated_gene_sets	THUM_SYSTOLIC_HEART_FAILURE_UP	407	17	5.45464e-05	0.00370444	ENSA:CTSS:LYZ:GTDC1:TDGF1:KPNA4:LST1:AIF1:CFB:CFB:HLA-DRA:HLA-DRB1:HLA-DQB1:HLA-DMA:HLA-DPA1:RBM48:GIMAP2:GIMAP1	http://www.gsea-msigdb.org/gsea/msigdb/cards/THUM_SYSTOLIC_HEART_FAILURE_UP
Curated_gene_sets	IIZUKA_LIVER_CANCER_PROGRESSION_L0_L1_DN	17	4	7.324e-05	0.00491333	COX4I1:HLA-F:HLA-A:HLA-DPB1	http://www.gsea-msigdb.org/gsea/msigdb/cards/IIZUKA_LIVER_CANCER_PROGRESSION_L0_L1_DN
Curated_gene_sets	LENAOUR_DENDRITIC_CELL_MATURATION_DN	130	9	8.15752e-05	0.00540657	CTSK:LYZ:CCR2:IER3:MICB:TNF:LST1:PRRC2A:BRD2	http://www.gsea-msigdb.org/gsea/msigdb/cards/LENAOUR_DENDRITIC_CELL_MATURATION_DN
Curated_gene_sets	TUOMISTO_TUMOR_SUPPRESSION_BY_COL13A1_UP	18	4	9.31472e-05	0.00610003	LYZ:TRIM59:HLA-DMB:HLA-DMA	http://www.gsea-msigdb.org/gsea/msigdb/cards/TUOMISTO_TUMOR_SUPPRESSION_BY_COL13A1_UP
Curated_gene_sets	BIOCARTA_COMP_PATHWAY	19	4	0.000116711	0.00755325	C2:CFB:CFB:C4A:C4B	http://www.gsea-msigdb.org/gsea/msigdb/cards/BIOCARTA_COMP_PATHWAY
Curated_gene_sets	BOYLAN_MULTIPLE_MYELOMA_PCA1_UP	108	8	0.000126748	0.00810745	LYZ:CXCR6:CCR2:LTF:LTB:GIMAP8:GIMAP4:TMEM176A	http://www.gsea-msigdb.org/gsea/msigdb/cards/BOYLAN_MULTIPLE_MYELOMA_PCA1_UP
Curated_gene_sets	BRUINS_UVC_RESPONSE_VIA_TP53_GROUP_A	856	26	0.000145547	0.00920292	NKD1:GSDMA:WNT3:SLC25A23:RAB3A:PTGIR:CEBPB:FYCO1:IER3:DDR1:PSORS1C2:APOM:LY6G6E:SAPCD1:SLC44A4:C2:CFB:CFB:FKBPL:AGER:PBX2:COL11A2:TAPBP:ZNF775:GIMAP4:GIMAP1:TNC	http://www.gsea-msigdb.org/gsea/msigdb/cards/BRUINS_UVC_RESPONSE_VIA_TP53_GROUP_A
Curated_gene_sets	QI_PLASMACYTOMA_UP	248	12	0.000180504	0.0112836	CCR1:CCR2:CCR5:IL12A:TNF:LTB:LST1:GPSM3:PSMB8:PSMB9:IFNGR1:AOC1	http://www.gsea-msigdb.org/gsea/msigdb/cards/QI_PLASMACYTOMA_UP
Curated_gene_sets	YAGI_AML_WITH_T_8_21_TRANSLOCATION	367	15	0.000189372	0.0117049	PTGIR:DDR1:LST1:AIF1:DDAH2:NELFE:HLA-DRA:HLA-DRB1:HLA-DQA1:HLA-DQB1:HLA-DMB:HLA-DMA:HLA-DPA1:HLA-DPB1:ZC3H3	http://www.gsea-msigdb.org/gsea/msigdb/cards/YAGI_AML_WITH_T_8_21_TRANSLOCATION
Curated_gene_sets	DASU_IL6_SIGNALING_UP	61	6	0.000191903	0.0117295	IFI30:CEBPB:HLA-F:IER3:HSPA1A:TAPBP	http://www.gsea-msigdb.org/gsea/msigdb/cards/DASU_IL6_SIGNALING_UP
Curated_gene_sets	MARSON_BOUND_BY_E2F4_UNSTIMULATED	679	22	0.000196481	0.0118774	ARL17B:IFT80:SMC4:NRM:MDC1:TUBB:CCHCR1:TCF19:BAG6:APOM:GPANK1:CSNK2B:LY6G5B:CLIC1:MSH5:LSM2:NEU1:PSMB9:TAP1:KIFC1:FIGNL1:NBN	http://www.gsea-msigdb.org/gsea/msigdb/cards/MARSON_BOUND_BY_E2F4_UNSTIMULATED
Curated_gene_sets	BIOCARTA_BBCELL_PATHWAY	9	3	0.000205241	0.0122721	HLA-DRA:HLA-DRB5:HLA-DRB1	http://www.gsea-msigdb.org/gsea/msigdb/cards/BIOCARTA_BBCELL_PATHWAY
Curated_gene_sets	WANG_ESOPHAGUS_CANCER_VS_NORMAL_UP	116	8	0.0002081	0.0123092	IFI30:HLA-A:TRIM31:C4A:NOTCH4:HLA-DRB5:BAK1:IFNGR1	http://www.gsea-msigdb.org/gsea/msigdb/cards/WANG_ESOPHAGUS_CANCER_VS_NORMAL_UP
Curated_gene_sets	REACTOME_INITIAL_TRIGGERING_OF_COMPLEMENT	22	4	0.000213202	0.0124768	C2:CFB:CFB:C4A:C4B	http://www.gsea-msigdb.org/gsea/msigdb/cards/REACTOME_INITIAL_TRIGGERING_OF_COMPLEMENT
Curated_gene_sets	KEGG_ENDOCYTOSIS	181	10	0.000216265	0.0125229	CCR5:HLA-F:HLA-G:HLA-A:HLA-E:HLA-C:HLA-B:HSPA1L:HSPA1A:HSPA1B	http://www.gsea-msigdb.org/gsea/msigdb/cards/KEGG_ENDOCYTOSIS
Curated_gene_sets	SMID_BREAST_CANCER_NORMAL_LIKE_UP	457	17	0.000219824	0.0125964	NLRP3:LYZ:MAST3:CCR2:POU5F1:LTB:LST1:NCR3:AIF1:HLA-DRA:HLA-DRB1:HLA-DQB1:HLA-DOB:HLA-DPA1:GIMAP4:GIMAP6:GIMAP5	http://www.gsea-msigdb.org/gsea/msigdb/cards/SMID_BREAST_CANCER_NORMAL_LIKE_UP
Curated_gene_sets	ONKEN_UVEAL_MELANOMA_UP	785	24	0.000239451	0.0135796	CTSS:CTSK:SETDB1:CERS2:MSL1:HLA-F:HLA-G:HLA-E:IER3:HLA-B:CFB:CFB:C4A:HLA-DRA:HLA-DRB1:PSMB9:HLA-DMA:HLA-DPA1:HLA-DPB1:TAPBP:IFNGR1:GATAD1:NBN:GSDMD:ZNF623	http://www.gsea-msigdb.org/gsea/msigdb/cards/ONKEN_UVEAL_MELANOMA_UP
Curated_gene_sets	GRAHAM_CML_DIVIDING_VS_NORMAL_DIVIDING_DN	10	3	0.000290213	0.0162904	LTB:HLA-DQA1:HLA-DQB1	http://www.gsea-msigdb.org/gsea/msigdb/cards/GRAHAM_CML_DIVIDING_VS_NORMAL_DIVIDING_DN
Curated_gene_sets	ABBUD_LIF_SIGNALING_1_UP	43	5	0.000302183	0.016791	CEBPB:PSMB8:TAPBP:TMEM176B:TMEM176A	http://www.gsea-msigdb.org/gsea/msigdb/cards/ABBUD_LIF_SIGNALING_1_UP
Curated_gene_sets	REACTOME_NEUTROPHIL_DEGRANULATION	475	17	0.000343919	0.018919	CTSS:LYZ:ORMDL3:PSMD3:RAB3A:LTF:HLA-A:TUBB:HLA-C:HLA-B:CSNK2B:HSPA1A:HSPA1B:NEU1:AOC1:GSDMD:NAPRT1	http://www.gsea-msigdb.org/gsea/msigdb/cards/REACTOME_NEUTROPHIL_DEGRANULATION
Curated_gene_sets	GENTILE_UV_LOW_DOSE_UP	25	4	0.000356891	0.0194382	GTF2H4:HSPA1A:HSPA1B:TAP1	http://www.gsea-msigdb.org/gsea/msigdb/cards/GENTILE_UV_LOW_DOSE_UP
Curated_gene_sets	MIKKELSEN_MEF_ICP_WITH_H3K27ME3	193	10	0.000361591	0.0195011	OR2B11:GRB7:SLC25A41:PNMAL1:TDGF1:TRIM15:LTA:TNF:LY6G6E:LY6G6C	http://www.gsea-msigdb.org/gsea/msigdb/cards/MIKKELSEN_MEF_ICP_WITH_H3K27ME3
Curated_gene_sets	POOLA_INVASIVE_BREAST_CANCER_UP	268	12	0.000366739	0.0195867	ECM1:CTSS:LYZ:IFI30:CCR1:LTB:LST1:AIF1:HLA-DRB1:HLA-DQA1:HLA-DMB:TNC	http://www.gsea-msigdb.org/gsea/msigdb/cards/POOLA_INVASIVE_BREAST_CANCER_UP
Curated_gene_sets	REACTOME_IMMUNOREGULATORY_INTERACTIONS_BETWEEN_A_LYMPHOID_AND_A_NON_LYMPHOID_CELL	127	8	0.000385579	0.0203949	HLA-F:HLA-G:HLA-A:HLA-E:HLA-C:HLA-B:MICB:NCR3	http://www.gsea-msigdb.org/gsea/msigdb/cards/REACTOME_IMMUNOREGULATORY_INTERACTIONS_BETWEEN_A_LYMPHOID_AND_A_NON_LYMPHOID_CELL
Curated_gene_sets	GRAHAM_CML_QUIESCENT_VS_NORMAL_DIVIDING_DN	11	3	0.000394978	0.0206931	AIF1:HLA-DQA1:HLA-DQB1	http://www.gsea-msigdb.org/gsea/msigdb/cards/GRAHAM_CML_QUIESCENT_VS_NORMAL_DIVIDING_DN
Curated_gene_sets	DACOSTA_UV_RESPONSE_VIA_ERCC3_UP	311	13	0.000407452	0.0211452	MLLT11:HEXIM1:IFI30:HLA-F:HLA-G:HLA-A:HLA-E:MICB:HSPA1A:NEU1:BRD2:DAXX:BAK1	http://www.gsea-msigdb.org/gsea/msigdb/cards/DACOSTA_UV_RESPONSE_VIA_ERCC3_UP
Curated_gene_sets	DEN_INTERACT_WITH_LCA5	26	4	0.000417234	0.0214505	CSNK2B:HSPA1L:HSPA1A:HSPA1B	http://www.gsea-msigdb.org/gsea/msigdb/cards/DEN_INTERACT_WITH_LCA5
Curated_gene_sets	HOSHIDA_LIVER_CANCER_SUBCLASS_S1	234	11	0.000426365	0.021717	CTSS:IFI30:LTF:IER3:DDR1:AIF1:HLA-DQB1:HLA-DQA2:HLA-DMA:HLA-DOA:HLA-DPB1	http://www.gsea-msigdb.org/gsea/msigdb/cards/HOSHIDA_LIVER_CANCER_SUBCLASS_S1
Curated_gene_sets	LIN_MELANOMA_COPY_NUMBER_UP	71	6	0.000441291	0.0221293	ECM1:ENSA:ARNT:SETDB1:CERS2:MLLT11	http://www.gsea-msigdb.org/gsea/msigdb/cards/LIN_MELANOMA_COPY_NUMBER_UP
Curated_gene_sets	BERTUCCI_MEDULLARY_VS_DUCTAL_BREAST_CANCER_UP	198	10	0.000442505	0.0221293	CTSS:IL12RB1:IFI30:ELL:MICB:HLA-DOB:PSMB8:PSMB9:TAP1:NBN	http://www.gsea-msigdb.org/gsea/msigdb/cards/BERTUCCI_MEDULLARY_VS_DUCTAL_BREAST_CANCER_UP
Curated_gene_sets	BIOCARTA_BLYMPHOCYTE_PATHWAY	12	3	0.000521275	0.0251538	HLA-DRA:HLA-DRB5:HLA-DRB1	http://www.gsea-msigdb.org/gsea/msigdb/cards/BIOCARTA_BLYMPHOCYTE_PATHWAY
Curated_gene_sets	BIOCARTA_LECTIN_PATHWAY	12	3	0.000521275	0.0251538	C2:C4A:C4B	http://www.gsea-msigdb.org/gsea/msigdb/cards/BIOCARTA_LECTIN_PATHWAY
Curated_gene_sets	GUTIERREZ_WALDENSTROEMS_MACROGLOBULINEMIA_2	12	3	0.000521275	0.0251538	HLA-DRB1:HLA-DMA:HLA-DPA1	http://www.gsea-msigdb.org/gsea/msigdb/cards/GUTIERREZ_WALDENSTROEMS_MACROGLOBULINEMIA_2
Curated_gene_sets	BIOCARTA_TCRA_PATHWAY	12	3	0.000521275	0.0251538	HLA-DRA:HLA-DRB5:HLA-DRB1	http://www.gsea-msigdb.org/gsea/msigdb/cards/BIOCARTA_TCRA_PATHWAY
Curated_gene_sets	REACTOME_INTERLEUKIN_1_SIGNALING	102	7	0.000533158	0.0255035	NOD2:PSMD3:UBA52:AGER:PSMB8:PSMB9:RIPK2	http://www.gsea-msigdb.org/gsea/msigdb/cards/REACTOME_INTERLEUKIN_1_SIGNALING
Curated_gene_sets	DACOSTA_UV_RESPONSE_VIA_ERCC3_COMMON_UP	74	6	0.000551504	0.0261537	HEXIM1:HLA-F:HLA-E:MICB:NEU1:BRD2	http://www.gsea-msigdb.org/gsea/msigdb/cards/DACOSTA_UV_RESPONSE_VIA_ERCC3_COMMON_UP
Curated_gene_sets	GENTLES_LEUKEMIC_STEM_CELL_UP	28	4	0.000559186	0.0262913	LTB:GIMAP7:GIMAP6:GIMAP2	http://www.gsea-msigdb.org/gsea/msigdb/cards/GENTLES_LEUKEMIC_STEM_CELL_UP
Curated_gene_sets	REACTOME_CELLULAR_RESPONSE_TO_HYPOXIA	75	6	0.000592631	0.0276277	ARNT:PSMD3:UBA52:HIF3A:PSMB8:PSMB9	http://www.gsea-msigdb.org/gsea/msigdb/cards/REACTOME_CELLULAR_RESPONSE_TO_HYPOXIA
Curated_gene_sets	REACTOME_CLASS_I_MHC_MEDIATED_ANTIGEN_PROCESSING_PRESENTATION	369	14	0.000646653	0.0298928	CTSS:PSMD3:UBA52:HLA-F:HLA-G:HLA-A:HLA-E:HLA-C:HLA-B:TAP2:TAP2:PSMB8:PSMB9:TAP1:TAPBP	http://www.gsea-msigdb.org/gsea/msigdb/cards/REACTOME_CLASS_I_MHC_MEDIATED_ANTIGEN_PROCESSING_PRESENTATION
Curated_gene_sets	SMID_BREAST_CANCER_ERBB2_UP	138	8	0.000670419	0.0301517	PNMT:PGAP3:GRB7:GSDMB:PSMD3:MED24:KRT24:SLC44A4	http://www.gsea-msigdb.org/gsea/msigdb/cards/SMID_BREAST_CANCER_ERBB2_UP
Curated_gene_sets	NIKOLSKY_BREAST_CANCER_1Q32_AMPLICON	13	3	0.000670763	0.0301517	IL10:IL19:IL24	http://www.gsea-msigdb.org/gsea/msigdb/cards/NIKOLSKY_BREAST_CANCER_1Q32_AMPLICON
Curated_gene_sets	RICKMAN_HEAD_AND_NECK_CANCER_C	106	7	0.000671574	0.0301517	HORMAD1:IL19:IL24:ARL14:CDSN:CALB1:TNC	http://www.gsea-msigdb.org/gsea/msigdb/cards/RICKMAN_HEAD_AND_NECK_CANCER_C
Curated_gene_sets	CHIARADONNA_NEOPLASTIC_TRANSFORMATION_KRAS_CDC25_DN	51	5	0.000674179	0.0301517	CEBPB:DDR1:TMEM176B:TMEM176A:TNC	http://www.gsea-msigdb.org/gsea/msigdb/cards/CHIARADONNA_NEOPLASTIC_TRANSFORMATION_KRAS_CDC25_DN
Curated_gene_sets	BAUS_TFF2_TARGETS_UP	30	4	0.000732426	0.0319768	LTB:PSMB8:PSMB9:TAP1	http://www.gsea-msigdb.org/gsea/msigdb/cards/BAUS_TFF2_TARGETS_UP
Curated_gene_sets	DIRMEIER_LMP1_RESPONSE_LATE_DN	30	4	0.000732426	0.0319768	LSM2:PSMB9:HLA-DMA:COL11A2	http://www.gsea-msigdb.org/gsea/msigdb/cards/DIRMEIER_LMP1_RESPONSE_LATE_DN
Curated_gene_sets	WILENSKY_RESPONSE_TO_DARAPLADIB	30	4	0.000732426	0.0319768	CTSS:CCR1:CCR2:HLA-DMA	http://www.gsea-msigdb.org/gsea/msigdb/cards/WILENSKY_RESPONSE_TO_DARAPLADIB
Curated_gene_sets	FIGUEROA_AML_METHYLATION_CLUSTER_4_UP	108	7	0.000750714	0.0325171	ARHGAP27:POU5F1:ATP6V1G2:NFKBIL1:PRRT1:PPT2:TNPO3	http://www.gsea-msigdb.org/gsea/msigdb/cards/FIGUEROA_AML_METHYLATION_CLUSTER_4_UP
Curated_gene_sets	YU_MYC_TARGETS_DN	53	5	0.00080537	0.034612	LTB:HLA-DQB1:HLA-DOB:HLA-DMB:HLA-DMA	http://www.gsea-msigdb.org/gsea/msigdb/cards/YU_MYC_TARGETS_DN
Curated_gene_sets	WORSCHECH_TUMOR_EVASION_AND_TOLEROGENICITY_DN	14	3	0.000845019	0.0357573	IL10:BAK1:IFNGR1	http://www.gsea-msigdb.org/gsea/msigdb/cards/WORSCHECH_TUMOR_EVASION_AND_TOLEROGENICITY_DN
Curated_gene_sets	BIOCARTA_CLASSIC_PATHWAY	14	3	0.000845019	0.0357573	C2:C4A:C4B	http://www.gsea-msigdb.org/gsea/msigdb/cards/BIOCARTA_CLASSIC_PATHWAY
Curated_gene_sets	REACTOME_NEGATIVE_REGULATION_OF_NOTCH4_SIGNALING	54	5	0.000877678	0.0368558	PSMD3:UBA52:NOTCH4:PSMB8:PSMB9	http://www.gsea-msigdb.org/gsea/msigdb/cards/REACTOME_NEGATIVE_REGULATION_OF_NOTCH4_SIGNALING
Curated_gene_sets	REACTOME_TAK1_ACTIVATES_NFKB_BY_PHOSPHORYLATION_AND_ACTIVATION_OF_IKKS_COMPLEX	32	4	0.000940512	0.0389027	NOD2:UBA52:AGER:RIPK2	http://www.gsea-msigdb.org/gsea/msigdb/cards/REACTOME_TAK1_ACTIVATES_NFKB_BY_PHOSPHORYLATION_AND_ACTIVATION_OF_IKKS_COMPLEX
Curated_gene_sets	JISON_SICKLE_CELL_DISEASE_UP	181	9	0.00094766	0.0389027	IFI30:CCR2:CCRL2:HLA-A:MICB:CLIC1:PSMB8:PSMB9:TAP1	http://www.gsea-msigdb.org/gsea/msigdb/cards/JISON_SICKLE_CELL_DISEASE_UP
Curated_gene_sets	NGUYEN_NOTCH1_TARGETS_DN	82	6	0.000951222	0.0389027	CLIC1:PSMB9:BRD2:COL11A2:RING1:DAXX	http://www.gsea-msigdb.org/gsea/msigdb/cards/NGUYEN_NOTCH1_TARGETS_DN
Curated_gene_sets	REACTOME_AUF1_HNRNP_D0_BINDS_AND_DESTABILIZES_MRNA	55	5	0.000954711	0.0389027	PSMD3:UBA52:HSPA1A:PSMB8:PSMB9	http://www.gsea-msigdb.org/gsea/msigdb/cards/REACTOME_AUF1_HNRNP_D0_BINDS_AND_DESTABILIZES_MRNA
Curated_gene_sets	SANA_TNF_SIGNALING_UP	83	6	0.00101369	0.0410021	HLA-A:HLA-E:HLA-C:HLA-B:TAPBP:RIPK2	http://www.gsea-msigdb.org/gsea/msigdb/cards/SANA_TNF_SIGNALING_UP
Curated_gene_sets	MORI_LARGE_PRE_BII_LYMPHOCYTE_DN	56	5	0.00103666	0.0416008	MCL1:CTSS:LTB:HLA-DMB:HLA-DMA	http://www.gsea-msigdb.org/gsea/msigdb/cards/MORI_LARGE_PRE_BII_LYMPHOCYTE_DN
Curated_gene_sets	GRASEMANN_RETINOBLASTOMA_WITH_6P_AMPLIFICATION	15	3	0.00104554	0.0416008	PRR3:CSNK2B:LSM2	http://www.gsea-msigdb.org/gsea/msigdb/cards/GRASEMANN_RETINOBLASTOMA_WITH_6P_AMPLIFICATION
Curated_gene_sets	GARGALOVIC_RESPONSE_TO_OXIDIZED_PHOSPHOLIPIDS_PINK_DN	33	4	0.00105874	0.0416008	GIMAP8:GIMAP7:GIMAP6:GIMAP2	http://www.gsea-msigdb.org/gsea/msigdb/cards/GARGALOVIC_RESPONSE_TO_OXIDIZED_PHOSPHOLIPIDS_PINK_DN
Curated_gene_sets	VALK_AML_CLUSTER_6	33	4	0.00105874	0.0416008	SMC4:HLA-DRA:HLA-DRB1:HLA-DPA1	http://www.gsea-msigdb.org/gsea/msigdb/cards/VALK_AML_CLUSTER_6
Curated_gene_sets	KAYO_CALORIE_RESTRICTION_MUSCLE_DN	84	6	0.00107925	0.0421061	COX4I1:ELL:DDR1:ATF6B:HLA-DMA:BAK1	http://www.gsea-msigdb.org/gsea/msigdb/cards/KAYO_CALORIE_RESTRICTION_MUSCLE_DN
Curated_gene_sets	VERHAAK_AML_WITH_NPM1_MUTATED_UP	185	9	0.00110511	0.0428112	IFI30:CCR1:SCHIP1:SMC4:IER3:TNF:CFB:CFB:TMEM176B:TMEM176A	http://www.gsea-msigdb.org/gsea/msigdb/cards/VERHAAK_AML_WITH_NPM1_MUTATED_UP
Curated_gene_sets	HOFFMANN_SMALL_PRE_BII_TO_IMMATURE_B_LYMPHOCYTE_UP	57	5	0.00112371	0.0429272	LTB:HLA-DQB1:HLA-DMB:HLA-DMA:GIMAP4	http://www.gsea-msigdb.org/gsea/msigdb/cards/HOFFMANN_SMALL_PRE_BII_TO_IMMATURE_B_LYMPHOCYTE_UP
Curated_gene_sets	HUPER_BREAST_BASAL_VS_LUMINAL_DN	57	5	0.00112371	0.0429272	HLA-F:HLA-G:HLA-B:PSMB8:PSMB9	http://www.gsea-msigdb.org/gsea/msigdb/cards/HUPER_BREAST_BASAL_VS_LUMINAL_DN
Curated_gene_sets	REACTOME_SIGNALING_BY_INTERLEUKINS	627	19	0.00118334	0.0448933	MCL1:IL10:IL19:IL24:NOD2:PSMD3:IL12RB1:PIK3R2:PIK3R2:UBA52:PPP5C:CCR1:CCR2:CCR5:IL12A:TNF:AGER:PSMB8:PSMB9:RIPK2	http://www.gsea-msigdb.org/gsea/msigdb/cards/REACTOME_SIGNALING_BY_INTERLEUKINS
Curated_gene_sets	MARKEY_RB1_ACUTE_LOF_DN	226	10	0.00122317	0.0460866	ARNT:LYZ:CCR1:LST1:C2:PSMB8:PSMB9:TAP1:TAPBP:DAXX	http://www.gsea-msigdb.org/gsea/msigdb/cards/MARKEY_RB1_ACUTE_LOF_DN
Curated_gene_sets	FLECHNER_BIOPSY_KIDNEY_TRANSPLANT_REJECTED_VS_OK_UP	87	6	0.0012956	0.0484835	IFI30:LTF:HLA-F:LST1:AIF1:PSMB8	http://www.gsea-msigdb.org/gsea/msigdb/cards/FLECHNER_BIOPSY_KIDNEY_TRANSPLANT_REJECTED_VS_OK_UP
Oncogenic_signatures	PTEN_DN.V1_DN	177	10	0.000180407	0.034097	IL19:ARL17A:CXCR6:HLA-DRA:HLA-DRB1:HLA-DQB1:PSMB9:HLA-DMA:HLA-DPA1:HLA-DPB1	http://www.gsea-msigdb.org/gsea/msigdb/cards/PTEN_DN.V1_DN
Computational_gene_sets	MODULE_143	13	11	2.13914e-19	1.83538e-16	HLA-F:HLA-G:HLA-A:HLA-E:HLA-C:HLA-B:HLA-DRA:HLA-DRB5:HLA-DOB:HLA-DMB:HLA-DOA	http://www.gsea-msigdb.org/gsea/msigdb/cards/MODULE_143
Computational_gene_sets	MODULE_293	11	10	2.29834e-18	9.85988e-16	HLA-F:HLA-G:HLA-A:HLA-E:HLA-C:HLA-B:HLA-DRA:HLA-DRB5:HLA-DMB:HLA-DOA	http://www.gsea-msigdb.org/gsea/msigdb/cards/MODULE_293
Computational_gene_sets	MODULE_46	390	25	2.05262e-10	5.15805e-08	CTSS:IL24:CEBPB:CCR9:CCR1:CCR2:CCR5:LTF:HLA-F:HLA-G:HLA-A:HLA-C:HLA-B:LTA:LTB:LST1:C2:CFB:CFB:C4B:HLA-DRA:HLA-DRB5:PSMB9:HLA-DMB:HLA-DOA:IFNGR1	http://www.gsea-msigdb.org/gsea/msigdb/cards/MODULE_46
Computational_gene_sets	MODULE_75	394	25	2.5432e-10	5.15805e-08	CTSS:IL24:CCR9:CCR1:CCR2:CCR5:LTF:HLA-F:HLA-G:HLA-A:HLA-C:HLA-B:LTA:LTB:LST1:AIF1:C2:CFB:CFB:C4B:HLA-DRA:HLA-DRB5:PSMB9:HLA-DMB:HLA-DOA:IFNGR1	http://www.gsea-msigdb.org/gsea/msigdb/cards/MODULE_75
Computational_gene_sets	MODULE_84	533	29	3.34758e-10	5.15805e-08	ADAMTSL4:CTSS:LYZ:IFI30:CCR1:LTF:HLA-A:IER3:CCHCR1:HLA-C:TNF:LTB:LST1:AIF1:C2:TNXB:GPSM3:HLA-DRA:HLA-DRB5:HLA-DRB1:HLA-DQA1:HLA-DQB1:TAP1:HLA-DMA:HLA-DPA1:HLA-DPB1:IFNGR1:IKZF1:GIMAP4	http://www.gsea-msigdb.org/gsea/msigdb/cards/MODULE_84
Computational_gene_sets	GNF2_CD53	58	11	3.60703e-10	5.15805e-08	HLA-F:HLA-G:HLA-A:HLA-E:HLA-C:HLA-B:GPSM3:PSMB8:PSMB9:TAP1:TAPBP	http://www.gsea-msigdb.org/gsea/msigdb/cards/GNF2_CD53
Computational_gene_sets	GNF2_INPP5D	43	9	5.93326e-09	7.27248e-07	HLA-F:HLA-G:HLA-A:HLA-E:HLA-C:HLA-B:PSMB8:TAP1:TAPBP	http://www.gsea-msigdb.org/gsea/msigdb/cards/GNF2_INPP5D
Computational_gene_sets	GNF2_HLA_C	47	9	1.36627e-08	1.46533e-06	HLA-F:HLA-G:HLA-A:HLA-E:HLA-C:HLA-B:GPSM3:TAP1:TAPBP	http://www.gsea-msigdb.org/gsea/msigdb/cards/GNF2_HLA_C
Computational_gene_sets	GNF2_STAT6	79	10	1.31951e-07	1.25793e-05	HLA-F:HLA-G:HLA-A:HLA-E:HLA-C:HLA-B:CLIC1:GPSM3:PSMB8:TAPBP	http://www.gsea-msigdb.org/gsea/msigdb/cards/GNF2_STAT6
Computational_gene_sets	GNF2_CD48	32	7	2.20713e-07	1.8225e-05	HLA-F:HLA-A:HLA-E:HLA-C:HLA-B:PSMB8:TAPBP	http://www.gsea-msigdb.org/gsea/msigdb/cards/GNF2_CD48
Computational_gene_sets	GNF2_PTPN6	47	8	2.33654e-07	1.8225e-05	HLA-F:HLA-G:HLA-A:HLA-E:HLA-C:HLA-B:GPSM3:TAPBP	http://www.gsea-msigdb.org/gsea/msigdb/cards/GNF2_PTPN6
Computational_gene_sets	MODULE_345	119	11	7.95197e-07	5.42806e-05	PNMAL1:HLA-A:HLA-C:HLA-DRA:HLA-DQA1:HLA-DQB1:TAP1:HLA-DMB:HLA-DMA:HLA-DPA1:HLA-DPB1	http://www.gsea-msigdb.org/gsea/msigdb/cards/MODULE_345
Computational_gene_sets	GNF2_PECAM1	55	8	8.22434e-07	5.42806e-05	MCL1:CTSS:NOD2:CEBPB:CCR1:LST1:AIF1:IFNGR1	http://www.gsea-msigdb.org/gsea/msigdb/cards/GNF2_PECAM1
Computational_gene_sets	MODULE_45	571	24	1.40365e-06	8.60238e-05	CTSS:MAST3:PPP5C:CCR3:CCR1:IER3:CCHCR1:TNF:LTB:LST1:AIF1:APOM:LY6G6C:C2:TNXB:AGER:GPSM3:HLA-DQB1:PSMB8:PSMB9:TAP1:HLA-DMA:IFNGR1:IKZF1	http://www.gsea-msigdb.org/gsea/msigdb/cards/MODULE_45
Computational_gene_sets	MODULE_436	129	11	1.7771e-06	0.00010165	PNMAL1:HLA-A:HLA-C:HLA-DRA:HLA-DQA1:HLA-DQB1:TAP1:HLA-DMB:HLA-DMA:HLA-DPA1:HLA-DPB1	http://www.gsea-msigdb.org/gsea/msigdb/cards/MODULE_436
Computational_gene_sets	GNF2_PTPRC	68	8	4.27736e-06	0.000229373	MSL1:HLA-F:HLA-G:HLA-A:HLA-E:HLA-C:HLA-B:GIMAP6	http://www.gsea-msigdb.org/gsea/msigdb/cards/GNF2_PTPRC
Computational_gene_sets	MODULE_128	97	9	7.85875e-06	0.000396636	LYZ:IFI30:CXCR6:CCR1:CCR2:CCR5:IER3:AIF1:HLA-DOA	http://www.gsea-msigdb.org/gsea/msigdb/cards/MODULE_128
Computational_gene_sets	MODULE_27	353	17	8.93329e-06	0.000398686	IL12RB1:CCR9:CXCR6:CCR1:CCR2:CCR5:IL12A:HLA-G:HLA-A:HLA-C:HLA-B:HLA-DRA:HLA-DRB5:HLA-DMB:HLA-DOA:IFNGR1:TNC	http://www.gsea-msigdb.org/gsea/msigdb/cards/MODULE_27
Computational_gene_sets	GNF2_VAV1	36	6	8.98054e-06	0.000398686	HLA-F:HLA-G:HLA-E:HLA-C:HLA-B:GPSM3	http://www.gsea-msigdb.org/gsea/msigdb/cards/GNF2_VAV1
Computational_gene_sets	MODULE_79	99	9	9.29337e-06	0.000398686	LYZ:IFI30:CXCR6:CCR1:CCR2:CCR5:IER3:AIF1:HLA-DOA	http://www.gsea-msigdb.org/gsea/msigdb/cards/MODULE_79
Computational_gene_sets	MODULE_170	100	9	1.00909e-05	0.000412284	LYZ:IFI30:CXCR6:CCR1:CCR2:CCR5:IER3:AIF1:HLA-DOA	http://www.gsea-msigdb.org/gsea/msigdb/cards/MODULE_170
Computational_gene_sets	MODULE_76	81	8	1.59478e-05	0.000621965	LYZ:CEBPB:CCR1:CCR2:CCR5:AIF1:C4B:AGER	http://www.gsea-msigdb.org/gsea/msigdb/cards/MODULE_76
Computational_gene_sets	MODULE_208	116	9	3.33917e-05	0.00124566	PNMAL1:CFB:CFB:HLA-DRA:HLA-DQA1:HLA-DQB1:HLA-DMB:HLA-DMA:HLA-DPA1:HLA-DPB1	http://www.gsea-msigdb.org/gsea/msigdb/cards/MODULE_208
Computational_gene_sets	MODULE_543	16	4	5.66197e-05	0.00202415	HLA-DRA:HLA-DOB:HLA-DMB:HLA-DOA	http://www.gsea-msigdb.org/gsea/msigdb/cards/MODULE_543
Computational_gene_sets	MODULE_171	130	9	8.15752e-05	0.00279966	PNMAL1:CXCR6:HLA-A:CFB:CFB:HLA-DRA:HLA-DQA1:HLA-DQB1:HLA-DPA1:HLA-DPB1	http://www.gsea-msigdb.org/gsea/msigdb/cards/MODULE_171
Computational_gene_sets	GNF2_MCL1	56	6	0.000118858	0.00392231	MCL1:CTSS:NOD2:CCR1:AIF1:IFNGR1	http://www.gsea-msigdb.org/gsea/msigdb/cards/GNF2_MCL1
Computational_gene_sets	MODULE_288	37	5	0.00014638	0.00465164	CXCR6:CCR3:CCR1:CCR2:CCR5	http://www.gsea-msigdb.org/gsea/msigdb/cards/MODULE_288
Computational_gene_sets	MODULE_223	141	9	0.00015199	0.00465741	HLA-F:HLA-G:HLA-A:HLA-C:HLA-B:HLA-DRA:HLA-DRB5:HLA-DMB:HLA-DOA	http://www.gsea-msigdb.org/gsea/msigdb/cards/MODULE_223
Computational_gene_sets	GNF2_ICAM3	39	5	0.000189049	0.00559324	HLA-F:HLA-G:HLA-E:LST1:GPSM3	http://www.gsea-msigdb.org/gsea/msigdb/cards/GNF2_ICAM3
Computational_gene_sets	GCM_HMGA2	118	8	0.000234024	0.00669309	PNMT:CCR9:TRIM15:CDSN:MICB:AGER:RING1:IRF5	http://www.gsea-msigdb.org/gsea/msigdb/cards/GCM_HMGA2
Computational_gene_sets	MODULE_130	23	4	0.000255301	0.00706608	C2:CFB:CFB:C4A:C4B	http://www.gsea-msigdb.org/gsea/msigdb/cards/MODULE_130
Computational_gene_sets	GNF2_HCK	93	7	0.000303764	0.00814466	MCL1:CTSS:NOD2:CCR1:LST1:AIF1:IFNGR1	http://www.gsea-msigdb.org/gsea/msigdb/cards/GNF2_HCK
Computational_gene_sets	GNF2_CARD15	69	6	0.000377942	0.0098265	MCL1:CTSS:NOD2:CCR1:LST1:AIF1	http://www.gsea-msigdb.org/gsea/msigdb/cards/GNF2_CARD15
Computational_gene_sets	GNF2_S100A4	46	5	0.000416073	0.0104984	MCL1:NOD2:CCR1:LST1:AIF1	http://www.gsea-msigdb.org/gsea/msigdb/cards/GNF2_S100A4
Computational_gene_sets	MODULE_292	129	8	0.000428255	0.0104984	PNMAL1:HLA-DRA:HLA-DQA1:HLA-DQB1:HLA-DMB:HLA-DMA:HLA-DPA1:HLA-DPB1	http://www.gsea-msigdb.org/gsea/msigdb/cards/MODULE_292
Computational_gene_sets	GNF2_LYN	27	4	0.00048452	0.0115477	HLA-DRA:HLA-DRB1:HLA-DMB:HLA-DMA	http://www.gsea-msigdb.org/gsea/msigdb/cards/GNF2_LYN
Computational_gene_sets	MODULE_134	30	4	0.000732426	0.0169844	CXCR6:CCR1:CCR2:CCR5	http://www.gsea-msigdb.org/gsea/msigdb/cards/MODULE_134
Computational_gene_sets	GNF2_CASP1	110	7	0.000837056	0.0188998	MCL1:CTSS:NOD2:CCR1:LST1:AIF1:IFNGR1	http://www.gsea-msigdb.org/gsea/msigdb/cards/GNF2_CASP1
Computational_gene_sets	MODULE_64	517	17	0.000888927	0.0195564	IL24:PTGIR:CCR9:CXCR6:CCR1:CCR2:CCR5:HLA-A:HLA-C:LTA:LTB:HLA-DRA:HLA-DRB5:HLA-DMB:HLA-DOA:IFNGR1:TNC	http://www.gsea-msigdb.org/gsea/msigdb/cards/MODULE_64
Computational_gene_sets	MODULE_5	428	15	0.000941171	0.0201881	CCR1:IER3:LST1:AIF1:C2:TNXB:AGER:GPSM3:HLA-DQA1:HLA-DQB1:PSMB9:TAP1:HLA-DMA:IFNGR1:TNC	http://www.gsea-msigdb.org/gsea/msigdb/cards/MODULE_5
Computational_gene_sets	MODULE_20	83	6	0.00101369	0.0212132	CDSN:CFB:CFB:AGPAT1:HLA-DOB:RING1:IRF5	http://www.gsea-msigdb.org/gsea/msigdb/cards/MODULE_20
Computational_gene_sets	MODULE_209	87	6	0.0012956	0.0264672	CTSS:CTSK:LYZ:C2:CFB:CFB:PSMB9	http://www.gsea-msigdb.org/gsea/msigdb/cards/MODULE_209
Computational_gene_sets	GNF2_CD97	38	4	0.00180956	0.0359725	HLA-F:HLA-G:HLA-E:GIMAP6	http://www.gsea-msigdb.org/gsea/msigdb/cards/GNF2_CD97
Computational_gene_sets	GNF2_TNFRSF1B	64	5	0.00189246	0.0359725	CTSS:NOD2:CCR1:LST1:AIF1	http://www.gsea-msigdb.org/gsea/msigdb/cards/GNF2_TNFRSF1B
Computational_gene_sets	MODULE_172	94	6	0.00192859	0.0359725	CTSS:CTSK:LYZ:C2:CFB:CFB:PSMB9	http://www.gsea-msigdb.org/gsea/msigdb/cards/MODULE_172
Computational_gene_sets	MODULE_174	94	6	0.00192859	0.0359725	GRB7:PPP5C:CCR1:LTF:IER3:SKIV2L	http://www.gsea-msigdb.org/gsea/msigdb/cards/MODULE_174
GO_bp	GO_NEUROTRANSMITTER_BIOSYNTHETIC_PROCESS	89	6	0.00145724	0.0546466	IL10:TICAM1:TNF:AIF1:DDAH2:SLC44A4	http://www.gsea-msigdb.org/gsea/msigdb/cards/GO_NEUROTRANSMITTER_BIOSYNTHETIC_PROCESS
GO_bp	GO_NEGATIVE_REGULATION_OF_DEFENSE_RESPONSE	193	9	0.00148351	0.0553492	IL10:NLRP3:FEM1A:HLA-F:HLA-G:HLA-E:MICA:MICB:AGER	http://www.gsea-msigdb.org/gsea/msigdb/cards/GO_NEGATIVE_REGULATION_OF_DEFENSE_RESPONSE
GO_bp	GO_POSITIVE_REGULATION_OF_CYTOKINE_BIOSYNTHETIC_PROCESS	61	5	0.00152686	0.0566788	TICAM1:CCR2:TNF:LTB:AGER	http://www.gsea-msigdb.org/gsea/msigdb/cards/GO_POSITIVE_REGULATION_OF_CYTOKINE_BIOSYNTHETIC_PROCESS
GO_bp	GO_RESPONSE_TO_TOPOLOGICALLY_INCORRECT_PROTEIN	194	9	0.00153735	0.0567817	GOSR2:BAG6:HSPA1L:HSPA1A:HSPA1B:ATF6B:RNF5:DAXX:BAK1	http://www.gsea-msigdb.org/gsea/msigdb/cards/GO_RESPONSE_TO_TOPOLOGICALLY_INCORRECT_PROTEIN
GO_bp	GO_POSITIVE_REGULATION_OF_LEUKOCYTE_MIGRATION	123	7	0.0016065	0.0590389	CCR1:CCR2:IL12A:TNF:AIF1:AGER:GPSM3	http://www.gsea-msigdb.org/gsea/msigdb/cards/GO_POSITIVE_REGULATION_OF_LEUKOCYTE_MIGRATION
GO_bp	GO_LEUKOCYTE_ACTIVATION_INVOLVED_IN_INFLAMMATORY_RESPONSE	37	4	0.00163662	0.0598466	MAPT:TNF:AIF1:AGER	http://www.gsea-msigdb.org/gsea/msigdb/cards/GO_LEUKOCYTE_ACTIVATION_INVOLVED_IN_INFLAMMATORY_RESPONSE
GO_bp	GO_POSITIVE_REGULATION_OF_CELL_POPULATION_PROLIFERATION	902	24	0.00166513	0.0605876	ECM1:ARNT:IL10:IL24:NOD2:TICAM1:IL12RB1:CCR3:CCR2:LTF:TDGF1:IL12A:HLA-E:DDR1:DDX39B:LTA:TNF:AIF1:AGER:HLA-DMB:HLA-DPA1:HLA-DPB1:RIPK2:TNC	http://www.gsea-msigdb.org/gsea/msigdb/cards/GO_POSITIVE_REGULATION_OF_CELL_POPULATION_PROLIFERATION
GO_bp	GO_INTERLEUKIN_1_PRODUCTION	92	6	0.00172798	0.0625647	IL10:NLRP3:NOD2:AGER:RIPK2:GSDMD	http://www.gsea-msigdb.org/gsea/msigdb/cards/GO_INTERLEUKIN_1_PRODUCTION
GO_bp	GO_NIK_NF_KAPPAB_SIGNALING	160	8	0.0017398	0.062684	NLRP3:NOD2:PSMD3:TNF:AGER:PSMB8:PSMB9:TNFSF15	http://www.gsea-msigdb.org/gsea/msigdb/cards/GO_NIK_NF_KAPPAB_SIGNALING
GO_bp	GO_POSITIVE_REGULATION_OF_MULTICELLULAR_ORGANISMAL_PROCESS	1683	38	0.00174854	0.0626914	ECM1:ARNT:IL10:NLRP3:NOD2:PLEKHM1:MAPT:WNT3:TICAM1:IL12RB1:CEBPB:CCR3:CCR1:CCR2:LTF:TDGF1:IL12A:HLA-F:HLA-G:TRIM15:HLA-E:FLOT1:DDX39B:LTA:TNF:LTB:AIF1:CLIC1:HSPA1A:HSPA1B:AGPAT1:AGER:GPSM3:HLA-DPA1:HLA-DPB1:IRF5:RIPK2:GSDMD	http://www.gsea-msigdb.org/gsea/msigdb/cards/GO_POSITIVE_REGULATION_OF_MULTICELLULAR_ORGANISMAL_PROCESS
GO_bp	GO_REGULATION_OF_RESPONSE_TO_CYTOKINE_STIMULUS	161	8	0.00180941	0.0629698	GFI1:ECM1:TNF:HSPA1A:HSPA1B:AGPAT1:IFNGR1:RIPK2	http://www.gsea-msigdb.org/gsea/msigdb/cards/GO_REGULATION_OF_RESPONSE_TO_CYTOKINE_STIMULUS
GO_bp	GO_CHRONIC_INFLAMMATORY_RESPONSE	18	3	0.00181858	0.0629698	IL10:LTA:TNF	http://www.gsea-msigdb.org/gsea/msigdb/cards/GO_CHRONIC_INFLAMMATORY_RESPONSE
GO_bp	GO_REGULATION_OF_ANTIGEN_PROCESSING_AND_PRESENTATION	18	3	0.00181858	0.0629698	NOD2:HLA-DOB:HLA-DOA	http://www.gsea-msigdb.org/gsea/msigdb/cards/GO_REGULATION_OF_ANTIGEN_PROCESSING_AND_PRESENTATION
GO_bp	GO_GROWTH_INVOLVED_IN_SYMBIOTIC_INTERACTION	18	3	0.00181858	0.0629698	IL10:LTA:TNF	http://www.gsea-msigdb.org/gsea/msigdb/cards/GO_GROWTH_INVOLVED_IN_SYMBIOTIC_INTERACTION
GO_bp	GO_POSITIVE_REGULATION_OF_MONOCYTE_CHEMOTAXIS	18	3	0.00181858	0.0629698	CCR1:CCR2:AIF1	http://www.gsea-msigdb.org/gsea/msigdb/cards/GO_POSITIVE_REGULATION_OF_MONOCYTE_CHEMOTAXIS
GO_bp	GO_PERIPHERAL_NERVOUS_SYSTEM_AXON_REGENERATION	5	2	0.00184577	0.0629698	CERS2:TNC	http://www.gsea-msigdb.org/gsea/msigdb/cards/GO_PERIPHERAL_NERVOUS_SYSTEM_AXON_REGENERATION
GO_bp	GO_HEAT_ACCLIMATION	5	2	0.00184577	0.0629698	HSPA1A:HSPA1B	http://www.gsea-msigdb.org/gsea/msigdb/cards/GO_HEAT_ACCLIMATION
GO_bp	GO_POSITIVE_REGULATION_OF_HUMORAL_IMMUNE_RESPONSE_MEDIATED_BY_CIRCULATING_IMMUNOGLOBULIN	5	2	0.00184577	0.0629698	LTA:TNF	http://www.gsea-msigdb.org/gsea/msigdb/cards/GO_POSITIVE_REGULATION_OF_HUMORAL_IMMUNE_RESPONSE_MEDIATED_BY_CIRCULATING_IMMUNOGLOBULIN
GO_bp	GO_REGULATION_OF_ANTIGEN_PROCESSING_AND_PRESENTATION_OF_PEPTIDE_OR_POLYSACCHARIDE_ANTIGEN_VIA_MHC_CLASS_II	5	2	0.00184577	0.0629698	HLA-DOB:HLA-DOA	http://www.gsea-msigdb.org/gsea/msigdb/cards/GO_REGULATION_OF_ANTIGEN_PROCESSING_AND_PRESENTATION_OF_PEPTIDE_OR_POLYSACCHARIDE_ANTIGEN_VIA_MHC_CLASS_II
GO_bp	GO_NEGATIVE_REGULATION_OF_MACROPHAGE_APOPTOTIC_PROCESS	5	2	0.00184577	0.0629698	NOD2:CCR5	http://www.gsea-msigdb.org/gsea/msigdb/cards/GO_NEGATIVE_REGULATION_OF_MACROPHAGE_APOPTOTIC_PROCESS
GO_bp	GO_REGULATION_OF_INFLAMMATORY_RESPONSE	323	12	0.00185054	0.0629698	IL10:NLRP3:NOD2:FEM1A:TICAM1:CEBPB:CCR2:HLA-E:LTA:TNF:AGER:GPSM3	http://www.gsea-msigdb.org/gsea/msigdb/cards/GO_REGULATION_OF_INFLAMMATORY_RESPONSE
GO_bp	GO_POSITIVE_REGULATION_OF_NITRIC_OXIDE_BIOSYNTHETIC_PROCESS	39	4	0.00199476	0.0672544	TICAM1:TNF:AIF1:DDAH2	http://www.gsea-msigdb.org/gsea/msigdb/cards/GO_POSITIVE_REGULATION_OF_NITRIC_OXIDE_BIOSYNTHETIC_PROCESS
GO_bp	GO_NEGATIVE_REGULATION_OF_LYMPHOCYTE_MEDIATED_IMMUNITY	39	4	0.00199476	0.0672544	HLA-F:HLA-G:HLA-E:MICA	http://www.gsea-msigdb.org/gsea/msigdb/cards/GO_NEGATIVE_REGULATION_OF_LYMPHOCYTE_MEDIATED_IMMUNITY
GO_bp	GO_REGULATION_OF_TOLL_LIKE_RECEPTOR_SIGNALING_PATHWAY	65	5	0.00202744	0.0679967	GFI1:TICAM1:LTF:FLOT1:NFKBIL1	http://www.gsea-msigdb.org/gsea/msigdb/cards/GO_REGULATION_OF_TOLL_LIKE_RECEPTOR_SIGNALING_PATHWAY
GO_bp	GO_POSITIVE_REGULATION_OF_PRODUCTION_OF_MOLECULAR_MEDIATOR_OF_IMMUNE_RESPONSE	95	6	0.00203528	0.0679967	NLRP3:NOD2:TICAM1:HLA-F:HLA-G:HLA-E	http://www.gsea-msigdb.org/gsea/msigdb/cards/GO_POSITIVE_REGULATION_OF_PRODUCTION_OF_MOLECULAR_MEDIATOR_OF_IMMUNE_RESPONSE
GO_bp	GO_POSITIVE_REGULATION_OF_ALPHA_BETA_T_CELL_PROLIFERATION	19	3	0.00213768	0.0710947	CCR2:HLA-E:RIPK2	http://www.gsea-msigdb.org/gsea/msigdb/cards/GO_POSITIVE_REGULATION_OF_ALPHA_BETA_T_CELL_PROLIFERATION
GO_bp	GO_REGULATION_OF_PEPTIDASE_ACTIVITY	419	14	0.00214994	0.0711803	ECM1:NLRP3:BLID:MAPT:LTF:TNF:C4A:C4B:AGER:PSMB8:PSMB9:BAK1:RIPK2:TNFSF15	http://www.gsea-msigdb.org/gsea/msigdb/cards/GO_REGULATION_OF_PEPTIDASE_ACTIVITY
GO_bp	GO_CYTOLYSIS	40	4	0.00219266	0.0722692	LYZ:MICA:MICB:GSDMD	http://www.gsea-msigdb.org/gsea/msigdb/cards/GO_CYTOLYSIS
GO_bp	GO_NITRIC_OXIDE_BIOSYNTHETIC_PROCESS	67	5	0.00231831	0.0760695	IL10:TICAM1:TNF:AIF1:DDAH2	http://www.gsea-msigdb.org/gsea/msigdb/cards/GO_NITRIC_OXIDE_BIOSYNTHETIC_PROCESS
GO_bp	GO_RESPONSE_TO_MURAMYL_DIPEPTIDE	20	3	0.00248945	0.0806055	NOD2:IRF5:RIPK2	http://www.gsea-msigdb.org/gsea/msigdb/cards/GO_RESPONSE_TO_MURAMYL_DIPEPTIDE
GO_bp	GO_ASTROCYTE_ACTIVATION	20	3	0.00248945	0.0806055	MAPT:TNF:AGER	http://www.gsea-msigdb.org/gsea/msigdb/cards/GO_ASTROCYTE_ACTIVATION
GO_bp	GO_POSITIVE_REGULATION_OF_T_HELPER_1_TYPE_IMMUNE_RESPONSE	20	3	0.00248945	0.0806055	IL12RB1:CCR2:RIPK2	http://www.gsea-msigdb.org/gsea/msigdb/cards/GO_POSITIVE_REGULATION_OF_T_HELPER_1_TYPE_IMMUNE_RESPONSE
GO_bp	GO_INTERLEUKIN_1_MEDIATED_SIGNALING_PATHWAY	99	6	0.00250716	0.0808228	NOD2:PSMD3:UBA52:PSMB8:PSMB9:RIPK2	http://www.gsea-msigdb.org/gsea/msigdb/cards/GO_INTERLEUKIN_1_MEDIATED_SIGNALING_PATHWAY
GO_bp	GO_REGULATION_OF_RESPONSE_TO_BIOTIC_STIMULUS	134	7	0.00261359	0.0838859	IL12RB1:LTF:IL12A:TRIM15:MICB:NFKBIL1:RIPK2	http://www.gsea-msigdb.org/gsea/msigdb/cards/GO_REGULATION_OF_RESPONSE_TO_BIOTIC_STIMULUS
GO_bp	GO_NEGATIVE_REGULATION_OF_CYTOKINE_SECRETION_INVOLVED_IN_IMMUNE_RESPONSE	6	2	0.00274346	0.0865426	IL10:TNF	http://www.gsea-msigdb.org/gsea/msigdb/cards/GO_NEGATIVE_REGULATION_OF_CYTOKINE_SECRETION_INVOLVED_IN_IMMUNE_RESPONSE
GO_bp	GO_REGULATION_OF_NUCLEOTIDE_BINDING_OLIGOMERIZATION_DOMAIN_CONTAINING_2_SIGNALING_PATHWAY	6	2	0.00274346	0.0865426	HSPA1A:HSPA1B	http://www.gsea-msigdb.org/gsea/msigdb/cards/GO_REGULATION_OF_NUCLEOTIDE_BINDING_OLIGOMERIZATION_DOMAIN_CONTAINING_2_SIGNALING_PATHWAY
GO_bp	GO_REGULATION_OF_ANTIGEN_PROCESSING_AND_PRESENTATION_OF_PEPTIDE_ANTIGEN	6	2	0.00274346	0.0865426	HLA-DOB:HLA-DOA	http://www.gsea-msigdb.org/gsea/msigdb/cards/GO_REGULATION_OF_ANTIGEN_PROCESSING_AND_PRESENTATION_OF_PEPTIDE_ANTIGEN
GO_bp	GO_REGULATION_OF_MICROTUBULE_NUCLEATION	6	2	0.00274346	0.0865426	HSPA1A:HSPA1B	http://www.gsea-msigdb.org/gsea/msigdb/cards/GO_REGULATION_OF_MICROTUBULE_NUCLEATION
GO_bp	GO_NEGATIVE_REGULATION_OF_RESPONSE_TO_STIMULUS	1553	35	0.00275922	0.0866677	ECM1:MCL1:CERS2:IL10:IL19:NLRP3:NKD1:PSMD3:WNT3:FEM1A:TICAM1:PIK3R2:PIK3R2:UBA52:PTGIR:CCR2:LTF:IFT80:TRIM59:NDUFAF2:HLA-F:HLA-G:HLA-E:MICA:MICB:DDX39B:NFKBIL1:TNF:AIF1:HSPA1A:HSPA1B:ATF6B:AGER:PSMB8:PSMB9:FIGNL1	http://www.gsea-msigdb.org/gsea/msigdb/cards/GO_NEGATIVE_REGULATION_OF_RESPONSE_TO_STIMULUS
GO_bp	GO_POSITIVE_REGULATION_OF_T_HELPER_CELL_DIFFERENTIATION	21	3	0.00287497	0.0899093	NLRP3:IL12RB1:RIPK2	http://www.gsea-msigdb.org/gsea/msigdb/cards/GO_POSITIVE_REGULATION_OF_T_HELPER_CELL_DIFFERENTIATION
GO_bp	GO_CYTOKINE_SECRETION	213	9	0.00289551	0.0899093	IL10:NLRP3:NOD2:PPP1R11:TNF:AIF1:AGER:RIPK2:GSDMD	http://www.gsea-msigdb.org/gsea/msigdb/cards/GO_CYTOKINE_SECRETION
GO_bp	GO_RESPONSE_TO_TUMOR_NECROSIS_FACTOR	297	11	0.00289912	0.0899093	PSMD3:TDGF1:LTA:TNF:LTB:HSPA1A:HSPA1B:PSMB8:PSMB9:TNFSF15:TNFSF8	http://www.gsea-msigdb.org/gsea/msigdb/cards/GO_RESPONSE_TO_TUMOR_NECROSIS_FACTOR
GO_bp	GO_SIGNAL_TRANSDUCTION_IN_ABSENCE_OF_LIGAND	71	5	0.00298936	0.0923185	MCL1:TNF:HSPA1A:HSPA1B:BAK1	http://www.gsea-msigdb.org/gsea/msigdb/cards/GO_SIGNAL_TRANSDUCTION_IN_ABSENCE_OF_LIGAND
GO_bp	GO_LYMPHOCYTE_DIFFERENTIATION	343	12	0.0030274	0.093102	IL10:NLRP3:IKZF3:IL12RB1:CCR9:CCR2:HLA-G:HLA-DOA:BAK1:IKZF1:RIPK2:TNFSF8	http://www.gsea-msigdb.org/gsea/msigdb/cards/GO_LYMPHOCYTE_DIFFERENTIATION
GO_bp	GO_NEGATIVE_REGULATION_OF_IMMUNE_RESPONSE	138	7	0.00308037	0.0943363	IL10:CCR2:HLA-F:HLA-G:HLA-E:MICA:TNF	http://www.gsea-msigdb.org/gsea/msigdb/cards/GO_NEGATIVE_REGULATION_OF_IMMUNE_RESPONSE
GO_bp	GO_I_KAPPAB_KINASE_NF_KAPPAB_SIGNALING	257	10	0.00313266	0.0955397	ECM1:NOD2:TICAM1:UBA52:PPP5C:LTF:TRIM59:NFKBIL1:TNF:RIPK2	http://www.gsea-msigdb.org/gsea/msigdb/cards/GO_I_KAPPAB_KINASE_NF_KAPPAB_SIGNALING
GO_bp	GO_REGULATION_OF_CYTOSOLIC_CALCIUM_ION_CONCENTRATION	345	12	0.00317258	0.0960923	CRHR1:PTGIR:CCR9:CXCR6:XCR1:CCR3:CCR1:CCR2:CCR5:CCRL2:BAK1:CALB1	http://www.gsea-msigdb.org/gsea/msigdb/cards/GO_REGULATION_OF_CYTOSOLIC_CALCIUM_ION_CONCENTRATION
GO_bp	GO_INTERLEUKIN_8_PRODUCTION	72	5	0.00317693	0.0960923	IL10:NOD2:TNF:HSPA1A:HSPA1B	http://www.gsea-msigdb.org/gsea/msigdb/cards/GO_INTERLEUKIN_8_PRODUCTION
GO_bp	GO_POSITIVE_REGULATION_OF_CYSTEINE_TYPE_ENDOPEPTIDASE_ACTIVITY	139	7	0.00320644	0.0965874	NLRP3:BLID:MAPT:TNF:BAK1:RIPK2:TNFSF15	http://www.gsea-msigdb.org/gsea/msigdb/cards/GO_POSITIVE_REGULATION_OF_CYSTEINE_TYPE_ENDOPEPTIDASE_ACTIVITY
GO_bp	GO_DETECTION_OF_BIOTIC_STIMULUS	22	3	0.00329525	0.0988574	NLRP3:NOD2:C4B	http://www.gsea-msigdb.org/gsea/msigdb/cards/GO_DETECTION_OF_BIOTIC_STIMULUS
GO_bp	GO_NEGATIVE_REGULATION_OF_SMOOTH_MUSCLE_CELL_PROLIFERATION	45	4	0.00338762	0.100806	IL10:PTGIR:IL12A:AIF1	http://www.gsea-msigdb.org/gsea/msigdb/cards/GO_NEGATIVE_REGULATION_OF_SMOOTH_MUSCLE_CELL_PROLIFERATION
GO_bp	GO_GLIAL_CELL_ACTIVATION	45	4	0.00338762	0.100806	MAPT:TNF:AIF1:AGER	http://www.gsea-msigdb.org/gsea/msigdb/cards/GO_GLIAL_CELL_ACTIVATION
GO_bp	GO_POSITIVE_REGULATION_OF_PEPTIDASE_ACTIVITY	180	8	0.00360307	0.106513	NLRP3:BLID:MAPT:TNF:AGER:BAK1:RIPK2:TNFSF15	http://www.gsea-msigdb.org/gsea/msigdb/cards/GO_POSITIVE_REGULATION_OF_PEPTIDASE_ACTIVITY
GO_bp	GO_POSITIVE_REGULATION_OF_LEUKOCYTE_DIFFERENTIATION	142	7	0.00360839	0.106513	NLRP3:IL12RB1:CCR1:HLA-G:TNF:AGER:RIPK2	http://www.gsea-msigdb.org/gsea/msigdb/cards/GO_POSITIVE_REGULATION_OF_LEUKOCYTE_DIFFERENTIATION
GO_bp	GO_INFLAMMATORY_RESPONSE_TO_ANTIGENIC_STIMULUS	46	4	0.00367062	0.106867	IL10:HLA-E:LTA:TNF	http://www.gsea-msigdb.org/gsea/msigdb/cards/GO_INFLAMMATORY_RESPONSE_TO_ANTIGENIC_STIMULUS
GO_bp	GO_POSITIVE_REGULATION_OF_INTERLEUKIN_8_PRODUCTION	46	4	0.00367062	0.106867	NOD2:TNF:HSPA1A:HSPA1B	http://www.gsea-msigdb.org/gsea/msigdb/cards/GO_POSITIVE_REGULATION_OF_INTERLEUKIN_8_PRODUCTION
GO_bp	GO_REGULATION_OF_EXTRINSIC_APOPTOTIC_SIGNALING_PATHWAY_IN_ABSENCE_OF_LIGAND	46	4	0.00367062	0.106867	MCL1:TNF:HSPA1A:HSPA1B	http://www.gsea-msigdb.org/gsea/msigdb/cards/GO_REGULATION_OF_EXTRINSIC_APOPTOTIC_SIGNALING_PATHWAY_IN_ABSENCE_OF_LIGAND
GO_bp	GO_REGULATION_OF_CELLULAR_RESPONSE_TO_STRESS	694	19	0.00367867	0.106867	MCL1:CERS2:IL10:NOD2:MAPT:HLA-G:IER3:DDX39B:TNF:BAG6:HSPA1L:HSPA1A:HSPA1B:ATF6B:AGER:DAXX:BAK1:FIGNL1:RIPK2	http://www.gsea-msigdb.org/gsea/msigdb/cards/GO_REGULATION_OF_CELLULAR_RESPONSE_TO_STRESS
GO_bp	GO_EXTRINSIC_APOPTOTIC_SIGNALING_PATHWAY	221	9	0.00369429	0.106867	MCL1:MLLT11:IL19:IL12A:TNF:HSPA1A:HSPA1B:DAXX:BAK1	http://www.gsea-msigdb.org/gsea/msigdb/cards/GO_EXTRINSIC_APOPTOTIC_SIGNALING_PATHWAY
GO_bp	GO_MYELOID_CELL_HOMEOSTASIS	143	7	0.00375054	0.106867	ARNT:CCR2:TRIM10:HSPA1A:HSPA1B:BAK1:IKZF1	http://www.gsea-msigdb.org/gsea/msigdb/cards/GO_MYELOID_CELL_HOMEOSTASIS
GO_bp	GO_POSITIVE_REGULATION_OF_INTERLEUKIN_4_PRODUCTION	23	3	0.00375124	0.106867	NLRP3:CEBPB:HLA-E	http://www.gsea-msigdb.org/gsea/msigdb/cards/GO_POSITIVE_REGULATION_OF_INTERLEUKIN_4_PRODUCTION
GO_bp	GO_INCLUSION_BODY_ASSEMBLY	23	3	0.00375124	0.106867	MAPT:HSPA1A:HSPA1B	http://www.gsea-msigdb.org/gsea/msigdb/cards/GO_INCLUSION_BODY_ASSEMBLY
GO_bp	GO_TUMOR_NECROSIS_FACTOR_BIOSYNTHETIC_PROCESS	23	3	0.00375124	0.106867	IL10:CCR2:AGER	http://www.gsea-msigdb.org/gsea/msigdb/cards/GO_TUMOR_NECROSIS_FACTOR_BIOSYNTHETIC_PROCESS
GO_bp	GO_POSITIVE_REGULATION_OF_DENDRITIC_CELL_CYTOKINE_PRODUCTION	7	2	0.00380593	0.107178	NOD2:TICAM1	http://www.gsea-msigdb.org/gsea/msigdb/cards/GO_POSITIVE_REGULATION_OF_DENDRITIC_CELL_CYTOKINE_PRODUCTION
GO_bp	GO_MONOCYTE_EXTRAVASATION	7	2	0.00380593	0.107178	CCR2:AGER	http://www.gsea-msigdb.org/gsea/msigdb/cards/GO_MONOCYTE_EXTRAVASATION
GO_bp	GO_REGULATION_OF_CALCIDIOL_1_MONOOXYGENASE_ACTIVITY	7	2	0.00380593	0.107178	GFI1:TNF	http://www.gsea-msigdb.org/gsea/msigdb/cards/GO_REGULATION_OF_CALCIDIOL_1_MONOOXYGENASE_ACTIVITY
GO_bp	GO_REGULATION_OF_LEUKOCYTE_MIGRATION	183	8	0.00398115	0.111685	ECM1:CCR1:CCR2:IL12A:TNF:AIF1:AGER:GPSM3	http://www.gsea-msigdb.org/gsea/msigdb/cards/GO_REGULATION_OF_LEUKOCYTE_MIGRATION
GO_bp	GO_POSITIVE_REGULATION_OF_TYPE_I_INTERFERON_PRODUCTION	76	5	0.00401261	0.112139	TICAM1:TRIM15:FLOT1:IRF5:RIPK2	http://www.gsea-msigdb.org/gsea/msigdb/cards/GO_POSITIVE_REGULATION_OF_TYPE_I_INTERFERON_PRODUCTION
GO_bp	GO_CELL_CELL_ADHESION	806	21	0.00409121	0.113903	ANXA9:IL10:NLRP3:NOD2:IL12RB1:CEBPB:CCR2:IL12A:HLA-G:HLA-E:FLOT1:MUC21:CDSN:TNF:AIF1:CLIC1:AGER:HLA-DMB:HLA-DPA1:HLA-DPB1:RIPK2	http://www.gsea-msigdb.org/gsea/msigdb/cards/GO_CELL_CELL_ADHESION
GO_bp	GO_MEMBRANE_FUSION	146	7	0.00420263	0.116336	NSF:GOSR2:RAB3A:CCR5:TAP2:TAP2:TAP1:TAPBP	http://www.gsea-msigdb.org/gsea/msigdb/cards/GO_MEMBRANE_FUSION
GO_bp	GO_POSITIVE_REGULATION_OF_PEPTIDE_SECRETION	268	10	0.00421025	0.116336	GOLPH3L:IL10:NLRP3:NOD2:HLA-E:TNF:AIF1:AGER:RIPK2:GSDMD	http://www.gsea-msigdb.org/gsea/msigdb/cards/GO_POSITIVE_REGULATION_OF_PEPTIDE_SECRETION
GO_bp	GO_REGULATION_OF_CYSTEINE_TYPE_ENDOPEPTIDASE_ACTIVITY	226	9	0.00427524	0.117689	NLRP3:BLID:MAPT:LTF:TNF:PSMB9:BAK1:RIPK2:TNFSF15	http://www.gsea-msigdb.org/gsea/msigdb/cards/GO_REGULATION_OF_CYSTEINE_TYPE_ENDOPEPTIDASE_ACTIVITY
GO_bp	GO_POSITIVE_REGULATION_OF_SECRETION	407	13	0.00447082	0.122614	GOLPH3L:IL10:NLRP3:NOD2:CRHR1:RAB3A:HLA-F:HLA-E:TNF:AIF1:AGER:RIPK2:GSDMD	http://www.gsea-msigdb.org/gsea/msigdb/cards/GO_POSITIVE_REGULATION_OF_SECRETION
GO_bp	GO_POSITIVE_REGULATION_OF_REACTIVE_OXYGEN_SPECIES_BIOSYNTHETIC_PROCESS	49	4	0.00461493	0.125165	TICAM1:TNF:AIF1:DDAH2	http://www.gsea-msigdb.org/gsea/msigdb/cards/GO_POSITIVE_REGULATION_OF_REACTIVE_OXYGEN_SPECIES_BIOSYNTHETIC_PROCESS
GO_bp	GO_INTERLEUKIN_1_BETA_SECRETION	49	4	0.00461493	0.125165	NLRP3:NOD2:RIPK2:GSDMD	http://www.gsea-msigdb.org/gsea/msigdb/cards/GO_INTERLEUKIN_1_BETA_SECRETION
GO_bp	GO_INTERFERON_BETA_PRODUCTION	49	4	0.00461493	0.125165	TICAM1:FLOT1:IRF5:RIPK2	http://www.gsea-msigdb.org/gsea/msigdb/cards/GO_INTERFERON_BETA_PRODUCTION
GO_bp	GO_INTERLEUKIN_1_BETA_PRODUCTION	79	5	0.00473476	0.127943	NLRP3:NOD2:AGER:RIPK2:GSDMD	http://www.gsea-msigdb.org/gsea/msigdb/cards/GO_INTERLEUKIN_1_BETA_PRODUCTION
GO_bp	GO_REGULATION_OF_MONOCYTE_CHEMOTAXIS	25	3	0.00477387	0.128058	CCR1:CCR2:AIF1	http://www.gsea-msigdb.org/gsea/msigdb/cards/GO_REGULATION_OF_MONOCYTE_CHEMOTAXIS
GO_bp	GO_NEGATIVE_REGULATION_OF_CYTOKINE_PRODUCTION_INVOLVED_IN_IMMUNE_RESPONSE	25	3	0.00477387	0.128058	IL10:HLA-F:TNF	http://www.gsea-msigdb.org/gsea/msigdb/cards/GO_NEGATIVE_REGULATION_OF_CYTOKINE_PRODUCTION_INVOLVED_IN_IMMUNE_RESPONSE
GO_bp	GO_RESPONSE_TO_INTERLEUKIN_12	50	4	0.00496275	0.131998	IL10:IL12RB1:IL12A:RIPK2	http://www.gsea-msigdb.org/gsea/msigdb/cards/GO_RESPONSE_TO_INTERLEUKIN_12
GO_bp	GO_NEGATIVE_REGULATION_OF_INNATE_IMMUNE_RESPONSE	50	4	0.00496275	0.131998	HLA-F:HLA-G:HLA-E:MICA	http://www.gsea-msigdb.org/gsea/msigdb/cards/GO_NEGATIVE_REGULATION_OF_INNATE_IMMUNE_RESPONSE
GO_bp	GO_PLUS_END_DIRECTED_ORGANELLE_TRANSPORT_ALONG_MICROTUBULE	8	2	0.00502849	0.131998	MAPT:FYCO1	http://www.gsea-msigdb.org/gsea/msigdb/cards/GO_PLUS_END_DIRECTED_ORGANELLE_TRANSPORT_ALONG_MICROTUBULE
GO_bp	GO_POSITIVE_REGULATION_OF_T_HELPER_17_CELL_DIFFERENTIATION	8	2	0.00502849	0.131998	NLRP3:IL12RB1	http://www.gsea-msigdb.org/gsea/msigdb/cards/GO_POSITIVE_REGULATION_OF_T_HELPER_17_CELL_DIFFERENTIATION
GO_bp	GO_NEGATIVE_REGULATION_OF_ANTIGEN_PROCESSING_AND_PRESENTATION	8	2	0.00502849	0.131998	HLA-DOB:HLA-DOA	http://www.gsea-msigdb.org/gsea/msigdb/cards/GO_NEGATIVE_REGULATION_OF_ANTIGEN_PROCESSING_AND_PRESENTATION
GO_bp	GO_POSITIVE_REGULATION_OF_ACTIVIN_RECEPTOR_SIGNALING_PATHWAY	8	2	0.00502849	0.131998	CSNK2B:ZC3H3	http://www.gsea-msigdb.org/gsea/msigdb/cards/GO_POSITIVE_REGULATION_OF_ACTIVIN_RECEPTOR_SIGNALING_PATHWAY
GO_bp	GO_POSITIVE_REGULATION_OF_CELL_DEATH	668	18	0.00546226	0.142874	ADAMTSL4:MCL1:MLLT11:IL10:IL19:NLRP3:BLID:MAPT:UBA52:IL12A:HLA-G:LTA:TNF:DAXX:BAK1:IRF5:RIPK2:TNFSF15	http://www.gsea-msigdb.org/gsea/msigdb/cards/GO_POSITIVE_REGULATION_OF_CELL_DEATH
GO_bp	GO_ACTIVATION_OF_CYSTEINE_TYPE_ENDOPEPTIDASE_ACTIVITY_INVOLVED_IN_APOPTOTIC_PROCESS	82	5	0.00554475	0.144007	NLRP3:MAPT:TNF:BAK1:TNFSF15	http://www.gsea-msigdb.org/gsea/msigdb/cards/GO_ACTIVATION_OF_CYSTEINE_TYPE_ENDOPEPTIDASE_ACTIVITY_INVOLVED_IN_APOPTOTIC_PROCESS
GO_bp	GO_REGULATION_OF_REACTIVE_OXYGEN_SPECIES_BIOSYNTHETIC_PROCESS	82	5	0.00554475	0.144007	IL10:TICAM1:TNF:AIF1:DDAH2	http://www.gsea-msigdb.org/gsea/msigdb/cards/GO_REGULATION_OF_REACTIVE_OXYGEN_SPECIES_BIOSYNTHETIC_PROCESS
GO_bp	GO_REGULATION_OF_CELL_DEATH	1624	35	0.00558667	0.144585	ADAMTSL4:MCL1:MLLT11:IL10:IL19:NLRP3:BLID:NOD2:IKZF3:CRHR1:MAPT:UBA52:CEBPB:CCR5:LTF:TDGF1:IL12A:HLA-F:HLA-G:IER3:CDSN:LTA:TNF:AIF1:BAG6:DDAH2:HSPA1A:HSPA1B:DAXX:BAK1:FIGNL1:IRF5:GIMAP8:RIPK2:TNFSF15	http://www.gsea-msigdb.org/gsea/msigdb/cards/GO_REGULATION_OF_CELL_DEATH
GO_bp	GO_POSITIVE_REGULATION_OF_TRANSPORT	939	23	0.00569167	0.146749	GOLPH3L:CTSS:IL10:NLRP3:NOD2:CRHR1:PIK3R2:PIK3R2:RAB3A:CEBPB:CCR1:HLA-F:HLA-E:FLOT1:TNF:AIF1:HSPA1L:C2:C4A:C4B:AGER:BAK1:RIPK2:GSDMD	http://www.gsea-msigdb.org/gsea/msigdb/cards/GO_POSITIVE_REGULATION_OF_TRANSPORT
GO_bp	GO_REGULATION_OF_MYELOID_LEUKOCYTE_MEDIATED_IMMUNITY	52	4	0.00571025	0.146749	CRHR1:TICAM1:CCR2:HLA-E	http://www.gsea-msigdb.org/gsea/msigdb/cards/GO_REGULATION_OF_MYELOID_LEUKOCYTE_MEDIATED_IMMUNITY
GO_bp	GO_RESPONSE_TO_OXYGEN_CONTAINING_COMPOUND	1569	34	0.00580427	0.148646	GFI1:SETDB1:IL10:IL24:NLRP3:NOD2:PPP1R1B:CRHR1:MAPT:WNT3:TICAM1:PIK3R2:PIK3R2:PPP5C:PTGIR:CEBPB:CCR5:LTF:IL12A:KPNA4:NDUFAF2:MICB:ATP6V1G2:NFKBIL1:LTA:TNF:AIF1:APOM:CSNK2B:AGER:BAK1:IRF5:AOC1:RIPK2:TNC	http://www.gsea-msigdb.org/gsea/msigdb/cards/GO_RESPONSE_TO_OXYGEN_CONTAINING_COMPOUND
GO_bp	GO_INTRINSIC_APOPTOTIC_SIGNALING_PATHWAY	281	10	0.00584017	0.149046	MCL1:MLLT11:IL19:CEBPB:TNF:BAG6:HSPA1A:BAK1:FIGNL1:NBN	http://www.gsea-msigdb.org/gsea/msigdb/cards/GO_INTRINSIC_APOPTOTIC_SIGNALING_PATHWAY
GO_bp	GO_REGULATION_OF_HORMONE_BIOSYNTHETIC_PROCESS	27	3	0.00594933	0.150785	GFI1:ARNT:TNF	http://www.gsea-msigdb.org/gsea/msigdb/cards/GO_REGULATION_OF_HORMONE_BIOSYNTHETIC_PROCESS
GO_bp	GO_REGULATION_OF_T_HELPER_1_TYPE_IMMUNE_RESPONSE	27	3	0.00594933	0.150785	IL12RB1:CCR2:RIPK2	http://www.gsea-msigdb.org/gsea/msigdb/cards/GO_REGULATION_OF_T_HELPER_1_TYPE_IMMUNE_RESPONSE
GO_bp	GO_REGULATION_OF_B_CELL_MEDIATED_IMMUNITY	53	4	0.00611065	0.154341	IL10:HLA-E:LTA:TNF	http://www.gsea-msigdb.org/gsea/msigdb/cards/GO_REGULATION_OF_B_CELL_MEDIATED_IMMUNITY
GO_bp	GO_POSITIVE_REGULATION_OF_LEUKOCYTE_CHEMOTAXIS	84	5	0.00613621	0.154456	CCR1:CCR2:IL12A:AIF1:GPSM3	http://www.gsea-msigdb.org/gsea/msigdb/cards/GO_POSITIVE_REGULATION_OF_LEUKOCYTE_CHEMOTAXIS
GO_bp	GO_ORGANELLE_FUSION	119	6	0.00618677	0.155197	GOSR2:RAB3A:TAP2:TAP2:TAP1:TAPBP:BAK1	http://www.gsea-msigdb.org/gsea/msigdb/cards/GO_ORGANELLE_FUSION
GO_bp	GO_NEGATIVE_REGULATION_OF_NATURAL_KILLER_CELL_ACTIVATION	9	2	0.00640656	0.158014	HLA-F:MICA	http://www.gsea-msigdb.org/gsea/msigdb/cards/GO_NEGATIVE_REGULATION_OF_NATURAL_KILLER_CELL_ACTIVATION
GO_bp	GO_REGULATION_OF_VITAMIN_D_BIOSYNTHETIC_PROCESS	9	2	0.00640656	0.158014	GFI1:TNF	http://www.gsea-msigdb.org/gsea/msigdb/cards/GO_REGULATION_OF_VITAMIN_D_BIOSYNTHETIC_PROCESS
GO_bp	GO_REGULATION_OF_MACROPHAGE_APOPTOTIC_PROCESS	9	2	0.00640656	0.158014	NOD2:CCR5	http://www.gsea-msigdb.org/gsea/msigdb/cards/GO_REGULATION_OF_MACROPHAGE_APOPTOTIC_PROCESS
GO_bp	GO_CELLULAR_RESPONSE_TO_MURAMYL_DIPEPTIDE	9	2	0.00640656	0.158014	NOD2:RIPK2	http://www.gsea-msigdb.org/gsea/msigdb/cards/GO_CELLULAR_RESPONSE_TO_MURAMYL_DIPEPTIDE
GO_bp	GO_REGULATION_OF_NUCLEOTIDE_BINDING_OLIGOMERIZATION_DOMAIN_CONTAINING_SIGNALING_PATHWAY	9	2	0.00640656	0.158014	HSPA1A:HSPA1B	http://www.gsea-msigdb.org/gsea/msigdb/cards/GO_REGULATION_OF_NUCLEOTIDE_BINDING_OLIGOMERIZATION_DOMAIN_CONTAINING_SIGNALING_PATHWAY
GO_bp	GO_REGULATION_OF_INTERLEUKIN_4_PRODUCTION	28	3	0.00659615	0.161606	NLRP3:CEBPB:HLA-E	http://www.gsea-msigdb.org/gsea/msigdb/cards/GO_REGULATION_OF_INTERLEUKIN_4_PRODUCTION
GO_bp	GO_INTERFERON_ALPHA_PRODUCTION	28	3	0.00659615	0.161606	IL10:IRF5:RIPK2	http://www.gsea-msigdb.org/gsea/msigdb/cards/GO_INTERFERON_ALPHA_PRODUCTION
GO_bp	GO_MONONUCLEAR_CELL_MIGRATION	86	5	0.00677068	0.165331	CCR1:CCR2:TNF:AIF1:AGER	http://www.gsea-msigdb.org/gsea/msigdb/cards/GO_MONONUCLEAR_CELL_MIGRATION
GO_bp	GO_OSTEOBLAST_DIFFERENTIATION	202	8	0.00713428	0.173632	WNT3:CEBPB:LTF:IFT80:TNF:CLIC1:FIGNL1:TNC	http://www.gsea-msigdb.org/gsea/msigdb/cards/GO_OSTEOBLAST_DIFFERENTIATION
[truncated: 5,601 more rows]

## Sheet: Supplementary Table 9
Supplementary Table 9. Genetic correlation analysis between oral ulcers and other triats by using the LD Hub [4].
Trait	PMID	Link	rg	se	z	P	P-bon
[truncated: 37 more rows]
